# Supplementary material for: Sexually dimorphic renal expression of mouse Klotho is directed by a kidney-specific distal enhancer responsive to HNF1b
Source: Commun Biol. 2024 Sep 14;7:1142. doi: 10.1038/s42003-024-06855-6 (PMC11401919; doi:10.1038/s42003-024-06855-6)
Supplement: Supplementary file 5 — Supplementary Data 2 [file 42003_2024_6855_MOESM5_ESM.xlsx]

## Sheet: Supplementary Spreadsheet 2
Supplementary Spreadsheet 2. Motif analysis of regions of interest upstream of human Klotho gene.

## Sheet: FIMO - h E1+2
motif_id	motif_alt_id	sequence_name	start	stop	strand	score	p-value	q-value	matched_sequence
ZN770_HUMAN.H11MO.0.C		human	8171	8192	+	29.697	6.69e-12	6.63e-08	gggaggctgaggcgggcggatc
ZN770_HUMAN.H11MO.0.C		human	8303	8324	+	27.6364	9.33e-11	4.62e-07	aggaggctgaggcaggagaatg
ZN121_HUMAN.H11MO.0.C		human	8383	8402	+	23.7818	6.66e-09	6.65e-05	ctgggagacagagtgagacc
CPEB1_HUMAN.H11MO.0.D		human	1549	1565	+	20.9661	2.96e-08	0.000255	tttttatttttattttt
ZN770_HUMAN.H11MO.1.C		human	8171	8181	+	18.4462	1.55e-07	0.00155	gggaggctgag
PAX5_HUMAN.H11MO.0.A		human	8381	8401	+	18.464	2.34e-07	0.00233	gcctgggagacagagtgagac
SOX9_HUMAN.H11MO.0.B		human	7162	7177	+	17.6818	2.69e-07	0.00257	aaaaaGCCCTTTGTTC
NGN2_HUMAN.H11MO.0.D		human	6367	6378	+	16.8	2.72e-07	0.00271	GCAACAGATGGC
TBX3_HUMAN.H11MO.0.C		human	5932	5942	+	13.9394	3.57e-07	0.00342	GGAGGTGGGAA
ZN423_HUMAN.H11MO.0.D		human	8869	8883	+	9.69388	4.73e-07	0.00472	tccaccctagggtgc
ZKSC1_HUMAN.H11MO.0.B		human	9865	9883	+	17.7727	4.8e-07	0.00476	taaacacctaccatgtgcc
ARI5B_HUMAN.H11MO.0.C		human	3885	3897	+	14.3267	5.08e-07	0.00497	tgtgtgtattgtg
SOX2_HUMAN.H11MO.0.A		human	7167	7179	+	15.5224	5.6e-07	0.00526	GCCCTTTGTTCTG
RREB1_HUMAN.H11MO.0.D		human	3909	3930	+	17.1889	7.56e-07	0.00151	ctgtgtgtgtgtggtgtgtgtg
RREB1_HUMAN.H11MO.0.D		human	3660	3681	+	17.0222	8.38e-07	0.00151	gtctgtgtgtgtgttgtgtgtg
SOX4_HUMAN.H11MO.0.B		human	7168	7179	+	15.6139	8.45e-07	0.00791	CCCTTTGTTCTG
ZN770_HUMAN.H11MO.1.C		human	8303	8313	+	17.3538	8.86e-07	0.00442	aggaggctgag
RREB1_HUMAN.H11MO.0.D		human	3658	3679	+	16.8111	9.52e-07	0.00151	gtgtctgtgtgtgtgttgtgtg
SHOX_HUMAN.H11MO.0.D		human	7124	7140	+	16.76	9.55e-07	0.00831	ttaattaattaaaataa
RREB1_HUMAN.H11MO.0.D		human	3982	4003	+	16.6111	1.07e-06	0.00151	gtgtgtgtgtgtgctgtgtgtg
DMBX1_HUMAN.H11MO.0.D		human	7114	7133	+	16.0989	1.08e-06	0.0102	ttatttacatttaattaatt
FOXD2_HUMAN.H11MO.0.D		human	2265	2283	+	17.1129	1.09e-06	0.0094	ATAATAAACATTTTCTTAA
TBX19_HUMAN.H11MO.0.D		human	7590	7611	+	16.3303	1.15e-06	0.0112	AAGTGACACAGAAGTGTGACAA
ITF2_HUMAN.H11MO.0.C		human	1676	1685	+	14.7273	1.19e-06	0.00895	agcagctggg
BC11A_HUMAN.H11MO.0.A		human	5926	5942	+	15.2913	1.2e-06	0.0116	AAAAGAGGAGGTGGGAA
RREB1_HUMAN.H11MO.0.D		human	3916	3937	+	16.3222	1.27e-06	0.00151	tgtgtggtgtgtgtgttgtgtg
RARA_HUMAN.H11MO.0.A		human	8185	8204	+	16.303	1.28e-06	0.0126	ggcggatcacgaggtcagga
RREB1_HUMAN.H11MO.0.D		human	3636	3657	+	16.2889	1.3e-06	0.00151	ttctgtgtgtgtgttgtgaggt
HTF4_HUMAN.H11MO.0.A		human	400	409	+	14.803	1.35e-06	0.0133	GGCAGCTGTG
HXB6_HUMAN.H11MO.0.D		human	9424	9436	+	16.9464	1.36e-06	0.0126	TTTGATTTATGAA
TBX4_HUMAN.H11MO.0.D		human	8767	8786	+	16.1702	1.36e-06	0.0135	agggtgtgaggtttggcacc
PATZ1_HUMAN.H11MO.0.C		human	8322	8343	+	16.0897	1.37e-06	0.0136	atggcgtgaactggggaggcgg
SP1_HUMAN.H11MO.0.A		human	8335	8356	+	14.6667	1.39e-06	0.0138	gggaggcggagcttgcagtgag
NFKB2_HUMAN.H11MO.0.B		human	8229	8239	+	16.2576	1.45e-06	0.0145	ggggaaacccc
SCRT1_HUMAN.H11MO.0.D		human	8954	8966	+	16.7368	1.46e-06	0.0144	gcaacaggttgtg
ZN341_HUMAN.H11MO.0.C		human	4506	4527	+	16	1.48e-06	0.00989	aaggagcagtgggagaaacagc
RREB1_HUMAN.H11MO.0.D		human	3856	3877	+	16.0444	1.49e-06	0.00151	ttctgtgtgtgtgttgtgtgtg
RREB1_HUMAN.H11MO.0.D		human	3905	3926	+	16	1.53e-06	0.00151	gtgtctgtgtgtgtgtggtgtg
SHOX2_HUMAN.H11MO.0.D		human	7124	7140	+	16.5106	1.57e-06	0.0144	ttaattaattaaaataa
PO5F1_HUMAN.H11MO.0.A		human	2452	2467	+	15.9636	1.58e-06	0.0146	CTATTCATATGTAGAT
RREB1_HUMAN.H11MO.0.D		human	3865	3886	+	15.9333	1.59e-06	0.00151	tgtgttgtgtgtgtgttgtgtg
RREB1_HUMAN.H11MO.0.D		human	3918	3939	+	15.9333	1.59e-06	0.00151	tgtggtgtgtgtgttgtgtgtg
RUNX2_HUMAN.H11MO.0.A		human	3914	3927	+	15.4697	1.61e-06	0.0157	tgtgtgtggtgtgt
SOX2_HUMAN.H11MO.1.A		human	1859	1874	+	15.2836	1.66e-06	0.0156	TCTTTTGTGATGCAAC
RARB_HUMAN.H11MO.0.D		human	8195	8205	+	14.8265	1.69e-06	0.0169	gaggtcaggag
SOX8_HUMAN.H11MO.0.D		human	7647	7662	+	16.1071	1.78e-06	0.0173	AAACTGAAATTCTTCC
ITF2_HUMAN.H11MO.0.C		human	400	409	+	14.7091	1.81e-06	0.00895	GGCAGCTGTG
RREB1_HUMAN.H11MO.0.D		human	3907	3928	+	15.6333	1.89e-06	0.00162	gtctgtgtgtgtgtggtgtgtg
ZN394_HUMAN.H11MO.0.C		human	7616	7635	+	14.411	1.91e-06	0.0179	AGAGAGGAAAGCAATGAAAA
ZN341_HUMAN.H11MO.0.C		human	5632	5653	+	15.6129	2.01e-06	0.00989	TGGCAGAGCATGGGGGAAGAGC
DRGX_HUMAN.H11MO.0.D		human	718	728	+	16.9839	2.17e-06	0.0198	TAATCCAATTA
PHX2A_HUMAN.H11MO.0.D		human	718	728	+	16.8269	2.17e-06	0.0203	TAATCCAATTA
PHX2B_HUMAN.H11MO.0.D		human	718	728	+	16.48	2.17e-06	0.0208	TAATCCAATTA
UNC4_HUMAN.H11MO.0.D		human	718	728	+	15.9718	2.17e-06	0.0199	TAATCCAATTA
ZN322_HUMAN.H11MO.0.B		human	9879	9898	+	15.5688	2.21e-06	0.022	gtgccagatactgggcctta
SP2_HUMAN.H11MO.1.B		human	8335	8346	+	15.9394	2.3e-06	0.0229	gggaggcggagc
FOXL1_HUMAN.H11MO.0.D		human	1545	1563	+	11.3226	2.4e-06	0.0153	TCtttttttatttttattt
RREB1_HUMAN.H11MO.0.D		human	3943	3964	+	15.1778	2.43e-06	0.00192	ctgtgagtgtgtgttgtgtgtg
GATA6_HUMAN.H11MO.0.A		human	9545	9557	+	15.1061	2.49e-06	0.0235	GATGATAAGATAA
ZFP28_HUMAN.H11MO.0.C		human	6558	6577	+	14.5	2.65e-06	0.0199	TTCTTTTTTTTTTTGGATTA
FOXG1_HUMAN.H11MO.0.D		human	3570	3586	+	15.2394	2.69e-06	0.00983	tttgtttctttgtgtgt
MEOX2_HUMAN.H11MO.0.D		human	9896	9906	+	13.5417	2.69e-06	0.0247	ttaatgacgat
RREB1_HUMAN.H11MO.0.D		human	3867	3888	+	14.9889	2.69e-06	0.00196	tgttgtgtgtgtgttgtgtgtg
REST_HUMAN.H11MO.0.A		human	5463	5484	+	13.3333	2.76e-06	0.0275	CCCAGCACTGTGCACAGCGCAT
NDF1_HUMAN.H11MO.0.A		human	6369	6378	+	15.5303	2.78e-06	0.0275	AACAGATGGC
PTF1A_HUMAN.H11MO.1.B		human	1676	1684	+	15.3131	2.87e-06	0.0286	agcagctgg
NANOG_HUMAN.H11MO.0.A		human	1859	1875	+	14.8151	3.13e-06	0.0154	TCTTTTGTGATGCAACC
BHA15_HUMAN.H11MO.0.B		human	1674	1684	+	15.4949	3.18e-06	0.0317	caagcagctgg
NFKB1_HUMAN.H11MO.1.B		human	8229	8239	+	15.3636	3.18e-06	0.0317	ggggaaacccc
GCR_HUMAN.H11MO.1.A		human	9486	9497	+	13.3538	3.19e-06	0.0285	CAAGAACAGAGA
FOXJ3_HUMAN.H11MO.1.B		human	2984	2996	+	16.0746	3.22e-06	0.0282	TGTTTTATGTTTG
MZF1_HUMAN.H11MO.0.B		human	3319	3331	+	13.7879	3.24e-06	0.031	agaggggatgggc
HXC6_HUMAN.H11MO.0.D		human	2571	2585	+	13.3761	3.28e-06	0.029	ATGAGTGATTAGTTT
ARI3A_HUMAN.H11MO.0.D		human	9847	9868	+	15.2609	3.32e-06	0.0179	cattaaacaaatatttattaaa
FEZF1_HUMAN.H11MO.0.C		human	5504	5515	+	14.2339	3.32e-06	0.031	GTTGCCCTTTTA
NANOG_HUMAN.H11MO.0.A		human	2451	2467	+	14.7466	3.33e-06	0.0154	TCTATTCATATGTAGAT
IRF9_HUMAN.H11MO.0.C		human	7646	7657	+	15.9453	3.39e-06	0.0332	GAAACTGAAATT
AP2D_HUMAN.H11MO.0.D		human	8174	8187	+	15.2623	3.41e-06	0.0341	aggctgaggcgggc
EVI1_HUMAN.H11MO.0.B		human	9546	9561	+	15.2895	3.42e-06	0.0314	ATGATAAGATAAAGTG
FOXL1_HUMAN.H11MO.0.D		human	7107	7125	+	10.0161	3.45e-06	0.0153	CATTTGCttatttacattt
CEBPZ_HUMAN.H11MO.0.D		human	4558	4568	+	15.8539	3.47e-06	0.0332	tcccattggct
RREB1_HUMAN.H11MO.0.D		human	3920	3941	+	14.4778	3.54e-06	0.00239	tggtgtgtgtgttgtgtgtgtt
ESR1_HUMAN.H11MO.0.A		human	7849	7863	+	15.0152	3.57e-06	0.0356	AGAGCACAGTGACCT
NFAT5_HUMAN.H11MO.0.D		human	7504	7514	+	12.197	3.57e-06	0.0353	GGAGGAAAGGA
NKX31_HUMAN.H11MO.0.C		human	9533	9544	+	13.422	3.67e-06	0.0353	TCTAAGTGCTTA
E2F8_HUMAN.H11MO.0.D		human	4162	4173	+	13.5556	3.7e-06	0.0354	TTTAGTGGGAAA
ISX_HUMAN.H11MO.0.D		human	7124	7139	+	14.8	3.79e-06	0.0337	ttaattaattaaaata
ZN502_HUMAN.H11MO.0.C		human	5735	5754	+	9.85526	3.85e-06	0.0373	AAATGCAAAGGAGCGAAATC
OSR2_HUMAN.H11MO.0.C		human	5420	5435	+	14.6633	3.93e-06	0.0332	ggtcctgcccctgCTG
FOXH1_HUMAN.H11MO.0.A		human	6025	6033	+	14.7958	3.95e-06	0.0376	TGTGGATTG
MGAP_HUMAN.H11MO.0.D		human	8768	8783	+	14.5526	3.98e-06	0.0395	gggtgtgaggtttggc
SCRT2_HUMAN.H11MO.0.D		human	8952	8964	+	15.6462	3.98e-06	0.0397	tggcaacaggttg
HMBX1_HUMAN.H11MO.0.D		human	468	476	+	12.9394	4.04e-06	0.039	GGCTAGTTA
DMBX1_HUMAN.H11MO.0.D		human	712	731	+	14.7582	4.07e-06	0.0192	TGGATATAATCCAATTATTT
ARI3A_HUMAN.H11MO.0.D		human	2251	2272	+	14.9239	4.1e-06	0.0179	TAATAAACATAAACATAATAAA
FOXG1_HUMAN.H11MO.0.D		human	1547	1563	+	14.7183	4.24e-06	0.00983	tttttttatttttattt
FOXG1_HUMAN.H11MO.0.D		human	3812	3828	+	14.7183	4.24e-06	0.00983	tgtgtttctgtgtgttg
RREB1_HUMAN.H11MO.0.D		human	3854	3875	+	14.1222	4.26e-06	0.00269	gtttctgtgtgtgtgttgtgtg
FOXG1_HUMAN.H11MO.0.D		human	3706	3722	+	14.7042	4.28e-06	0.00983	tgtgtgtatctgtgttt
ZFP28_HUMAN.H11MO.0.C		human	3569	3588	+	13.5606	4.32e-06	0.0199	ctttgtttctttgtgtgtgt
ZN263_HUMAN.H11MO.0.A		human	4507	4526	+	14.6364	4.32e-06	0.0429	aggagcagtgggagaaacag
ZFX_HUMAN.H11MO.1.A		human	8304	8320	+	14.1597	4.42e-06	0.0441	ggaggctgaggcaggag
HMGA2_HUMAN.H11MO.0.D		human	6637	6651	+	14.9762	4.44e-06	0.0389	AAAAATCGTCAATAT
TEAD3_HUMAN.H11MO.0.D		human	2209	2223	+	14.3393	4.45e-06	0.0312	AATATTCCTGCCTCT
PBX2_HUMAN.H11MO.0.C		human	9421	9435	+	14.2673	4.64e-06	0.0418	TAATTTGATTTATGA
KLF15_HUMAN.H11MO.0.A		human	5644	5662	+	14.3939	4.7e-06	0.0467	GGGGAAGAGCTAGAAAAGG
ARX_HUMAN.H11MO.0.D		human	717	729	+	15.0714	4.85e-06	0.0447	ATAATCCAATTAT
CPEB1_HUMAN.H11MO.0.D		human	4928	4944	+	14.7458	5e-06	0.0216	TTTTTATCTGTCATTTT
PURA_HUMAN.H11MO.0.D		human	8329	8345	+	14.297	5.07e-06	0.0498	gaactggggaggcggag
TBX15_HUMAN.H11MO.0.D		human	8170	8188	+	14.2936	5.16e-06	0.0502	tgggaggctgaggcgggcg
FOXG1_HUMAN.H11MO.0.D		human	1472	1488	+	14.4366	5.35e-06	0.00983	tatgtttaatttttttt
HXA9_HUMAN.H11MO.0.B		human	9425	9435	+	14.1209	5.43e-06	0.0474	TTGATTTATGA
PRDM6_HUMAN.H11MO.0.C		human	9306	9318	+	13.5606	5.48e-06	0.0386	aaagggAAAAACA
ZN423_HUMAN.H11MO.0.D		human	4682	4696	+	2.52041	5.51e-06	0.0275	GGCACTCATGGGAGA
SP2_HUMAN.H11MO.0.A		human	8331	8352	+	14.1048	5.73e-06	0.0569	actggggaggcggagcttgcag
HXB8_HUMAN.H11MO.0.C		human	9425	9435	+	15.4222	5.75e-06	0.051	TTGATTTATGA
GCR_HUMAN.H11MO.1.A		human	5226	5237	+	13.1077	5.77e-06	0.0285	CAAGAACAGAAC
IRF7_HUMAN.H11MO.0.C		human	7646	7655	+	14.0326	5.78e-06	0.0568	GAAACTGAAA
HTF4_HUMAN.H11MO.0.A		human	1676	1685	+	14.1061	5.99e-06	0.0295	agcagctggg
Z354A_HUMAN.H11MO.0.C		human	7107	7130	+	14.0205	6.05e-06	0.0397	CATTTGCttatttacatttaatta
EGR3_HUMAN.H11MO.0.D		human	1381	1391	+	14.6697	6.12e-06	0.0149	aacgtgggtgt
SP4_HUMAN.H11MO.1.A		human	8333	8348	+	14.2727	6.28e-06	0.0621	tggggaggcggagctt
HXB7_HUMAN.H11MO.0.C		human	9425	9434	+	15.2778	6.29e-06	0.0557	TTGATTTATG
TEAD3_HUMAN.H11MO.0.D		human	2664	2678	+	13.9911	6.53e-06	0.0312	CACATTCTTGCCTCT
FOXF1_HUMAN.H11MO.0.D		human	8099	8109	+	14.5893	6.54e-06	0.0614	ATGTTTATCTT
NFAC4_HUMAN.H11MO.0.C		human	6846	6855	+	12.9388	6.57e-06	0.064	GGGAAAATTT
DDIT3_HUMAN.H11MO.0.D		human	8696	8705	+	14.6061	6.6e-06	0.0656	atgatgaaat
HIC1_HUMAN.H11MO.0.C		human	5502	5510	+	14.2697	6.63e-06	0.0662	AGGTTGCCC
RARA_HUMAN.H11MO.0.A		human	8991	9010	+	14.1818	6.63e-06	0.0327	ggatgggtagaaggtgaggg
OSR2_HUMAN.H11MO.0.C		human	8290	8305	+	14.1122	6.67e-06	0.0332	gtcccagctactcagg
GLI3_HUMAN.H11MO.0.B		human	5863	5873	+	14.5612	6.72e-06	0.0657	GTGGGTGGTAC
RFX1_HUMAN.H11MO.0.B		human	2172	2193	+	13.7273	6.8e-06	0.0678	CCCTCTGTGGCCTTGGAGCCCC
SP3_HUMAN.H11MO.0.B		human	8332	8351	+	14.0826	6.82e-06	0.0675	ctggggaggcggagcttgca
ZN257_HUMAN.H11MO.0.C		human	2667	2678	+	14.4308	6.88e-06	0.068	ATTCTTGCCTCT
RREB1_HUMAN.H11MO.0.D		human	3595	3616	+	13.1556	6.93e-06	0.00382	gtgaatgtgtgtgttgtgtgtg
ZN768_HUMAN.H11MO.0.C		human	4606	4625	+	12.303	6.93e-06	0.0688	gccgcacagagaggccagcc
GBX1_HUMAN.H11MO.0.D		human	7124	7140	+	14.2766	6.97e-06	0.0624	ttaattaattaaaataa
SOX10_HUMAN.H11MO.1.A		human	7167	7179	+	13.47	7.01e-06	0.0386	GCCCTTTGTTCTG
SPIC_HUMAN.H11MO.0.D		human	5855	5867	+	11.4571	7.02e-06	0.0694	GCAGAAGGGTGGG
SOX18_HUMAN.H11MO.0.D		human	7165	7183	+	14.4312	7.1e-06	0.0679	aaGCCCTTTGTTCTGTGCC
RARG_HUMAN.H11MO.2.D		human	8183	8202	+	14.2041	7.13e-06	0.0712	cgggcggatcacgaggtcag
FOXG1_HUMAN.H11MO.0.D		human	3892	3908	+	14.0704	7.16e-06	0.0104	attgtgtctgtgtgtgt
LHX3_HUMAN.H11MO.0.C		human	7124	7136	+	14.7262	7.26e-06	0.0525	ttaattaattaaa
RREB1_HUMAN.H11MO.0.D		human	3813	3834	+	13.0444	7.32e-06	0.00382	gtgtttctgtgtgttgtgtgtg
RREB1_HUMAN.H11MO.0.D		human	3978	3999	+	13.0444	7.32e-06	0.00382	gtctgtgtgtgtgtgtgctgtg
NFAC1_HUMAN.H11MO.0.B		human	6491	6505	+	13.3545	7.33e-06	0.0712	CTGGAAAAAGAAAAC
ZBT17_HUMAN.H11MO.0.A		human	5637	5655	+	13.8559	7.4e-06	0.05	GAGCATGGGGGAAGAGCTA
SOX3_HUMAN.H11MO.0.B		human	7168	7178	+	13.9697	7.57e-06	0.0712	CCCTTTGTTCT
EGR2_HUMAN.H11MO.0.A		human	9000	9017	+	13.871	7.77e-06	0.0425	gaaggtgagggggtgagc
KLF6_HUMAN.H11MO.0.A		human	8334	8352	+	13.8485	7.78e-06	0.0768	ggggaggcggagcttgcag
RREB1_HUMAN.H11MO.0.D		human	3980	4001	+	12.9	7.85e-06	0.00382	ctgtgtgtgtgtgtgctgtgtg
PRDM6_HUMAN.H11MO.0.C		human	6495	6507	+	13.2576	7.91e-06	0.0386	AAAAAGAAAACAC
ANDR_HUMAN.H11MO.0.A		human	3633	3650	+	13.8438	7.97e-06	0.0368	tgtttctgtgtgtgtgtt
ANDR_HUMAN.H11MO.0.A		human	3853	3870	+	13.8438	7.97e-06	0.0368	tgtttctgtgtgtgtgtt
RREB1_HUMAN.H11MO.0.D		human	3869	3890	+	12.8444	8.06e-06	0.00382	ttgtgtgtgtgttgtgtgtgtg
MXI1_HUMAN.H11MO.1.A		human	4808	4818	+	13.4694	8.08e-06	0.0807	CCCACGTGGAT
TF7L1_HUMAN.H11MO.0.B		human	2041	2053	+	13.6866	8.08e-06	0.0449	TCCCTTTCAAGTT
LMX1B_HUMAN.H11MO.0.D		human	7125	7142	+	14.0652	8.1e-06	0.0613	taattaattaaaataagt
FOXG1_HUMAN.H11MO.0.D		human	3879	3895	+	13.9014	8.17e-06	0.0104	gttgtgtgtgtgtattg
SOX10_HUMAN.H11MO.1.A		human	3566	3578	+	13.33	8.21e-06	0.0386	tgtctttgtttct
NKX32_HUMAN.H11MO.0.C		human	969	978	+	13.7424	8.38e-06	0.0749	ttaagtgcat
Z354A_HUMAN.H11MO.0.C		human	9328	9351	+	13.4726	8.71e-06	0.0397	TCTCAACCCAATTCTATTTAATAA
RREB1_HUMAN.H11MO.0.D		human	3773	3794	+	12.6222	8.97e-06	0.00405	gtttctgtgtgtgtgtggtgta
STAT2_HUMAN.H11MO.0.A		human	9497	9515	+	13.7121	8.98e-06	0.0855	AGAAAAACGAAAATTAATT
FOXG1_HUMAN.H11MO.0.D		human	3676	3692	+	13.7746	9.02e-06	0.0104	tgtgtgtacgtatgtgt
RAX2_HUMAN.H11MO.0.D		human	7124	7135	+	13.6567	9.02e-06	0.0898	ttaattaattaa
PITX2_HUMAN.H11MO.0.D		human	6570	6579	+	12.8673	9.03e-06	0.0846	TTGGATTAAA
TF7L2_HUMAN.H11MO.0.A		human	7168	7180	+	13.8182	9.15e-06	0.0441	CCCTTTGTTCTGT
TF7L2_HUMAN.H11MO.0.A		human	2042	2054	+	13.803	9.33e-06	0.0441	CCCTTTCAAGTTG
RARG_HUMAN.H11MO.0.B		human	7849	7866	+	13.408	9.36e-06	0.0934	AGAGCACAGTGACCTTAA
ZN394_HUMAN.H11MO.0.C		human	6494	6513	+	12.9041	9.4e-06	0.0439	GAAAAAGAAAACACTGAAAA
ATOH1_HUMAN.H11MO.0.B		human	1676	1684	+	14.6	9.47e-06	0.0811	agcagctgg
ZNF18_HUMAN.H11MO.0.C		human	5935	5946	+	14.1061	9.49e-06	0.0925	GGTGGGAACTGA
SPIB_HUMAN.H11MO.0.A		human	5925	5941	+	13.4091	9.51e-06	0.0572	TAAAAGAGGAGGTGGGA
LHX9_HUMAN.H11MO.0.D		human	7124	7141	+	14.0896	9.54e-06	0.0871	ttaattaattaaaataag
NFAC3_HUMAN.H11MO.0.B		human	9023	9031	+	13.6224	9.59e-06	0.0949	tggaaaacc
ZN436_HUMAN.H11MO.0.C		human	4225	4248	+	3.12308	9.64e-06	0.0961	Ttcagttgggcttccagcaagaaa
BC11A_HUMAN.H11MO.0.A		human	9243	9259	+	13.2047	9.65e-06	0.0467	gatgagggaagtggaaa
TF7L1_HUMAN.H11MO.0.B		human	6450	6462	+	13.5224	9.66e-06	0.0449	TTTCTTTCATGTT
GRHL1_HUMAN.H11MO.0.D		human	7670	7681	+	13.2661	9.72e-06	0.096	ATCCAGTCTTTC
TBP_HUMAN.H11MO.0.A		human	2400	2409	+	12.4872	9.76e-06	0.0925	CTATAAAAAC
TBX21_HUMAN.H11MO.0.A		human	5930	5942	+	12.1414	9.8e-06	0.0951	GAGGAGGTGGGAA
NR1D1_HUMAN.H11MO.0.B		human	5271	5289	+	13.1622	9.91e-06	0.0659	AAGCCACagggtgagggga
PAX8_HUMAN.H11MO.0.D		human	4462	4475	+	12.0319	1e-05	0.1	gtcactgaagaagg
EMX2_HUMAN.H11MO.0.D		human	7125	7136	+	13.4881	1.03e-05	0.0942	taattaattaaa
HMX3_HUMAN.H11MO.0.D		human	9508	9518	+	13.4607	1.03e-05	0.0967	AATTAATTGCT
PO5F1_HUMAN.H11MO.0.A		human	1860	1875	+	13.5273	1.03e-05	0.0474	CTTTTGTGATGCAACC
PO5F1_HUMAN.H11MO.1.A		human	9185	9194	+	12.3333	1.03e-05	0.102	aaatgcacat
ZBT17_HUMAN.H11MO.0.A		human	8305	8323	+	13.4234	1.03e-05	0.05	gaggctgaggcaggagaat
ZIM3_HUMAN.H11MO.0.C		human	4146	4164	+	12.9846	1.03e-05	0.0956	TTTGCTTTCTTTTTTCTTT
FOXA3_HUMAN.H11MO.0.B		human	7113	7125	+	13.7424	1.04e-05	0.0925	Cttatttacattt
ISL2_HUMAN.H11MO.0.D		human	967	977	+	12.759	1.05e-05	0.0875	cattaagtgca
MEOX2_HUMAN.H11MO.0.D		human	160	170	+	12.75	1.05e-05	0.0484	CTAATTATGAT
PRGR_HUMAN.H11MO.1.A		human	5228	5236	+	12.6667	1.05e-05	0.104	AGAACAGAA
EMX1_HUMAN.H11MO.0.D		human	7125	7136	+	13.5248	1.06e-05	0.101	taattaattaaa
HBP1_HUMAN.H11MO.0.D		human	673	681	+	13.5952	1.06e-05	0.102	ATTCATTGA
KLF12_HUMAN.H11MO.0.C		human	2816	2826	+	13.5455	1.06e-05	0.105	AGGGGCTGGGC
RREB1_HUMAN.H11MO.0.D		human	3811	3832	+	12.2667	1.06e-05	0.00457	gtgtgtttctgtgtgttgtgtg
TBX1_HUMAN.H11MO.0.D		human	9000	9019	+	12.4312	1.06e-05	0.103	gaaggtgagggggtgagcag
ZN219_HUMAN.H11MO.0.D		human	8179	8190	+	13.7222	1.06e-05	0.0801	gaggcgggcgga
MEF2D_HUMAN.H11MO.0.A		human	2	13	+	13.7463	1.07e-05	0.0937	TGCTATTAATAG
ZN563_HUMAN.H11MO.1.C		human	398	409	+	13.08	1.07e-05	0.106	AAGGCAGCTGTG
FOXD2_HUMAN.H11MO.0.D		human	9688	9706	+	12.8548	1.08e-05	0.0294	AGATTAAATGTTATTTAAA
FUBP1_HUMAN.H11MO.0.D		human	1721	1732	+	13.0122	1.08e-05	0.0839	ttgtatttttat
IRX3_HUMAN.H11MO.0.D		human	6454	6464	+	11.7714	1.08e-05	0.101	TTTCATGTTTT
KLF16_HUMAN.H11MO.0.D		human	8265	8283	+	13.121	1.08e-05	0.105	cctggcgtggtggtgggcg
ONEC2_HUMAN.H11MO.0.D		human	3196	3216	+	12.3929	1.08e-05	0.0933	GTATAGTTATTGAATTATCTA
ZSC31_HUMAN.H11MO.0.C		human	400	417	+	13.2837	1.09e-05	0.108	GGCAGCTGTGCTATCATG
ASCL1_HUMAN.H11MO.0.A		human	2779	2792	+	14.0455	1.1e-05	0.109	TTTCACCTGCCCCA
SP4_HUMAN.H11MO.0.A		human	8331	8350	+	13.3548	1.1e-05	0.109	actggggaggcggagcttgc
EGR2_HUMAN.H11MO.0.A		human	5924	5941	+	13.3629	1.11e-05	0.0425	GTAAAAGAGGAGGTGGGA
VEZF1_HUMAN.H11MO.0.C		human	8990	9011	+	13.2153	1.11e-05	0.0943	gggatgggtagaaggtgagggg
ZFP28_HUMAN.H11MO.0.C		human	4152	4171	+	11.6515	1.11e-05	0.0311	TTCTTTTTTCTTTAGTGGGA
RREB1_HUMAN.H11MO.0.D		human	3858	3879	+	12.1556	1.12e-05	0.0046	ctgtgtgtgtgttgtgtgtgtg
TLX1_HUMAN.H11MO.0.D		human	8346	8362	+	12.5376	1.12e-05	0.111	cttgcagtgagccgaga
FOXD2_HUMAN.H11MO.0.D		human	9850	9868	+	12.7258	1.14e-05	0.0294	taaacaaatatttattaaa
MNX1_HUMAN.H11MO.0.D		human	9341	9359	+	12.1978	1.14e-05	0.108	CTATTTAATAAACACTTCT
ZN250_HUMAN.H11MO.0.C		human	1496	1515	+	5.21429	1.15e-05	0.11	tgccacactgttttctacag
SPIB_HUMAN.H11MO.0.A		human	9242	9258	+	13.0152	1.16e-05	0.0572	tgatgagggaagtggaa
LHX3_HUMAN.H11MO.0.C		human	7120	7132	+	14.0476	1.17e-05	0.0525	acatttaattaat
GLIS3_HUMAN.H11MO.0.D		human	5863	5872	+	13.8876	1.19e-05	0.117	GTGGGTGGTA
NFIC_HUMAN.H11MO.1.A		human	1350	1358	+	12.4091	1.19e-05	0.117	tcttggctg
RREB1_HUMAN.H11MO.0.D		human	3913	3934	+	12.0111	1.2e-05	0.00472	gtgtgtgtggtgtgtgtgttgt
SOX2_HUMAN.H11MO.0.A		human	3566	3578	+	13.3433	1.2e-05	0.0548	tgtctttgtttct
PKNX1_HUMAN.H11MO.0.B		human	1831	1841	+	13.252	1.21e-05	0.121	tgagtgactgc
ZEP1_HUMAN.H11MO.0.D		human	8228	8239	+	13.8807	1.21e-05	0.121	cggggaaacccc
PO4F2_HUMAN.H11MO.0.D		human	6733	6745	+	13.9011	1.22e-05	0.112	TATTAATGACATG
FOXH1_HUMAN.H11MO.0.A		human	3887	3895	+	13.1479	1.24e-05	0.0591	tgtgtattg
PRDM6_HUMAN.H11MO.0.C		human	6936	6948	+	12.8939	1.24e-05	0.0403	GAGAAGAAAACAG
GATA3_HUMAN.H11MO.0.A		human	5236	5246	+	12.6061	1.25e-05	0.121	ACAGATAAAAG
PAX5_HUMAN.H11MO.0.A		human	8193	8213	+	12.976	1.25e-05	0.0624	acgaggtcaggagttcgagac
RUNX2_HUMAN.H11MO.0.A		human	3782	3795	+	13.4091	1.25e-05	0.061	tgtgtgtggtgtat
AP2B_HUMAN.H11MO.0.B		human	7407	7416	+	13.3596	1.26e-05	0.126	GCCTGCGGGA
IKZF1_HUMAN.H11MO.0.C		human	8169	8176	+	12.0488	1.26e-05	0.126	ttgggagg
AP2A_HUMAN.H11MO.0.A		human	1913	1927	+	13.6923	1.27e-05	0.126	CTGCCCTGGGGAAAA
KLF15_HUMAN.H11MO.0.A		human	8337	8355	+	12.6364	1.27e-05	0.0629	gaggcggagcttgcagtga
Z324A_HUMAN.H11MO.0.C		human	7285	7307	+	13.0422	1.27e-05	0.0702	TTCGACACCTTCCCCGACTGCCC
RARG_HUMAN.H11MO.1.B		human	8195	8202	+	12.7143	1.29e-05	0.129	gaggtcag
RX_HUMAN.H11MO.0.D		human	7124	7134	+	13.1972	1.29e-05	0.119	ttaattaatta
FOXG1_HUMAN.H11MO.0.D		human	3851	3867	+	13.2817	1.31e-05	0.0128	tgtgtttctgtgtgtgt
RREB1_HUMAN.H11MO.0.D		human	3794	3815	+	11.8	1.32e-05	0.00499	atgtgtccgtgtgttgtgtgtg
ZN148_HUMAN.H11MO.0.D		human	5638	5652	+	13.2472	1.32e-05	0.13	AGCATGGGGGAAGAG
IRF8_HUMAN.H11MO.0.B		human	9243	9262	+	12.9242	1.33e-05	0.129	gatgagggaagtggaaaggg
ZFP82_HUMAN.H11MO.0.C		human	7773	7796	+	12.6138	1.33e-05	0.0769	GTCCATGTTTCTCTTATTTTTTTC
ARX_HUMAN.H11MO.0.D		human	3162	3174	+	13.3929	1.34e-05	0.0615	TCAATCCAATTAC
EGR3_HUMAN.H11MO.0.D		human	3726	3736	+	13.7798	1.35e-05	0.0149	tgagtgtgtgt
EGR3_HUMAN.H11MO.0.D		human	3946	3956	+	13.7798	1.35e-05	0.0149	tgagtgtgtgt
ZFP28_HUMAN.H11MO.0.C		human	4150	4169	+	11.2424	1.35e-05	0.0311	CTTTCTTTTTTCTTTAGTGG
FOXD2_HUMAN.H11MO.0.D		human	6230	6248	+	12.3387	1.36e-05	0.0294	TTGCTAAATGTTAGTTTTC
FOXP3_HUMAN.H11MO.0.D		human	9422	9430	+	12.8468	1.36e-05	0.119	AATTTGATT
LMX1B_HUMAN.H11MO.0.D		human	7121	7138	+	13.3261	1.36e-05	0.0613	catttaattaattaaaat
SOX11_HUMAN.H11MO.0.D		human	7646	7661	+	12.2113	1.38e-05	0.12	GAAACTGAAATTCTTC
SOX4_HUMAN.H11MO.0.B		human	3567	3578	+	13.297	1.38e-05	0.0648	gtctttgtttct
ZN713_HUMAN.H11MO.0.D		human	7616	7634	+	13.0541	1.38e-05	0.135	AGAGAGGAAAGCAATGAAA
RREB1_HUMAN.H11MO.0.D		human	3639	3660	+	11.6778	1.39e-05	0.00508	tgtgtgtgtgttgtgaggtgtg
ATF4_HUMAN.H11MO.0.A		human	1863	1874	+	13.5303	1.4e-05	0.139	TTGTGATGCAAC
FOXG1_HUMAN.H11MO.0.D		human	3631	3647	+	13.1972	1.4e-05	0.0128	tctgtttctgtgtgtgt
GLI2_HUMAN.H11MO.0.D		human	5863	5873	+	5.09836	1.4e-05	0.137	GTGGGTGGTAC
NF2L2_HUMAN.H11MO.0.A		human	7702	7715	+	12.4154	1.4e-05	0.14	AATTTCTGTGTCAT
LEF1_HUMAN.H11MO.0.A		human	1413	1426	+	12.177	1.41e-05	0.0685	tgctttcaattcct
PTF1A_HUMAN.H11MO.1.B		human	400	408	+	13.2929	1.41e-05	0.0701	GGCAGCTGT
SP1_HUMAN.H11MO.1.A		human	8335	8348	+	12.7576	1.41e-05	0.14	gggaggcggagctt
Z324A_HUMAN.H11MO.0.C		human	1787	1809	+	12.8855	1.41e-05	0.0702	tgatcagcctgcctcggcctccc
ZN274_HUMAN.H11MO.0.A		human	4684	4703	+	12.4365	1.41e-05	0.076	CACTCATGGGAGAAGCCCCA
ALX1_HUMAN.H11MO.0.B		human	3201	3212	+	12.9239	1.42e-05	0.0992	GTTATTGAATTA
BPTF_HUMAN.H11MO.0.D		human	32	43	+	12.3168	1.42e-05	0.0562	TTTCTTGTGTTA
FEV_HUMAN.H11MO.0.B		human	7411	7420	+	11.5806	1.43e-05	0.0859	GCGGGAAGAG
ZN586_HUMAN.H11MO.0.C		human	9273	9292	+	-0.469697	1.44e-05	0.139	aggatcaaaaggaataaaca
RXRA_HUMAN.H11MO.0.A		human	8991	9010	+	12.824	1.45e-05	0.144	ggatgggtagaaggtgaggg
Z354A_HUMAN.H11MO.0.C		human	4077	4100	+	12.6712	1.46e-05	0.0444	CTTTCCTAGATTTACATTTACTTT
NDF2_HUMAN.H11MO.0.B		human	6369	6377	+	14.4	1.47e-05	0.0991	AACAGATGG
ZN467_HUMAN.H11MO.0.C		human	8989	9010	+	11.7778	1.48e-05	0.137	cgggatgggtagaaggtgaggg
AP2C_HUMAN.H11MO.0.A		human	1913	1926	+	13.4615	1.49e-05	0.149	CTGCCCTGGGGAAA
FOXD1_HUMAN.H11MO.0.D		human	6768	6782	+	13.14	1.49e-05	0.142	TATTGTTTACATGAA
RFX5_HUMAN.H11MO.0.A		human	9776	9795	+	12.9756	1.49e-05	0.149	GTCCCTAGTTGCTATGAACT
CDC5L_HUMAN.H11MO.0.D		human	8638	8652	+	13.0973	1.5e-05	0.0886	gtgagtaaacatatg
MAX_HUMAN.H11MO.0.A		human	4807	4816	+	13.0303	1.52e-05	0.151	GCCCACGTGG
RREB1_HUMAN.H11MO.0.D		human	3662	3683	+	11.4667	1.53e-05	0.00538	ctgtgtgtgtgttgtgtgtgta
HES7_HUMAN.H11MO.0.D		human	2835	2846	+	9.38571	1.54e-05	0.154	TCACACGTGCCA
STAT6_HUMAN.H11MO.0.B		human	6600	6610	+	12.9909	1.54e-05	0.0915	TTCTAAGGAAA
ZN274_HUMAN.H11MO.0.A		human	2117	2136	+	12.2857	1.54e-05	0.076	CCCACTGGAGAGAAGGGGGA
ATF2_HUMAN.H11MO.1.B		human	5904	5923	+	9.3871	1.55e-05	0.145	AGTTGTTGAGGTCATTTCTT
FOXG1_HUMAN.H11MO.0.D		human	1551	1567	+	13.0563	1.55e-05	0.013	tttatttttattttttt
HXA10_HUMAN.H11MO.0.C		human	9424	9435	+	13.1518	1.56e-05	0.14	TTTGATTTATGA
HXA11_HUMAN.H11MO.0.D		human	431	443	+	12.3729	1.57e-05	0.14	TAAAATTTTAGTG
HXC10_HUMAN.H11MO.0.D		human	2976	2994	+	12.4444	1.57e-05	0.0899	TTTTTTGGTGTTTTATGTT
ZSC22_HUMAN.H11MO.0.C		human	8174	8189	+	12.6341	1.58e-05	0.0946	aggctgaggcgggcgg
NFAT5_HUMAN.H11MO.0.D		human	9252	9262	+	11.6212	1.6e-05	0.0788	agtggaaaggg
NR1D1_HUMAN.H11MO.0.B		human	4633	4651	+	12.6216	1.6e-05	0.0659	cacacagtaggccagaagg
ETV5_HUMAN.H11MO.0.C		human	7502	7515	+	12.5818	1.61e-05	0.158	AGGGAGGAAAGGAT
GLIS1_HUMAN.H11MO.0.D		human	822	834	+	12.7518	1.61e-05	0.16	TTTTGGGGGGTAA
PROP1_HUMAN.H11MO.0.D		human	1155	1165	+	13.0896	1.61e-05	0.151	taatagaatta
RREB1_HUMAN.H11MO.0.D		human	3911	3932	+	11.3667	1.61e-05	0.00543	gtgtgtgtgtggtgtgtgtgtt
ZN219_HUMAN.H11MO.0.D		human	5860	5871	+	13.0778	1.61e-05	0.0801	AGGGTGGGTGGT
MSX1_HUMAN.H11MO.0.D		human	7114	7131	+	12.7742	1.62e-05	0.139	ttatttacatttaattaa
RUNX3_HUMAN.H11MO.0.A		human	6702	6711	+	13.4394	1.62e-05	0.158	CTTGTGGTTA
ATOH1_HUMAN.H11MO.0.B		human	6369	6377	+	13.9077	1.63e-05	0.0811	AACAGATGG
SALL4_HUMAN.H11MO.0.B		human	5858	5867	+	13.051	1.64e-05	0.16	GAAGGGTGGG
ZFP82_HUMAN.H11MO.0.C		human	1615	1638	+	12.2621	1.64e-05	0.0769	tctcagctcactgcaacctccttc
ZNF41_HUMAN.H11MO.0.C		human	9289	9312	+	11.8636	1.64e-05	0.161	aacaagtaagtaaaacaaaagggA
ZSCA4_HUMAN.H11MO.0.D		human	3728	3739	+	4.62295	1.68e-05	0.129	agtgtgtgtgtc
ZN528_HUMAN.H11MO.0.C		human	2408	2427	+	11.0429	1.69e-05	0.102	ACAAAGGAAGCCACTGTGGA
RARA_HUMAN.H11MO.1.A		human	8195	8204	+	12.8788	1.7e-05	0.17	gaggtcagga
FEV_HUMAN.H11MO.0.B		human	9246	9255	+	11.5081	1.72e-05	0.0859	gagggaagtg
HXD13_HUMAN.H11MO.0.D		human	9241	9251	+	12.13	1.72e-05	0.157	ttgatgaggga
SMAD3_HUMAN.H11MO.0.B		human	4619	4630	+	11.9355	1.72e-05	0.17	gccagcctcctg
GLI1_HUMAN.H11MO.0.D		human	5862	5873	+	12.8788	1.73e-05	0.088	GGTGGGTGGTAC
ZN449_HUMAN.H11MO.0.C		human	2818	2828	+	12.9394	1.74e-05	0.124	GGGCTGGGCAC
SOX2_HUMAN.H11MO.0.A		human	8707	8719	+	12.9851	1.75e-05	0.0548	tccctttgtaccc
NFAC1_HUMAN.H11MO.0.B		human	4973	4987	+	12.5182	1.76e-05	0.0712	GTGGAAAATGAACAA
NR1H3_HUMAN.H11MO.0.B		human	7338	7356	+	12.5197	1.76e-05	0.176	GAAGGTGCAGAGCAGGGCA
IRF3_HUMAN.H11MO.0.B		human	9488	9507	+	12.6562	1.78e-05	0.0621	AGAACAGAGAGAAAAACGAA
NR1I2_HUMAN.H11MO.1.D		human	6426	6433	+	12.0112	1.8e-05	0.18	AAGTTCAC
TAL1_HUMAN.H11MO.1.A		human	6364	6378	+	12.7064	1.81e-05	0.179	TTGGCAACAGATGGC
PHX2B_HUMAN.H11MO.0.D		human	3163	3173	+	13.18	1.85e-05	0.0885	CAATCCAATTA
SMAD1_HUMAN.H11MO.0.D		human	7263	7274	+	12.982	1.85e-05	0.0969	TGCATGTCTGTC
NFKB2_HUMAN.H11MO.0.B		human	4692	4702	+	13.1061	1.86e-05	0.0926	GGAGAAGCCCC
NR1I3_HUMAN.H11MO.1.D		human	2001	2008	+	11.7191	1.86e-05	0.173	AAGTTCAG
STAT6_HUMAN.H11MO.0.B		human	2314	2324	+	12.8455	1.86e-05	0.0915	TTCAGTGGAAG
AP2D_HUMAN.H11MO.0.D		human	8306	8319	+	11.377	1.88e-05	0.094	aggctgaggcagga
CPEB1_HUMAN.H11MO.0.D		human	1555	1571	+	12.2712	1.88e-05	0.0542	tttttatttttttgaga
HNF1B_HUMAN.H11MO.1.A		human	6707	6717	+	12.8182	1.88e-05	0.173	GGTTAAAAATT
PAX4_HUMAN.H11MO.0.D		human	7125	7136	+	11.871	1.89e-05	0.178	taattaattaaa
CDC5L_HUMAN.H11MO.0.D		human	9800	9814	+	12.823	1.9e-05	0.0886	GCGTTGTAATAAAAC
FOXG1_HUMAN.H11MO.0.D		human	3793	3809	+	12.7746	1.9e-05	0.0134	tatgtgtccgtgtgttg
FOXG1_HUMAN.H11MO.0.D		human	6905	6921	+	12.7746	1.9e-05	0.0134	tgtgtgtctgtgtATAT
ISL2_HUMAN.H11MO.0.D		human	9508	9518	+	12.3614	1.9e-05	0.0875	AATTAATTGCT
ALX4_HUMAN.H11MO.0.D		human	7128	7139	+	11.02	1.91e-05	0.179	ttaattaaaata
NKX21_HUMAN.H11MO.0.A		human	575	584	+	12.6364	1.91e-05	0.171	CTTGAGTGCG
ZNF41_HUMAN.H11MO.1.C		human	8910	8921	+	12.8182	1.91e-05	0.0967	cataagggaaca
ZSC22_HUMAN.H11MO.0.C		human	8306	8321	+	12.3008	1.91e-05	0.0946	aggctgaggcaggaga
TCF7_HUMAN.H11MO.0.A		human	5234	5249	+	12.6404	1.92e-05	0.189	GAACAGATAAAAGGGG
VAX1_HUMAN.H11MO.0.D		human	4169	4186	+	12.4396	1.92e-05	0.176	GGAAATTAAGACAATTTA
HXD3_HUMAN.H11MO.0.D		human	158	168	+	12.1194	1.93e-05	0.181	GGCTAATTATG
FOXF2_HUMAN.H11MO.0.D		human	421	431	+	13.0326	1.95e-05	0.0751	TGTTAACTTTT
ZN582_HUMAN.H11MO.0.C		human	9255	9278	+	10.338	1.95e-05	0.12	ggaaagggactggttgcaaggatc
STAT1_HUMAN.H11MO.1.A		human	9497	9515	+	12.6786	1.97e-05	0.156	AGAAAAACGAAAATTAATT
ZNF41_HUMAN.H11MO.1.C		human	9304	9315	+	12.7879	1.97e-05	0.0967	caaaagggAAAA
CLOCK_HUMAN.H11MO.0.C		human	2834	2847	+	11.5903	1.98e-05	0.197	CTCACACGTGCCAC
IRF3_HUMAN.H11MO.0.B		human	9244	9263	+	12.4922	1.98e-05	0.0621	atgagggaagtggaaaggga
SMAD1_HUMAN.H11MO.0.D		human	2217	2228	+	12.9099	1.98e-05	0.0969	TGCCTCTCTTCC
HXC10_HUMAN.H11MO.0.D		human	1717	1735	+	12.2222	1.99e-05	0.0899	ttttttgtatttttataga
NDF2_HUMAN.H11MO.0.B		human	1676	1684	+	13.6308	1.99e-05	0.0991	agcagctgg
ZN341_HUMAN.H11MO.1.C		human	5585	5593	+	12.9545	1.99e-05	0.0782	AGAACAGCC
LHX4_HUMAN.H11MO.0.D		human	7125	7135	+	11.5	2.01e-05	0.186	taattaattaa
ZFX_HUMAN.H11MO.0.A		human	7216	7225	+	13.2462	2.01e-05	0.182	GAAGGCCCCG
LMX1B_HUMAN.H11MO.0.D		human	2680	2697	+	12.7283	2.03e-05	0.0613	TAATTACAAAGATTAAAA
DMBX1_HUMAN.H11MO.0.D		human	7802	7821	+	12.8022	2.05e-05	0.0644	TTCTAATAATATCATTAAGT
LMX1A_HUMAN.H11MO.0.D		human	7121	7139	+	12.4356	2.05e-05	0.18	catttaattaattaaaata
SOX10_HUMAN.H11MO.0.B		human	7161	7176	+	12.6515	2.05e-05	0.108	taaaaaGCCCTTTGTT
ZN528_HUMAN.H11MO.0.C		human	2436	2455	+	10.6143	2.05e-05	0.102	ATTAGGGAAGAGATTTCTAT
ERG_HUMAN.H11MO.0.A		human	4355	4367	+	12.9848	2.06e-05	0.165	caacaggaagctg
IRF4_HUMAN.H11MO.0.A		human	9243	9260	+	12.2525	2.06e-05	0.174	gatgagggaagtggaaag
SP2_HUMAN.H11MO.0.A		human	8173	8194	+	11.9839	2.06e-05	0.102	gaggctgaggcgggcggatcac
PRDM6_HUMAN.H11MO.0.C		human	3017	3029	+	12.4545	2.07e-05	0.0472	AACAAGAAAACAC
VSX1_HUMAN.H11MO.0.D		human	7125	7138	+	12.8346	2.07e-05	0.19	taattaattaaaat
ZN281_HUMAN.H11MO.0.A		human	5639	5653	+	11.5758	2.07e-05	0.113	GCATGGGGGAAGAGC
ARI3A_HUMAN.H11MO.0.D		human	2940	2961	+	12.0109	2.08e-05	0.0604	TATTCAAGGGGTACAAATATAA
FOXG1_HUMAN.H11MO.0.D		human	3578	3594	+	12.6479	2.08e-05	0.0136	tttgtgtgtgtgtttct
SOX2_HUMAN.H11MO.1.A		human	2451	2466	+	12.6119	2.08e-05	0.0924	TCTATTCATATGTAGA
ZBTB6_HUMAN.H11MO.0.C		human	3217	3229	+	12.7424	2.08e-05	0.208	GGTTCTGGAGATG
ZN341_HUMAN.H11MO.0.C		human	2120	2141	+	12.3548	2.08e-05	0.0545	ACTGGAGAGAAGGGGGAACATC
EVI1_HUMAN.H11MO.0.B		human	8440	8455	+	12.2895	2.09e-05	0.0957	ATTATAAGATAAACTA
ESX1_HUMAN.H11MO.0.D		human	7123	7139	+	13.1154	2.1e-05	0.194	tttaattaattaaaata
GATA5_HUMAN.H11MO.0.D		human	1459	1475	+	12.5408	2.1e-05	0.189	tcatagataattctatg
RARG_HUMAN.H11MO.0.B		human	7210	7227	+	12.432	2.11e-05	0.105	TGGTCAGAAGGCCCCGGG
RFX5_HUMAN.H11MO.1.A		human	9781	9791	+	12.7368	2.15e-05	0.125	TAGTTGCTATG
ZKSC1_HUMAN.H11MO.0.B		human	5178	5196	+	12	2.15e-05	0.107	TGTAGACCCACTAGGTCTA
ALX1_HUMAN.H11MO.0.B		human	6119	6130	+	12.5435	2.16e-05	0.0992	ATATTTAGATTA
LEF1_HUMAN.H11MO.0.A		human	7168	7181	+	11.823	2.16e-05	0.0685	CCCTTTGTTCTGTG
ARI5B_HUMAN.H11MO.0.C		human	3600	3612	+	11.9406	2.17e-05	0.0304	tgtgtgtgttgtg
ARI5B_HUMAN.H11MO.0.C		human	3641	3653	+	11.9406	2.17e-05	0.0304	tgtgtgtgttgtg
ARI5B_HUMAN.H11MO.0.C		human	3665	3677	+	11.9406	2.17e-05	0.0304	tgtgtgtgttgtg
ARI5B_HUMAN.H11MO.0.C		human	3861	3873	+	11.9406	2.17e-05	0.0304	tgtgtgtgttgtg
ARI5B_HUMAN.H11MO.0.C		human	3872	3884	+	11.9406	2.17e-05	0.0304	tgtgtgtgttgtg
ARI5B_HUMAN.H11MO.0.C		human	3923	3935	+	11.9406	2.17e-05	0.0304	tgtgtgtgttgtg
MEIS1_HUMAN.H11MO.0.A		human	9425	9436	+	12.5586	2.17e-05	0.193	TTGATTTATGAA
NFIL3_HUMAN.H11MO.0.D		human	1864	1874	+	13	2.18e-05	0.217	TGTGATGCAAC
NFAC1_HUMAN.H11MO.0.B		human	2423	2437	+	12.2909	2.19e-05	0.0712	GTGGAAAAAAAACAT
HEN1_HUMAN.H11MO.0.C		human	1944	1963	+	9.84146	2.2e-05	0.219	CTGATCTCAGCAGTGTCGTT
PBX3_HUMAN.H11MO.0.A		human	1831	1841	+	12.2339	2.2e-05	0.22	tgagtgactgc
RREB1_HUMAN.H11MO.0.D		human	3862	3883	+	10.6556	2.2e-05	0.00715	gtgtgtgttgtgtgtgtgttgt
SOX10_HUMAN.H11MO.0.B		human	2410	2425	+	12.5606	2.2e-05	0.108	AAAGGAAGCCACTGTG
FOXO6_HUMAN.H11MO.0.D		human	6767	6779	+	13.1818	2.21e-05	0.209	CTATTGTTTACAT
PAX6_HUMAN.H11MO.0.C		human	2565	2576	+	12.1793	2.21e-05	0.221	TTCTACATGAGT
ZN341_HUMAN.H11MO.0.C		human	7400	7421	+	12.2581	2.22e-05	0.0545	TAGCAACGCCTGCGGGAAGAGC
FOXP2_HUMAN.H11MO.0.C		human	6770	6778	+	12.8939	2.24e-05	0.216	TTGTTTACA
KLF13_HUMAN.H11MO.0.D		human	8275	8285	+	13.9615	2.24e-05	0.222	tggtgggcgcc
SOX8_HUMAN.H11MO.0.D		human	6504	6519	+	12.381	2.25e-05	0.109	ACACTGAAAATCATTT
SOX9_HUMAN.H11MO.1.B		human	7273	7281	+	11.6364	2.25e-05	0.171	TCATTGTCT
OSR2_HUMAN.H11MO.0.C		human	5404	5419	+	12.7041	2.26e-05	0.0749	tcccctgcttctccct
RREB1_HUMAN.H11MO.0.D		human	8924	8945	+	10.5778	2.27e-05	0.00715	tgcaagggtgttggttgcaggc
DDIT3_HUMAN.H11MO.0.D		human	1865	1874	+	13.1667	2.28e-05	0.113	GTGATGCAAC
ETS2_HUMAN.H11MO.0.B		human	5248	5260	+	11.8485	2.28e-05	0.143	GGCAAGAAGAAGA
SCRT1_HUMAN.H11MO.0.D		human	6367	6379	+	12.1579	2.29e-05	0.113	GCAACAGATGGCT
ZN281_HUMAN.H11MO.0.A		human	5275	5289	+	11.3636	2.29e-05	0.113	CACagggtgagggga
PO3F3_HUMAN.H11MO.0.D		human	1547	1563	+	11.9612	2.3e-05	0.139	tttttttatttttattt
RELB_HUMAN.H11MO.0.C		human	4455	4466	+	12.4725	2.3e-05	0.23	aggggctgtcac
ZN667_HUMAN.H11MO.0.C		human	1776	1794	+	12.1736	2.3e-05	0.23	ctgacctcaaatgatcagc
FLI1_HUMAN.H11MO.1.A		human	4355	4367	+	12.9388	2.31e-05	0.143	caacaggaagctg
RORA_HUMAN.H11MO.0.C		human	8192	8204	+	12.2525	2.31e-05	0.229	cacgaggtcagga
HES5_HUMAN.H11MO.0.D		human	2835	2846	+	10.1346	2.33e-05	0.233	TCACACGTGCCA
VEZF1_HUMAN.H11MO.0.C		human	8996	9017	+	12.1319	2.33e-05	0.0943	ggtagaaggtgagggggtgagc
RREB1_HUMAN.H11MO.0.D		human	3806	3827	+	10.5111	2.34e-05	0.00715	gttgtgtgtgtttctgtgtgtt
ZN341_HUMAN.H11MO.1.C		human	5646	5654	+	12.803	2.35e-05	0.0782	GGAAGAGCT
ZN341_HUMAN.H11MO.1.C		human	7414	7422	+	12.803	2.35e-05	0.0782	GGAAGAGCT
NFAC2_HUMAN.H11MO.0.B		human	4974	4982	+	12.5366	2.36e-05	0.125	TGGAAAATG
FOXJ3_HUMAN.H11MO.1.B		human	8093	8105	+	12.4179	2.37e-05	0.0753	AAGTTTATGTTTA
RARG_HUMAN.H11MO.2.D		human	6414	6433	+	12.5306	2.38e-05	0.118	TGTGTTAAAACAAAGTTCAC
IRF3_HUMAN.H11MO.0.B		human	9494	9513	+	12.2031	2.39e-05	0.0621	GAGAGAAAAACGAAAATTAA
FLI1_HUMAN.H11MO.0.A		human	7500	7517	+	12.3636	2.42e-05	0.229	CAAGGGAGGAAAGGATCA
MYC_HUMAN.H11MO.0.A		human	4808	4818	+	12.8333	2.42e-05	0.241	CCCACGTGGAT
PRDM6_HUMAN.H11MO.0.C		human	4393	4405	+	12.2879	2.42e-05	0.0472	gaggagaaaaaac
SOX1_HUMAN.H11MO.0.D		human	9665	9680	+	10.1538	2.42e-05	0.227	AAATAATGTTATGGAT
ZN263_HUMAN.H11MO.0.A		human	8171	8190	+	11.8182	2.42e-05	0.0828	gggaggctgaggcgggcgga
ZN582_HUMAN.H11MO.0.C		human	698	721	+	9.84507	2.43e-05	0.12	CTTATGGATTAGAATGGATATAAT
ANDR_HUMAN.H11MO.0.A		human	3657	3674	+	12.2891	2.44e-05	0.0664	tgtgtctgtgtgtgtgtt
ZBT7B_HUMAN.H11MO.0.D		human	2174	2194	+	11.1061	2.44e-05	0.243	CTCTGTGGCCTTGGAGCCCCA
BRAC_HUMAN.H11MO.0.A		human	7592	7611	+	12.2222	2.45e-05	0.24	GTGACACAGAAGTGTGACAA
SOX11_HUMAN.H11MO.0.D		human	664	679	+	10.9577	2.45e-05	0.12	AACAATAGAATTCATT
P63_HUMAN.H11MO.1.A		human	7262	7272	+	12.4462	2.47e-05	0.196	ATGCATGTCTG
KLF6_HUMAN.H11MO.0.A		human	8319	8337	+	12.2424	2.48e-05	0.0773	agaatggcgtgaactgggg
BRCA1_HUMAN.H11MO.0.D		human	1333	1341	+	11.7952	2.49e-05	0.0551	cttgggttg
PAX5_HUMAN.H11MO.0.A		human	9010	9030	+	11.864	2.49e-05	0.0827	gggtgagcagccatggaaaac
BRAC_HUMAN.H11MO.1.B		human	8768	8778	+	12.1667	2.5e-05	0.243	gggtgtgaggt
REST_HUMAN.H11MO.0.A		human	4412	4433	+	8.43434	2.5e-05	0.125	atcagcgcccaggagggctgga
ZN263_HUMAN.H11MO.0.A		human	5645	5664	+	11.7576	2.5e-05	0.0828	GGGAAGAGCTAGAAAAGGCA
FOXJ2_HUMAN.H11MO.0.C		human	8100	8109	+	13.2747	2.51e-05	0.237	TGTTTATCTT
ARX_HUMAN.H11MO.0.D		human	9420	9432	+	11.9405	2.53e-05	0.0778	CTAATTTGATTTA
ZN449_HUMAN.H11MO.0.C		human	4227	4237	+	12.4697	2.53e-05	0.124	cagttgggctt
FOXG1_HUMAN.H11MO.0.D		human	3730	3746	+	12.3521	2.55e-05	0.014	tgtgtgtgtctgtgttt
RFX5_HUMAN.H11MO.1.A		human	3632	3642	+	12.5132	2.55e-05	0.125	ctgtttctgtg
IRF2_HUMAN.H11MO.0.A		human	7640	7659	+	10.8788	2.59e-05	0.249	TCCAGAGAAACTGAAATTCT
HEY1_HUMAN.H11MO.0.D		human	2835	2846	+	12.3857	2.6e-05	0.259	TCACACGTGCCA
TBX3_HUMAN.H11MO.0.C		human	8796	8806	+	11.7727	2.6e-05	0.124	gctggtgggag
FOXG1_HUMAN.H11MO.0.D		human	3621	3637	+	12.3239	2.61e-05	0.014	tatgtgtgtgtctgttt
KLF6_HUMAN.H11MO.0.A		human	2814	2832	+	12.1667	2.61e-05	0.0773	GCAGGGGCTGGGCACTGAC
RREB1_HUMAN.H11MO.0.D		human	3860	3881	+	10.2556	2.61e-05	0.00763	gtgtgtgtgttgtgtgtgtgtt
NR1H3_HUMAN.H11MO.1.B		human	8194	8203	+	12.1061	2.62e-05	0.262	cgaggtcagg
Z354A_HUMAN.H11MO.0.C		human	4146	4169	+	11.7329	2.62e-05	0.0598	TTTGCTTTCTTTTTTCTTTAGTGG
ZFP82_HUMAN.H11MO.0.C		human	873	896	+	11.4483	2.62e-05	0.0806	TTCCGTTGGAGCATATCTTttttt
ZN335_HUMAN.H11MO.0.A		human	601	622	+	11.5395	2.62e-05	0.207	ACCTGTCCTCATCTCTTCCCCT
ZN770_HUMAN.H11MO.1.C		human	8127	8137	+	12.5231	2.62e-05	0.087	CAGAggccggg
SUH_HUMAN.H11MO.0.A		human	8380	8390	+	12.3333	2.63e-05	0.258	agcctgggaga
CTCFL_HUMAN.H11MO.0.A		human	529	545	+	11.2576	2.64e-05	0.264	TTCTCTAGAGGGCACAA
DRGX_HUMAN.H11MO.0.D		human	9421	9431	+	11.8065	2.65e-05	0.121	TAATTTGATTT
NKX31_HUMAN.H11MO.0.C		human	968	979	+	11.9083	2.65e-05	0.127	attaagtgcatt
RREB1_HUMAN.H11MO.0.D		human	3820	3841	+	10.2111	2.66e-05	0.00763	tgtgtgttgtgtgtgtgcgtgt
NR1D1_HUMAN.H11MO.0.B		human	4508	4526	+	12.009	2.68e-05	0.0659	ggagcagtgggagaaacag
FUBP1_HUMAN.H11MO.0.D		human	3807	3818	+	12.0854	2.69e-05	0.0839	ttgtgtgtgttt
FUBP1_HUMAN.H11MO.0.D		human	3931	3942	+	12.0854	2.69e-05	0.0839	ttgtgtgtgttt
PO2F2_HUMAN.H11MO.0.A		human	285	295	+	12.2195	2.69e-05	0.26	GCATGCACATG
NR1D1_HUMAN.H11MO.0.B		human	8188	8206	+	12	2.7e-05	0.0659	ggatcacgaggtcaggagt
OZF_HUMAN.H11MO.0.C		human	2277	2300	+	-12.1385	2.73e-05	0.181	TTCTTAATAGAAAATAGTATGCCA
TAF1_HUMAN.H11MO.0.A		human	5927	5942	+	12.122	2.73e-05	0.147	AAAGAGGAGGTGGGAA
COT1_HUMAN.H11MO.0.C		human	8994	9010	+	12.2424	2.74e-05	0.255	tgggtagaaggtgaggg
TBR1_HUMAN.H11MO.0.D		human	7599	7611	+	12.1974	2.74e-05	0.173	AGAAGTGTGACAA
ELF3_HUMAN.H11MO.0.A		human	6918	6931	+	12.6818	2.75e-05	0.242	ATATAAGGAAGCAG
HXB3_HUMAN.H11MO.0.D		human	9896	9909	+	12.0909	2.75e-05	0.257	ttaatgacgatttt
RUNX2_HUMAN.H11MO.0.A		human	8769	8782	+	12.4242	2.75e-05	0.0893	ggtgtgaggtttgg
ETS1_HUMAN.H11MO.0.A		human	4355	4367	+	12.4848	2.76e-05	0.276	caacaggaagctg
SMCA1_HUMAN.H11MO.0.C		human	1266	1277	+	12.1667	2.76e-05	0.265	gcaggaataatg
ZFX_HUMAN.H11MO.1.A		human	8172	8188	+	12.0139	2.77e-05	0.138	ggaggctgaggcgggcg
COT2_HUMAN.H11MO.1.A		human	8188	8204	+	12.1802	2.78e-05	0.175	ggatcacgaggtcagga
PROX1_HUMAN.H11MO.0.D		human	5281	5297	+	12.0455	2.78e-05	0.273	gtgaggggagtgatggg
VEZF1_HUMAN.H11MO.1.C		human	5928	5939	+	11.8991	2.78e-05	0.276	AAGAGGAGGTGG
NRL_HUMAN.H11MO.0.D		human	6869	6879	+	12.1727	2.79e-05	0.268	TGCTGACATAT
STAT6_HUMAN.H11MO.0.B		human	9725	9735	+	12.2182	2.79e-05	0.0916	TTCTATGGAAA
ZN467_HUMAN.H11MO.0.C		human	5644	5665	+	10.5051	2.79e-05	0.137	GGGGAAGAGCTAGAAAAGGCAT
GLIS3_HUMAN.H11MO.0.D		human	9320	9329	+	12.4157	2.8e-05	0.139	CTGTGGGGTC
ZSCA4_HUMAN.H11MO.0.D		human	3948	3959	+	3.29508	2.82e-05	0.129	agtgtgtgttgt
PHX2A_HUMAN.H11MO.0.D		human	3163	3173	+	12.0962	2.83e-05	0.108	CAATCCAATTA
TF7L2_HUMAN.H11MO.0.A		human	6451	6463	+	12.3182	2.83e-05	0.089	TTCTTTCATGTTT
ZN770_HUMAN.H11MO.0.C		human	8335	8356	+	10.5455	2.83e-05	0.0937	gggaggcggagcttgcagtgag
LEF1_HUMAN.H11MO.0.A		human	1859	1872	+	11.5929	2.84e-05	0.0685	TCTTTTGTGATGCA
ZN329_HUMAN.H11MO.0.C		human	5417	5436	+	4.55714	2.84e-05	0.283	cctggtcctgcccctgCTGA
EGR3_HUMAN.H11MO.0.D		human	3748	3758	+	12.5872	2.85e-05	0.0149	tgcgtgtgtgt
FOXI1_HUMAN.H11MO.0.B		human	4557	4568	+	11.1316	2.85e-05	0.276	ctcccattggct
FOXJ3_HUMAN.H11MO.0.A		human	1552	1564	+	11.6364	2.85e-05	0.123	ttatttttatttt
PURA_HUMAN.H11MO.0.D		human	6040	6056	+	12.1881	2.86e-05	0.102	AGACTCGGTTGGCCTAG
IRF1_HUMAN.H11MO.0.A		human	7640	7659	+	11.303	2.87e-05	0.181	TCCAGAGAAACTGAAATTCT
LEF1_HUMAN.H11MO.0.A		human	9947	9960	+	11.5841	2.87e-05	0.0685	ttctttgaattcca
FLI1_HUMAN.H11MO.1.A		human	7502	7514	+	12.6429	2.89e-05	0.143	AGGGAGGAAAGGA
MAZ_HUMAN.H11MO.0.A		human	5643	5664	+	11.6014	2.89e-05	0.066	GGGGGAAGAGCTAGAAAAGGCA
ATF4_HUMAN.H11MO.0.A		human	8694	8705	+	11.8485	2.9e-05	0.145	caatgatgaaat
BACH1_HUMAN.H11MO.0.A		human	8307	8319	+	12.1429	2.9e-05	0.21	ggctgaggcagga
TBX19_HUMAN.H11MO.0.D		human	6869	6890	+	10	2.9e-05	0.141	TGCTGACATATAtgtgtgtgtg
SOX10_HUMAN.H11MO.1.A		human	1422	1434	+	12.03	2.91e-05	0.078	ttcctttgtgtat
ZN121_HUMAN.H11MO.0.C		human	8218	8237	+	8.64545	2.91e-05	0.145	ctggctaacacggggaaacc
OLIG1_HUMAN.H11MO.0.D		human	1539	1552	+	7.83077	2.92e-05	0.232	AACATATCtttttt
ZFP28_HUMAN.H11MO.0.C		human	1550	1569	+	9.56061	2.92e-05	0.0537	ttttatttttatttttttga
FOXJ3_HUMAN.H11MO.1.B		human	1546	1558	+	12.0149	2.93e-05	0.0753	Ctttttttatttt
SP2_HUMAN.H11MO.1.B		human	5931	5942	+	11.9545	2.94e-05	0.146	AGGAGGTGGGAA
THB_HUMAN.H11MO.1.D		human	5908	5917	+	12.4512	2.94e-05	0.294	GTTGAGGTCA
DLX4_HUMAN.H11MO.0.D		human	7125	7140	+	12.678	2.95e-05	0.274	taattaattaaaataa
SOX2_HUMAN.H11MO.1.A		human	7168	7183	+	12.1642	2.96e-05	0.0924	CCCTTTGTTCTGTGCC
SRBP2_HUMAN.H11MO.0.B		human	8264	8276	+	11.7273	2.97e-05	0.296	gcctggcgtggtg
BACH2_HUMAN.H11MO.0.A		human	9098	9108	+	11.9727	2.98e-05	0.297	tgctgcctcag
E2F7_HUMAN.H11MO.0.B		human	857	869	+	12.2364	2.98e-05	0.218	CGGGCAGGAATGG
FOXF2_HUMAN.H11MO.0.D		human	7115	7125	+	12.5326	2.99e-05	0.0751	tatttacattt
THB_HUMAN.H11MO.0.C		human	4570	4586	+	12.1222	2.99e-05	0.298	aacccaacctgatgtca
HXC13_HUMAN.H11MO.0.D		human	5219	5229	+	12.1452	3.01e-05	0.292	AATTTTACAAG
PRDM6_HUMAN.H11MO.0.C		human	6629	6641	+	12.0758	3.01e-05	0.0489	TGAGGGAAAAAAA
ZBT18_HUMAN.H11MO.0.C		human	400	410	+	12.3673	3.01e-05	0.299	GGCAGCTGTGC
NOBOX_HUMAN.H11MO.0.C		human	9510	9518	+	12.0119	3.04e-05	0.277	TTAATTGCT
ETS2_HUMAN.H11MO.0.B		human	9245	9257	+	11.6212	3.05e-05	0.143	tgagggaagtgga
PRGR_HUMAN.H11MO.1.A		human	8815	8823	+	12.1515	3.05e-05	0.15	gggacagac
ZN282_HUMAN.H11MO.0.D		human	5278	5291	+	12.0769	3.05e-05	0.285	agggtgaggggagt
EHF_HUMAN.H11MO.0.B		human	6918	6932	+	12.6061	3.06e-05	0.173	ATATAAGGAAGCAGC
FOXF2_HUMAN.H11MO.0.D		human	8100	8110	+	12.5217	3.06e-05	0.0751	TGTTTATCTTA
ZN140_HUMAN.H11MO.0.C		human	8855	8878	+	9.22018	3.06e-05	0.305	ttaagtggagccattccaccctag
BARH1_HUMAN.H11MO.0.D		human	9692	9704	+	12.3818	3.07e-05	0.269	TAAATGTTATTTA
PO5F1_HUMAN.H11MO.1.A		human	285	294	+	11.6098	3.07e-05	0.114	GCATGCACAT
TEAD3_HUMAN.H11MO.0.D		human	9759	9773	+	12.3571	3.07e-05	0.0979	GATATTTCTGTTTAT
COE1_HUMAN.H11MO.0.A		human	3433	3447	+	12.1846	3.08e-05	0.286	agctctcctgggtct
CREM_HUMAN.H11MO.0.C		human	7087	7097	+	12.3556	3.08e-05	0.307	CGTTGACATCA
EGR2_HUMAN.H11MO.0.A		human	4506	4523	+	11.8226	3.08e-05	0.0425	aaggagcagtgggagaaa
MXI1_HUMAN.H11MO.1.A		human	2836	2846	+	12.0306	3.1e-05	0.113	CACACGTGCCA
BHA15_HUMAN.H11MO.0.B		human	6367	6377	+	12.2929	3.11e-05	0.155	GCAACAGATGG
MEF2A_HUMAN.H11MO.0.A		human	1527	1539	+	12.1493	3.11e-05	0.135	ttttatattTGGA
PHX2B_HUMAN.H11MO.0.D		human	9421	9431	+	12.2	3.11e-05	0.0992	TAATTTGATTT
MITF_HUMAN.H11MO.0.A		human	3082	3091	+	12.3385	3.12e-05	0.311	CCATGTGATC
PURA_HUMAN.H11MO.0.D		human	8304	8320	+	12.0693	3.12e-05	0.102	ggaggctgaggcaggag
HXA13_HUMAN.H11MO.0.C		human	9381	9391	+	12.0198	3.13e-05	0.288	CGTTTTATTTG
IRF3_HUMAN.H11MO.0.B		human	7601	7620	+	11.7734	3.13e-05	0.0621	AAGTGTGACAATGAAAGAGA
ZNF18_HUMAN.H11MO.0.C		human	4770	4781	+	12.3485	3.13e-05	0.153	TGTGTGAACACA
FOXD2_HUMAN.H11MO.0.D		human	8092	8110	+	10.2903	3.14e-05	0.0543	AAAGTTTATGTTTATCTTA
KLF12_HUMAN.H11MO.0.C		human	8336	8346	+	11.4697	3.14e-05	0.155	ggaggcggagc
SMCA5_HUMAN.H11MO.0.C		human	7617	7631	+	11.9161	3.14e-05	0.312	GAGAGGAAAGCAATG
ATF2_HUMAN.H11MO.0.B		human	4577	4587	+	12.101	3.15e-05	0.297	cctgatgtcat
KLF15_HUMAN.H11MO.0.A		human	8994	9012	+	10.8788	3.15e-05	0.078	tgggtagaaggtgaggggg
TFCP2_HUMAN.H11MO.0.D		human	850	865	+	12.1633	3.16e-05	0.315	CTCTGTACGGGCAGGA
ZN554_HUMAN.H11MO.1.D		human	2895	2903	+	12.3853	3.17e-05	0.306	CCAGAGCCA
NFKB1_HUMAN.H11MO.1.B		human	8230	8240	+	12	3.18e-05	0.158	gggaaacccct
FOXO3_HUMAN.H11MO.0.B		human	6769	6778	+	12.3636	3.19e-05	0.306	ATTGTTTACA
THA_HUMAN.H11MO.1.D		human	5909	5918	+	12.2927	3.19e-05	0.319	TTGAGGTCAT
EOMES_HUMAN.H11MO.0.D		human	5931	5942	+	12.1571	3.21e-05	0.31	AGGAGGTGGGAA
NR0B1_HUMAN.H11MO.0.D		human	4512	4521	+	12.1835	3.21e-05	0.32	cagtgggaga
DLX2_HUMAN.H11MO.0.D		human	3493	3500	+	12.3333	3.22e-05	0.296	ataattat
ZN768_HUMAN.H11MO.0.C		human	9100	9119	+	8.86364	3.22e-05	0.16	ctgcctcagaaacggtaaga
PO3F3_HUMAN.H11MO.0.D		human	4179	4195	+	11.5891	3.23e-05	0.139	ACAATTTATTCTATATA
PPARG_HUMAN.H11MO.1.A		human	6424	6432	+	11.7424	3.23e-05	0.31	CAAAGTTCA
COT2_HUMAN.H11MO.0.A		human	8193	8205	+	12.2424	3.25e-05	0.313	acgaggtcaggag
IRF3_HUMAN.H11MO.0.B		human	9299	9318	+	11.7109	3.26e-05	0.0621	taaaacaaaagggAAAAACA
SOX3_HUMAN.H11MO.0.B		human	3567	3577	+	12.3939	3.26e-05	0.105	gtctttgtttc
ZN394_HUMAN.H11MO.0.C		human	116	135	+	11.5753	3.26e-05	0.101	GAATTGGACACAACTGAAAG
DUX4_HUMAN.H11MO.0.A		human	2576	2586	+	10.8333	3.27e-05	0.306	TGATTAGTTTC
FOXK1_HUMAN.H11MO.0.A		human	8100	8109	+	11.6	3.27e-05	0.178	TGTTTATCTT
RFX2_HUMAN.H11MO.1.A		human	9781	9792	+	11.6212	3.27e-05	0.271	TAGTTGCTATGA
RREB1_HUMAN.H11MO.0.D		human	3796	3817	+	9.72222	3.27e-05	0.00892	gtgtccgtgtgttgtgtgtgtt
PBX1_HUMAN.H11MO.1.C		human	9422	9436	+	11.8684	3.29e-05	0.263	AATTTGATTTATGAA
HXC10_HUMAN.H11MO.0.D		human	1546	1564	+	11.7222	3.3e-05	0.0993	Ctttttttatttttatttt
RREB1_HUMAN.H11MO.0.D		human	3845	3866	+	9.7	3.3e-05	0.00892	cgcgtgtgtgtttctgtgtgtg
TAF1_HUMAN.H11MO.0.A		human	8302	8317	+	11.8699	3.3e-05	0.147	caggaggctgaggcag
FOXC1_HUMAN.H11MO.0.C		human	8097	8111	+	11.236	3.31e-05	0.301	TTATGTTTATCTTAT
FOXL1_HUMAN.H11MO.0.D		human	1551	1569	+	0.790323	3.31e-05	0.0937	tttatttttatttttttga
ERG_HUMAN.H11MO.0.A		human	7502	7514	+	12.3485	3.32e-05	0.165	AGGGAGGAAAGGA
NFAC1_HUMAN.H11MO.0.B		human	2361	2375	+	11.8364	3.32e-05	0.0809	ATGGAAAATAATAGG
CEBPB_HUMAN.H11MO.0.A		human	1864	1875	+	12.7576	3.33e-05	0.289	TGTGATGCAACC
FOXG1_HUMAN.H11MO.0.D		human	3955	3971	+	11.9577	3.34e-05	0.014	gttgtgtgtgcatgtat
FOXP1_HUMAN.H11MO.0.A		human	7455	7463	+	12.3472	3.34e-05	0.0475	TGTGTTTCC
CEBPD_HUMAN.H11MO.0.C		human	6060	6070	+	11.8899	3.35e-05	0.181	ATTGCTCAACA
ETV6_HUMAN.H11MO.0.D		human	63	71	+	12.0303	3.37e-05	0.328	GCAGGAAAG
FOXG1_HUMAN.H11MO.0.D		human	3998	4014	+	11.9437	3.37e-05	0.014	tgtgtgtATGCGTGTAT
ZN341_HUMAN.H11MO.0.C		human	8999	9020	+	11.6048	3.38e-05	0.059	agaaggtgagggggtgagcagc
BARH2_HUMAN.H11MO.0.D		human	6232	6249	+	12.4268	3.39e-05	0.25	GCTAAATGTTAGTTTTCT
MXI1_HUMAN.H11MO.1.A		human	2843	2853	+	11.9082	3.4e-05	0.113	GCCACATGCCC
STAT4_HUMAN.H11MO.0.A		human	5918	5928	+	12.3333	3.4e-05	0.331	TTTCTTGTAAA
ZNF41_HUMAN.H11MO.0.C		human	7838	7861	+	10.4727	3.4e-05	0.167	TACTGAGAAAGAGAGCACAGTGAC
FOXF2_HUMAN.H11MO.0.D		human	5882	5892	+	12.3804	3.41e-05	0.0751	TGTTAACTTTA
SP4_HUMAN.H11MO.0.A		human	8299	8318	+	11.6532	3.41e-05	0.112	actcaggaggctgaggcagg
HXB8_HUMAN.H11MO.0.C		human	6964	6974	+	12.2	3.42e-05	0.106	ATGattaataa
RUNX1_HUMAN.H11MO.0.A		human	6702	6712	+	12.2879	3.42e-05	0.33	CTTGTGGTTAA
NFAC1_HUMAN.H11MO.1.B		human	2360	2369	+	12.2576	3.44e-05	0.166	TATGGAAAAT
NFAC1_HUMAN.H11MO.1.B		human	9728	9737	+	12.2576	3.44e-05	0.166	TATGGAAAAT
PO5F1_HUMAN.H11MO.1.A		human	5735	5744	+	11.6016	3.44e-05	0.114	AAATGCAAAG
ZFP82_HUMAN.H11MO.0.C		human	3510	3533	+	10.9655	3.44e-05	0.0806	ttccttataataaatttctctctc
SPZ1_HUMAN.H11MO.0.D		human	867	882	+	12.0541	3.46e-05	0.346	TGGGGGTTCCGTTGGA
KLF6_HUMAN.H11MO.0.A		human	8925	8943	+	11.7424	3.47e-05	0.0773	gcaagggtgttggttgcag
NR1D1_HUMAN.H11MO.1.D		human	8190	8203	+	11.5306	3.47e-05	0.168	atcacgaggtcagg
PHX2A_HUMAN.H11MO.0.D		human	9421	9431	+	11.7885	3.47e-05	0.108	TAATTTGATTT
ZN740_HUMAN.H11MO.0.D		human	9003	9016	+	11.6207	3.47e-05	0.218	ggtgagggggtgag
RFX2_HUMAN.H11MO.0.A		human	2176	2193	+	9.5303	3.48e-05	0.285	CTGTGGCCTTGGAGCCCC
SOX3_HUMAN.H11MO.0.B		human	1423	1433	+	12.3333	3.48e-05	0.105	tcctttgtgta
EHF_HUMAN.H11MO.0.B		human	1485	1499	+	12.3939	3.49e-05	0.173	ttttgaggaagtgcc
GLI1_HUMAN.H11MO.0.D		human	9319	9330	+	11.803	3.49e-05	0.088	CCTGTGGGGTCT
NKX21_HUMAN.H11MO.0.A		human	1596	1605	+	12.0909	3.5e-05	0.171	ctggagtgcg
COT2_HUMAN.H11MO.1.A		human	8994	9010	+	11.8649	3.52e-05	0.175	tgggtagaaggtgaggg
STA5B_HUMAN.H11MO.0.A		human	9946	9957	+	12.3939	3.52e-05	0.217	cttctttgaatt
TBR1_HUMAN.H11MO.0.D		human	5932	5944	+	11.7632	3.52e-05	0.173	GGAGGTGGGAACT
TEAD4_HUMAN.H11MO.0.A		human	5079	5091	+	12.0505	3.52e-05	0.35	AAATTCCAGTCTT
SOX10_HUMAN.H11MO.1.A		human	8707	8719	+	11.81	3.55e-05	0.078	tccctttgtaccc
IRF4_HUMAN.H11MO.0.A		human	5926	5943	+	11.2525	3.56e-05	0.174	AAAAGAGGAGGTGGGAAC
GLI1_HUMAN.H11MO.0.D		human	3782	3793	+	11.7576	3.57e-05	0.088	tgtgtgtggtgt
GLI1_HUMAN.H11MO.0.D		human	3914	3925	+	11.7576	3.57e-05	0.088	tgtgtgtggtgt
HMX2_HUMAN.H11MO.0.D		human	9509	9519	+	11.6613	3.58e-05	0.328	ATTAATTGCTG
HXB8_HUMAN.H11MO.0.C		human	7124	7134	+	12.0444	3.58e-05	0.106	ttaattaatta
NR1D1_HUMAN.H11MO.1.D		human	7997	8010	+	11.4592	3.58e-05	0.168	taatctatgtcaga
NFAC4_HUMAN.H11MO.0.C		human	65	74	+	11.9796	3.6e-05	0.175	AGGAAAGTTT
NR1H4_HUMAN.H11MO.0.B		human	7368	7386	+	11.56	3.6e-05	0.359	CGGAGTCCTGACCGGGAGG
TEAD1_HUMAN.H11MO.0.A		human	2665	2676	+	12.1636	3.6e-05	0.236	ACATTCTTGCCT
ZN563_HUMAN.H11MO.1.C		human	4852	4863	+	11.768	3.6e-05	0.141	CAAGCAGCAGCA
RAX2_HUMAN.H11MO.0.D		human	7128	7139	+	12	3.61e-05	0.18	ttaattaaaata
ZN341_HUMAN.H11MO.0.C		human	5925	5946	+	11.5	3.61e-05	0.059	TAAAAGAGGAGGTGGGAACTGA
ZN281_HUMAN.H11MO.0.A		human	5928	5942	+	10.3939	3.62e-05	0.119	AAGAGGAGGTGGGAA
HXC8_HUMAN.H11MO.0.D		human	9424	9437	+	12.0973	3.63e-05	0.342	TTTGATTTATGAAC
KLF15_HUMAN.H11MO.0.A		human	8322	8340	+	10.5909	3.63e-05	0.078	atggcgtgaactggggagg
SPI1_HUMAN.H11MO.0.A		human	9242	9258	+	11.3485	3.63e-05	0.355	tgatgagggaagtggaa
ISL2_HUMAN.H11MO.0.D		human	9532	9542	+	11.9036	3.64e-05	0.112	TTCTAAGTGCT
ARI3A_HUMAN.H11MO.0.D		human	9553	9574	+	10.837	3.65e-05	0.0797	GATAAAGTGATATGTAATAAAT
IRX2_HUMAN.H11MO.0.D		human	3826	3844	+	11.4382	3.65e-05	0.187	ttgtgtgtgtgcgtgtatg
ZFX_HUMAN.H11MO.0.A		human	1089	1098	+	12.5077	3.65e-05	0.182	ccaggccctg
EGR2_HUMAN.H11MO.1.A		human	5858	5873	+	11.7364	3.66e-05	0.0517	GAAGGGTGGGTGGTAC
NR1I3_HUMAN.H11MO.1.D		human	6426	6433	+	11.6517	3.66e-05	0.173	AAGTTCAC
OLIG2_HUMAN.H11MO.0.B		human	1341	1358	+	11.8485	3.66e-05	0.357	gcttctgcctcttggctg
PDX1_HUMAN.H11MO.1.A		human	6734	6742	+	11.4608	3.66e-05	0.235	ATTAATGAC
PAX7_HUMAN.H11MO.0.D		human	7125	7135	+	10.8444	3.68e-05	0.337	taattaattaa
HXB7_HUMAN.H11MO.0.C		human	6964	6973	+	12.2556	3.69e-05	0.163	ATGattaata
MAZ_HUMAN.H11MO.0.A		human	9000	9021	+	11.1818	3.7e-05	0.066	gaaggtgagggggtgagcagcc
SOX7_HUMAN.H11MO.0.D		human	7646	7661	+	7.22727	3.7e-05	0.259	GAAACTGAAATTCTTC
IRX3_HUMAN.H11MO.0.D		human	411	421	+	11.0286	3.71e-05	0.163	TATCATGTTGT
EGR2_HUMAN.H11MO.1.A		human	9003	9018	+	11.7091	3.72e-05	0.0517	ggtgagggggtgagca
MAFB_HUMAN.H11MO.0.B		human	6869	6879	+	11.6364	3.72e-05	0.361	TGCTGACATAT
ZN589_HUMAN.H11MO.0.D		human	3447	3462	+	11.6535	3.72e-05	0.371	tccagtgctgctgccc
ETV4_HUMAN.H11MO.0.B		human	7503	7513	+	11.8485	3.74e-05	0.142	GGGAGGAAAGG
FOXK1_HUMAN.H11MO.0.A		human	6771	6780	+	11.51	3.74e-05	0.178	TGTTTACATG
SCRT2_HUMAN.H11MO.0.D		human	6365	6377	+	8.13846	3.74e-05	0.187	TGGCAACAGATGG
FOXJ3_HUMAN.H11MO.0.A		human	1548	1560	+	10.9242	3.75e-05	0.123	ttttttattttta
NFIC_HUMAN.H11MO.0.A		human	1904	1920	+	11.7576	3.75e-05	0.374	GCAGGCCTTCTGCCCTG
SOX21_HUMAN.H11MO.0.D		human	9665	9680	+	11.3736	3.76e-05	0.267	AAATAATGTTATGGAT
ZIC4_HUMAN.H11MO.0.D		human	4448	4462	+	10.4727	3.76e-05	0.373	acccggcaggggctg
IRF1_HUMAN.H11MO.0.A		human	4489	4508	+	10.7424	3.77e-05	0.181	cagagtataactgaaacaag
SOX9_HUMAN.H11MO.1.B		human	4560	4568	+	11.5606	3.77e-05	0.171	ccattggct
EGR1_HUMAN.H11MO.0.A		human	9002	9018	+	11.7273	3.78e-05	0.159	aggtgagggggtgagca
FOXG1_HUMAN.H11MO.0.D		human	3694	3710	+	11.7746	3.78e-05	0.014	tgtgtgtctgtgtgtgt
FOXG1_HUMAN.H11MO.0.D		human	3902	3918	+	11.7746	3.78e-05	0.014	tgtgtgtctgtgtgtgt
FOXG1_HUMAN.H11MO.0.D		human	3973	3989	+	11.7746	3.78e-05	0.014	tgtgtgtctgtgtgtgt
MAFK_HUMAN.H11MO.1.A		human	8307	8319	+	11.507	3.78e-05	0.186	ggctgaggcagga
SRY_HUMAN.H11MO.0.B		human	3569	3577	+	11.25	3.78e-05	0.184	ctttgtttc
MEF2C_HUMAN.H11MO.0.A		human	1550	1562	+	11.8806	3.79e-05	0.209	ttttatttttatt
EGR3_HUMAN.H11MO.0.D		human	3728	3738	+	12.1835	3.8e-05	0.0149	agtgtgtgtgt
HXA10_HUMAN.H11MO.0.C		human	2982	2993	+	12.1786	3.8e-05	0.171	GGTGTTTTATGT
ZNF85_HUMAN.H11MO.1.C		human	6112	6124	+	11.9394	3.81e-05	0.263	TGAAGGAATATTT
SOX2_HUMAN.H11MO.0.A		human	1422	1434	+	12.1045	3.83e-05	0.0899	ttcctttgtgtat
UNC4_HUMAN.H11MO.0.D		human	7124	7134	+	11.4085	3.83e-05	0.12	ttaattaatta
WT1_HUMAN.H11MO.0.C		human	8171	8190	+	10.3939	3.84e-05	0.33	gggaggctgaggcgggcgga
OZF_HUMAN.H11MO.0.C		human	4818	4841	+	-13.8308	3.85e-05	0.181	TTGACATGGCTTCCTCTCGCTCCA
TF65_HUMAN.H11MO.0.A		human	7490	7503	+	11.5152	3.85e-05	0.278	CTGGGGATTCCAAG
FOXP1_HUMAN.H11MO.0.A		human	9765	9773	+	12.2639	3.86e-05	0.0475	TCTGTTTAT
IRX2_HUMAN.H11MO.0.D		human	3954	3972	+	11.382	3.86e-05	0.187	tgttgtgtgtgcatgtatg
IKZF1_HUMAN.H11MO.0.C		human	8826	8833	+	11.7195	3.87e-05	0.126	ctgggagg
VEZF1_HUMAN.H11MO.0.C		human	9246	9267	+	11.3542	3.87e-05	0.0943	gagggaagtggaaagggactgg
WT1_HUMAN.H11MO.1.B		human	8826	8836	+	12.0789	3.88e-05	0.308	ctgggaggtag
ZN264_HUMAN.H11MO.0.C		human	6515	6538	+	11.152	3.91e-05	0.278	CATTTAAAAAGCACTAATGCCCCA
KLF6_HUMAN.H11MO.0.A		human	8171	8189	+	11.5606	3.92e-05	0.0773	gggaggctgaggcgggcgg
MEF2A_HUMAN.H11MO.0.A		human	1550	1562	+	11.791	3.92e-05	0.135	ttttatttttatt
NR2F6_HUMAN.H11MO.0.D		human	499	516	+	11.9541	3.92e-05	0.385	TGGACAGAGGTAAATGTG
UNC4_HUMAN.H11MO.0.D		human	3163	3173	+	11.3099	3.92e-05	0.12	CAATCCAATTA
KLF15_HUMAN.H11MO.0.A		human	8312	8330	+	10.4242	3.93e-05	0.078	aggcaggagaatggcgtga
P63_HUMAN.H11MO.1.A		human	1791	1801	+	11.9231	3.93e-05	0.196	cagcctgcctc
ARI5B_HUMAN.H11MO.0.C		human	3818	3830	+	11.4059	3.94e-05	0.0482	tctgtgtgttgtg
SP1_HUMAN.H11MO.1.A		human	2815	2828	+	10.8788	3.95e-05	0.197	CAGGGGCTGGGCAC
ANDR_HUMAN.H11MO.0.A		human	3572	3589	+	11.5625	3.96e-05	0.0664	tgtttctttgtgtgtgtg
FOXG1_HUMAN.H11MO.0.D		human	3692	3708	+	11.7042	3.96e-05	0.014	tttgtgtgtctgtgtgt
SP4_HUMAN.H11MO.0.A		human	5927	5946	+	11.4194	3.96e-05	0.112	AAAGAGGAGGTGGGAACTGA
ESR1_HUMAN.H11MO.1.A		human	8194	8203	+	12.1515	3.97e-05	0.396	cgaggtcagg
RFX1_HUMAN.H11MO.1.B		human	9782	9792	+	11.8939	3.99e-05	0.394	AGTTGCTATGA
MEF2B_HUMAN.H11MO.0.A		human	1548	1561	+	11.6716	4e-05	0.192	ttttttatttttat
BARX1_HUMAN.H11MO.0.D		human	9703	9714	+	11.5929	4.01e-05	0.377	TAAATTGTTTGT
HXC6_HUMAN.H11MO.0.D		human	2575	2589	+	6.23853	4.03e-05	0.178	GTGATTAGTTTCTTT
ALX3_HUMAN.H11MO.0.D		human	3202	3212	+	11.9038	4.04e-05	0.196	TTATTGAATTA
MAZ_HUMAN.H11MO.0.A		human	8994	9015	+	11.028	4.04e-05	0.066	tgggtagaaggtgagggggtga
SRBP1_HUMAN.H11MO.0.A		human	9006	9016	+	11.697	4.04e-05	0.4	gagggggtgag
ZBT48_HUMAN.H11MO.0.C		human	8912	8923	+	12.0303	4.04e-05	0.403	taagggaacatg
CPEB1_HUMAN.H11MO.0.D		human	7783	7799	+	10.5593	4.07e-05	0.0843	CTCTTATTTTTTTCTTG
FOXG1_HUMAN.H11MO.0.D		human	7113	7129	+	11.662	4.07e-05	0.014	Cttatttacatttaatt
TBX4_HUMAN.H11MO.0.D		human	5390	5409	+	11.2411	4.08e-05	0.203	taggtgtggatacctcccct
ZIM3_HUMAN.H11MO.0.C		human	9758	9776	+	9.81538	4.09e-05	0.126	AGATATTTCTGTTTATGAG
ZN134_HUMAN.H11MO.0.C		human	4844	4865	+	10.8211	4.09e-05	0.408	TCCACCTCCAAGCAGCAGCAGA
ZN554_HUMAN.H11MO.0.C		human	8308	8327	+	11.5606	4.09e-05	0.389	gctgaggcaggagaatggcg
ZN770_HUMAN.H11MO.0.C		human	8127	8148	+	9.80303	4.09e-05	0.101	CAGAggccgggcacagtggctt
IRF3_HUMAN.H11MO.0.B		human	5243	5262	+	11.3359	4.11e-05	0.0653	AAAGGGGCAAGAAGAAGAAA
IRF7_HUMAN.H11MO.0.C		human	4245	4254	+	11.663	4.11e-05	0.158	gaaagggaat
RARA_HUMAN.H11MO.0.A		human	1991	2010	+	11.3939	4.14e-05	0.136	TTGGCATGGGAAGTTCAGGC
RREB1_HUMAN.H11MO.0.D		human	3815	3836	+	9.14444	4.14e-05	0.0109	gtttctgtgtgttgtgtgtgtg
ETV4_HUMAN.H11MO.0.B		human	4356	4366	+	11.7576	4.15e-05	0.142	aacaggaagct
ZN250_HUMAN.H11MO.0.C		human	7895	7914	+	1.22857	4.15e-05	0.161	AGCTATGCTATTTAGGTCAT
ZN436_HUMAN.H11MO.0.C		human	8813	8836	+	-1.83077	4.15e-05	0.182	ctgggacagacatctgggaggtag
RXRB_HUMAN.H11MO.0.C		human	8194	8203	+	11.7033	4.16e-05	0.299	cgaggtcagg
ALX4_HUMAN.H11MO.0.D		human	3201	3212	+	8.58	4.18e-05	0.196	GTTATTGAATTA
MAFG_HUMAN.H11MO.1.A		human	3993	4000	+	11.5484	4.18e-05	0.41	tgctgtgt
MEIS2_HUMAN.H11MO.0.B		human	3481	3493	+	11.0923	4.18e-05	0.405	ttgtcagcttcca
LMX1A_HUMAN.H11MO.0.D		human	8718	8736	+	11.0792	4.19e-05	0.184	ccattaatttggccatagt
ZN335_HUMAN.H11MO.0.A		human	4825	4846	+	10.6842	4.19e-05	0.207	GGCTTCCTCTCGCTCCACCTCC
ETV2_HUMAN.H11MO.0.B		human	4353	4368	+	11.4857	4.2e-05	0.419	atcaacaggaagctgt
NKX62_HUMAN.H11MO.0.D		human	2677	2687	+	11.5161	4.2e-05	0.15	CTTTAATTACA
SP4_HUMAN.H11MO.1.A		human	5929	5944	+	10.9545	4.2e-05	0.172	AGAGGAGGTGGGAACT
FOXL1_HUMAN.H11MO.0.D		human	1470	1488	+	-0.322581	4.22e-05	0.0937	tctatgtttaatttttttt
ZSCA4_HUMAN.H11MO.0.D		human	3957	3968	+	2.40984	4.22e-05	0.129	tgtgtgtgcatg
VEZF1_HUMAN.H11MO.0.C		human	5930	5951	+	11.2153	4.23e-05	0.0943	GAGGAGGTGGGAACTGATGAAG
ZN563_HUMAN.H11MO.1.C		human	4855	4866	+	11.576	4.23e-05	0.141	GCAGCAGCAGAC
NFAC2_HUMAN.H11MO.0.B		human	2362	2370	+	12.1341	4.24e-05	0.125	TGGAAAATA
NFAC2_HUMAN.H11MO.0.B		human	9730	9738	+	12.1341	4.24e-05	0.125	TGGAAAATA
MEF2B_HUMAN.H11MO.0.A		human	2070	2083	+	11.5821	4.27e-05	0.192	ATTGCTATTTGTGT
ANDR_HUMAN.H11MO.0.A		human	3696	3713	+	11.4453	4.28e-05	0.0664	tgtgtctgtgtgtgtgta
DRGX_HUMAN.H11MO.0.D		human	3163	3173	+	10.7581	4.28e-05	0.13	CAATCCAATTA
FOXJ3_HUMAN.H11MO.1.B		human	1525	1537	+	10.9851	4.28e-05	0.0753	cgttttatattTG
TF7L1_HUMAN.H11MO.0.B		human	7167	7179	+	11.7761	4.28e-05	0.133	GCCCTTTGTTCTG
MAF_HUMAN.H11MO.1.B		human	6869	6876	+	12	4.29e-05	0.296	TGCTGACA
SOX2_HUMAN.H11MO.1.A		human	9947	9962	+	11.6716	4.29e-05	0.1	ttctttgaattccaaa
ZN586_HUMAN.H11MO.0.C		human	5245	5264	+	-4.68182	4.29e-05	0.207	AGGGGCAAGAAGAAGAAAAG
DLX5_HUMAN.H11MO.0.D		human	9089	9099	+	11.2109	4.32e-05	0.398	aaattacagtg
NFKB2_HUMAN.H11MO.0.B		human	8230	8240	+	11.6364	4.32e-05	0.144	gggaaacccct
SOX9_HUMAN.H11MO.0.B		human	8702	8717	+	11.6515	4.33e-05	0.146	aaatatccctttgtac
ZN394_HUMAN.H11MO.0.C		human	4345	4364	+	11.2466	4.34e-05	0.101	gaactagcatcaacaggaag
LHX3_HUMAN.H11MO.0.C		human	9506	9518	+	11.4881	4.35e-05	0.13	AAAATTAATTGCT
PLAL1_HUMAN.H11MO.0.D		human	775	784	+	11.844	4.36e-05	0.436	TGTGGGGCCC
STAT1_HUMAN.H11MO.0.A		human	5914	5932	+	11.0714	4.36e-05	0.433	GTCATTTCTTGTAAAAGAG
TBX1_HUMAN.H11MO.0.D		human	8994	9013	+	9.55046	4.36e-05	0.157	tgggtagaaggtgagggggt
E2F7_HUMAN.H11MO.0.B		human	5933	5945	+	11.7273	4.38e-05	0.218	GAGGTGGGAACTG
EVI1_HUMAN.H11MO.0.B		human	5257	5272	+	10.8816	4.39e-05	0.124	AAGAAAAGATAGTGAA
MAFF_HUMAN.H11MO.0.B		human	5431	5448	+	11.312	4.39e-05	0.429	tgCTGATTTGTCCTCTTC
INSM1_HUMAN.H11MO.0.C		human	5310	5321	+	8.12245	4.4e-05	0.439	tttaaggaggcg
MEF2D_HUMAN.H11MO.0.A		human	1550	1561	+	11.5373	4.4e-05	0.192	ttttatttttat
NKX32_HUMAN.H11MO.0.C		human	9534	9543	+	12.1212	4.4e-05	0.197	CTAAGTGCTT
TBX5_HUMAN.H11MO.0.D		human	5934	5941	+	11.9438	4.4e-05	0.311	AGGTGGGA
CTCF_HUMAN.H11MO.0.A		human	527	545	+	9.32308	4.42e-05	0.441	CTTTCTCTAGAGGGCACAA
TBX21_HUMAN.H11MO.0.A		human	8764	8776	+	10.9091	4.42e-05	0.215	gaaagggtgtgag
SRY_HUMAN.H11MO.0.B		human	6768	6776	+	11.1842	4.44e-05	0.184	TATTGTTTA
ZN322_HUMAN.H11MO.0.B		human	5675	5694	+	10.789	4.44e-05	0.171	GAGTCTGATCCTGAGGCACC
DMBX1_HUMAN.H11MO.0.D		human	3157	3176	+	11.7033	4.45e-05	0.105	CTTTATCAATCCAATTACCC
ZN740_HUMAN.H11MO.0.D		human	822	835	+	11.1207	4.45e-05	0.218	TTTTGGGGGGTAAT
FOXD1_HUMAN.H11MO.0.D		human	9930	9944	+	11.63	4.46e-05	0.212	atatctttacctggg
ZN263_HUMAN.H11MO.1.A		human	4505	4515	+	11.5909	4.47e-05	0.445	caaggagcagt
GLI2_HUMAN.H11MO.0.D		human	3783	3793	+	2.45902	4.48e-05	0.142	gtgtgtggtgt
GLI2_HUMAN.H11MO.0.D		human	3915	3925	+	2.45902	4.48e-05	0.142	gtgtgtggtgt
PAX3_HUMAN.H11MO.0.D		human	7123	7135	+	4.65455	4.49e-05	0.408	tttaattaattaa
DDIT3_HUMAN.H11MO.0.D		human	4578	4587	+	11.697	4.5e-05	0.13	ctgatgtcat
PROP1_HUMAN.H11MO.0.D		human	3202	3212	+	11.7612	4.5e-05	0.211	TTATTGAATTA
ZN423_HUMAN.H11MO.0.D		human	7594	7608	+	-4.20408	4.5e-05	0.15	GACACAGAAGTGTGA
RUNX2_HUMAN.H11MO.0.A		human	1516	1529	+	11.7273	4.51e-05	0.11	cggctgtggcgttt
SP4_HUMAN.H11MO.0.A		human	5638	5657	+	11.2097	4.51e-05	0.112	AGCATGGGGGAAGAGCTAGA
ZIC2_HUMAN.H11MO.0.D		human	5424	5438	+	11.4848	4.51e-05	0.449	ctgcccctgCTGATT
P5F1B_HUMAN.H11MO.0.D		human	7106	7121	+	10.9277	4.52e-05	0.412	TCATTTGCttatttac
HNF1A_HUMAN.H11MO.0.C		human	5875	5889	+	11.3881	4.54e-05	0.297	GTTAAATTGTTAACT
KLF3_HUMAN.H11MO.0.B		human	8332	8350	+	11.1061	4.54e-05	0.354	ctggggaggcggagcttgc
PATZ1_HUMAN.H11MO.0.C		human	5631	5652	+	11.0414	4.54e-05	0.225	TTGGCAGAGCATGGGGGAAGAG
NGN2_HUMAN.H11MO.0.D		human	1674	1685	+	11.9571	4.55e-05	0.185	caagcagctggg
EGR3_HUMAN.H11MO.0.D		human	3829	3839	+	11.8899	4.57e-05	0.0149	tgtgtgtgcgt
NKX28_HUMAN.H11MO.0.C		human	2942	2950	+	12.4146	4.58e-05	0.457	TTCAAGGGG
BACH1_HUMAN.H11MO.0.A		human	8175	8187	+	11.3776	4.59e-05	0.21	ggctgaggcgggc
CDC5L_HUMAN.H11MO.0.D		human	5542	5556	+	11.6903	4.63e-05	0.144	CTGATGTAAAATAAG
NKX62_HUMAN.H11MO.0.D		human	6733	6743	+	11.4355	4.63e-05	0.15	TATTAATGACA
SP2_HUMAN.H11MO.1.B		human	2815	2826	+	11.1212	4.63e-05	0.154	CAGGGGCTGGGC
ZIC3_HUMAN.H11MO.0.B		human	4619	4633	+	11.1867	4.63e-05	0.268	gccagcctcctgggc
GCM1_HUMAN.H11MO.0.D		human	8791	8804	+	12.1376	4.64e-05	0.463	tacctgctggtggg
PRDM6_HUMAN.H11MO.0.C		human	5254	5266	+	11.6212	4.64e-05	0.0566	AAGAAGAAAAGAT
PRDM6_HUMAN.H11MO.0.C		human	9493	9505	+	11.6212	4.64e-05	0.0566	AGAGAGAAAAACG
IRF5_HUMAN.H11MO.0.D		human	9494	9513	+	3.65574	4.66e-05	0.447	GAGAGAAAAACGAAAATTAA
KLF16_HUMAN.H11MO.0.D		human	856	874	+	10.6371	4.66e-05	0.172	ACGGGCAGGAATGGGGGTT
MEF2C_HUMAN.H11MO.0.A		human	1527	1539	+	11.5522	4.67e-05	0.209	ttttatattTGGA
FOXP1_HUMAN.H11MO.0.A		human	3570	3578	+	12.2083	4.7e-05	0.0475	tttgtttct
MXI1_HUMAN.H11MO.1.A		human	6303	6313	+	11.4898	4.7e-05	0.117	CACACGTGATG
PO6F1_HUMAN.H11MO.0.D		human	5374	5386	+	8.15306	4.71e-05	0.22	cttaaattttgca
EGR2_HUMAN.H11MO.0.A		human	3905	3922	+	11.1371	4.72e-05	0.0425	gtgtctgtgtgtgtgtgg
ANDR_HUMAN.H11MO.0.A		human	3680	3697	+	11.2891	4.73e-05	0.0664	tgtacgtatgtgtttgtg
CEBPA_HUMAN.H11MO.0.A		human	1864	1875	+	12.0758	4.73e-05	0.323	TGTGATGCAACC
TEAD1_HUMAN.H11MO.0.A		human	5079	5090	+	11.7455	4.75e-05	0.236	AAATTCCAGTCT
ZN148_HUMAN.H11MO.0.D		human	9003	9017	+	10.8764	4.75e-05	0.176	ggtgagggggtgagc
ARNT2_HUMAN.H11MO.0.D		human	8271	8282	+	11.6667	4.77e-05	0.472	gtggtggtgggc
OLIG1_HUMAN.H11MO.0.D		human	882	895	+	5.29231	4.77e-05	0.232	AGCATATCTTtttt
RREB1_HUMAN.H11MO.0.D		human	3641	3662	+	8.78889	4.78e-05	0.0113	tgtgtgtgttgtgaggtgtgtc
FOXJ3_HUMAN.H11MO.0.A		human	7114	7126	+	10.2576	4.81e-05	0.123	ttatttacattta
EGR2_HUMAN.H11MO.0.A		human	6882	6899	+	11.1048	4.82e-05	0.0425	gtgtgtgtgtgtgtgtgt
EGR2_HUMAN.H11MO.0.A		human	6884	6901	+	11.1048	4.82e-05	0.0425	gtgtgtgtgtgtgtgtgt
EGR2_HUMAN.H11MO.0.A		human	6886	6903	+	11.1048	4.82e-05	0.0425	gtgtgtgtgtgtgtgtgt
EGR2_HUMAN.H11MO.0.A		human	6888	6905	+	11.1048	4.82e-05	0.0425	gtgtgtgtgtgtgtgtgt
EGR2_HUMAN.H11MO.0.A		human	6890	6907	+	11.1048	4.82e-05	0.0425	gtgtgtgtgtgtgtgtgt
EGR2_HUMAN.H11MO.0.A		human	6892	6909	+	11.1048	4.82e-05	0.0425	gtgtgtgtgtgtgtgtgt
EGR2_HUMAN.H11MO.0.A		human	6894	6911	+	11.1048	4.82e-05	0.0425	gtgtgtgtgtgtgtgtgt
HTF4_HUMAN.H11MO.0.A		human	1371	1380	+	11.7576	4.83e-05	0.159	tgctgctggg
ZN563_HUMAN.H11MO.0.C		human	7389	7409	+	11.2661	4.83e-05	0.2	CGGGGCAGCACTAGCAACGCC
NR4A2_HUMAN.H11MO.0.C		human	7577	7585	+	11.7556	4.85e-05	0.48	GAAGGCCAC
EGR3_HUMAN.H11MO.0.D		human	3546	3556	+	11.7431	4.86e-05	0.0149	tgtgtgtgtgt
EGR3_HUMAN.H11MO.0.D		human	3548	3558	+	11.7431	4.86e-05	0.0149	tgtgtgtgtgt
EGR3_HUMAN.H11MO.0.D		human	3580	3590	+	11.7431	4.86e-05	0.0149	tgtgtgtgtgt
EGR3_HUMAN.H11MO.0.D		human	3639	3649	+	11.7431	4.86e-05	0.0149	tgtgtgtgtgt
EGR3_HUMAN.H11MO.0.D		human	3663	3673	+	11.7431	4.86e-05	0.0149	tgtgtgtgtgt
EGR3_HUMAN.H11MO.0.D		human	3702	3712	+	11.7431	4.86e-05	0.0149	tgtgtgtgtgt
EGR3_HUMAN.H11MO.0.D		human	3752	3762	+	11.7431	4.86e-05	0.0149	tgtgtgtgtgt
EGR3_HUMAN.H11MO.0.D		human	3754	3764	+	11.7431	4.86e-05	0.0149	tgtgtgtgtgt
EGR3_HUMAN.H11MO.0.D		human	3778	3788	+	11.7431	4.86e-05	0.0149	tgtgtgtgtgt
EGR3_HUMAN.H11MO.0.D		human	3859	3869	+	11.7431	4.86e-05	0.0149	tgtgtgtgtgt
EGR3_HUMAN.H11MO.0.D		human	3870	3880	+	11.7431	4.86e-05	0.0149	tgtgtgtgtgt
EGR3_HUMAN.H11MO.0.D		human	3881	3891	+	11.7431	4.86e-05	0.0149	tgtgtgtgtgt
EGR3_HUMAN.H11MO.0.D		human	3910	3920	+	11.7431	4.86e-05	0.0149	tgtgtgtgtgt
EGR3_HUMAN.H11MO.0.D		human	3981	3991	+	11.7431	4.86e-05	0.0149	tgtgtgtgtgt
EGR3_HUMAN.H11MO.0.D		human	3983	3993	+	11.7431	4.86e-05	0.0149	tgtgtgtgtgt
EGR3_HUMAN.H11MO.0.D		human	6881	6891	+	11.7431	4.86e-05	0.0149	tgtgtgtgtgt
EGR3_HUMAN.H11MO.0.D		human	6883	6893	+	11.7431	4.86e-05	0.0149	tgtgtgtgtgt
EGR3_HUMAN.H11MO.0.D		human	6885	6895	+	11.7431	4.86e-05	0.0149	tgtgtgtgtgt
EGR3_HUMAN.H11MO.0.D		human	6887	6897	+	11.7431	4.86e-05	0.0149	tgtgtgtgtgt
EGR3_HUMAN.H11MO.0.D		human	6889	6899	+	11.7431	4.86e-05	0.0149	tgtgtgtgtgt
EGR3_HUMAN.H11MO.0.D		human	6891	6901	+	11.7431	4.86e-05	0.0149	tgtgtgtgtgt
EGR3_HUMAN.H11MO.0.D		human	6893	6903	+	11.7431	4.86e-05	0.0149	tgtgtgtgtgt
EGR3_HUMAN.H11MO.0.D		human	6895	6905	+	11.7431	4.86e-05	0.0149	tgtgtgtgtgt
EGR3_HUMAN.H11MO.0.D		human	6897	6907	+	11.7431	4.86e-05	0.0149	tgtgtgtgtgt
EGR3_HUMAN.H11MO.0.D		human	6899	6909	+	11.7431	4.86e-05	0.0149	tgtgtgtgtgt
EGR3_HUMAN.H11MO.0.D		human	6901	6911	+	11.7431	4.86e-05	0.0149	tgtgtgtgtgt
Z324A_HUMAN.H11MO.0.C		human	988	1010	+	11.0422	4.86e-05	0.161	tgtgccaccatcaccaccatcca
PATZ1_HUMAN.H11MO.1.C		human	2439	2447	+	11.6061	4.87e-05	0.288	AGGGAAGAG
TFAP4_HUMAN.H11MO.0.A		human	401	410	+	12.3385	4.88e-05	0.485	GCAGCTGTGC
CEBPZ_HUMAN.H11MO.0.D		human	4032	4042	+	10.6966	4.91e-05	0.235	acctattggtt
NANOG_HUMAN.H11MO.1.B		human	4896	4906	+	11.4848	4.94e-05	0.494	AGGCCATCACA
ZSC22_HUMAN.H11MO.0.C		human	4463	4478	+	10.5528	4.94e-05	0.163	tcactgaagaaggagg
ATF6A_HUMAN.H11MO.0.B		human	4805	4816	+	9.56122	4.96e-05	0.496	CTGCCCACGTGG
MAZ_HUMAN.H11MO.0.A		human	8305	8326	+	10.6713	4.96e-05	0.066	gaggctgaggcaggagaatggc
STAT1_HUMAN.H11MO.1.A		human	9486	9504	+	11.2232	4.97e-05	0.156	CAAGAACAGAGAGAAAAAC
ZN341_HUMAN.H11MO.0.C		human	8171	8192	+	10.9839	4.97e-05	0.0673	gggaggctgaggcgggcggatc
RARA_HUMAN.H11MO.2.A		human	9002	9018	+	11.3684	4.99e-05	0.498	aggtgagggggtgagca
PAX2_HUMAN.H11MO.0.D		human	8466	8483	+	11.25	5.01e-05	0.5	CATAGATCACAGGTGAca
ZN250_HUMAN.H11MO.0.C		human	411	430	+	0.614286	5.01e-05	0.161	TATCATGTTGTGTTAACTTT
ZN331_HUMAN.H11MO.0.C		human	1942	1961	+	6.06061	5.01e-05	0.482	CACTGATCTCAGCAGTGTCG
ARI5B_HUMAN.H11MO.0.C		human	3948	3960	+	11.1782	5.02e-05	0.0546	agtgtgtgttgtg
RREB1_HUMAN.H11MO.0.D		human	6882	6903	+	8.66667	5.02e-05	0.0113	gtgtgtgtgtgtgtgtgtgtgt
RREB1_HUMAN.H11MO.0.D		human	6884	6905	+	8.66667	5.02e-05	0.0113	gtgtgtgtgtgtgtgtgtgtgt
RREB1_HUMAN.H11MO.0.D		human	6886	6907	+	8.66667	5.02e-05	0.0113	gtgtgtgtgtgtgtgtgtgtgt
RREB1_HUMAN.H11MO.0.D		human	6888	6909	+	8.66667	5.02e-05	0.0113	gtgtgtgtgtgtgtgtgtgtgt
RREB1_HUMAN.H11MO.0.D		human	6890	6911	+	8.66667	5.02e-05	0.0113	gtgtgtgtgtgtgtgtgtgtgt
ZN219_HUMAN.H11MO.0.D		human	8333	8344	+	11.2444	5.04e-05	0.167	tggggaggcgga
IRF8_HUMAN.H11MO.0.B		human	5252	5271	+	10.3182	5.05e-05	0.246	AGAAGAAGAAAAGATAGTGA
ALX3_HUMAN.H11MO.0.D		human	7129	7139	+	11.5192	5.07e-05	0.196	taattaaaata
FOXF1_HUMAN.H11MO.0.D		human	9857	9867	+	11.9821	5.08e-05	0.158	atatttattaa
TWST1_HUMAN.H11MO.1.A		human	8821	8830	+	11.8636	5.09e-05	0.489	gacatctggg
ALX1_HUMAN.H11MO.0.B		human	1154	1165	+	11.5543	5.1e-05	0.156	gtaatagaatta
ZN713_HUMAN.H11MO.0.D		human	8678	8696	+	11.2432	5.1e-05	0.204	taagagaaatgcaattcaa
FOXC2_HUMAN.H11MO.0.D		human	1561	1575	+	9.87302	5.11e-05	0.481	tttttttgagacaga
MEF2A_HUMAN.H11MO.0.A		human	6562	6574	+	11.4179	5.11e-05	0.135	TTTTTTTTTTGGA
RXRA_HUMAN.H11MO.1.A		human	8193	8202	+	11.5306	5.11e-05	0.51	acgaggtcag
FOXJ3_HUMAN.H11MO.1.B		human	1552	1564	+	10.4627	5.12e-05	0.0753	ttatttttatttt
FOXP1_HUMAN.H11MO.0.A		human	3586	3594	+	12.0972	5.12e-05	0.0475	tgtgtttct
FOXP1_HUMAN.H11MO.0.A		human	3716	3724	+	12.0972	5.12e-05	0.0475	tgtgtttct
FOXP1_HUMAN.H11MO.0.A		human	3740	3748	+	12.0972	5.12e-05	0.0475	tgtgtttct
FOXP1_HUMAN.H11MO.0.A		human	3812	3820	+	12.0972	5.12e-05	0.0475	tgtgtttct
FOXP1_HUMAN.H11MO.0.A		human	3851	3859	+	12.0972	5.12e-05	0.0475	tgtgtttct
FOXP1_HUMAN.H11MO.0.A		human	3936	3944	+	12.0972	5.12e-05	0.0475	tgtgtttct
TBX15_HUMAN.H11MO.0.D		human	8265	8283	+	10.3761	5.12e-05	0.166	cctggcgtggtggtgggcg
VEZF1_HUMAN.H11MO.0.C		human	8994	9015	+	10.9167	5.12e-05	0.0943	tgggtagaaggtgagggggtga
COT1_HUMAN.H11MO.0.C		human	8188	8204	+	11.303	5.14e-05	0.255	ggatcacgaggtcagga
NFAC1_HUMAN.H11MO.1.B		human	4595	4604	+	12	5.14e-05	0.166	agtggaaagt
NR1I2_HUMAN.H11MO.0.C		human	1208	1226	+	11.2247	5.14e-05	0.513	taatgtcctcaaggttcat
PO3F4_HUMAN.H11MO.0.D		human	2251	2267	+	11.0182	5.15e-05	0.256	TAATAAACATAAACATA
PO3F3_HUMAN.H11MO.0.D		human	7124	7140	+	11.0543	5.16e-05	0.148	ttaattaattaaaataa
DBP_HUMAN.H11MO.0.B		human	1865	1875	+	11.1584	5.17e-05	0.482	GTGATGCAACC
IKZF1_HUMAN.H11MO.0.C		human	630	637	+	11.5976	5.17e-05	0.126	CTGGGAGA
IKZF1_HUMAN.H11MO.0.C		human	8383	8390	+	11.5976	5.17e-05	0.126	ctgggaga
IRF3_HUMAN.H11MO.0.B		human	6747	6766	+	10.9531	5.18e-05	0.0705	GGAAAAGAATTGAGAAGTAA
NFIC_HUMAN.H11MO.1.A		human	3044	3052	+	11.6515	5.18e-05	0.179	TCTTGGCAA
Z354A_HUMAN.H11MO.0.C		human	1171	1194	+	10.589	5.19e-05	0.0947	tatttacccttttgcatctcattt
NFIA_HUMAN.H11MO.1.D		human	3045	3051	+	10.9296	5.2e-05	0.507	CTTGGCA
FOXG1_HUMAN.H11MO.0.D		human	3655	3671	+	11.2817	5.21e-05	0.014	ggtgtgtctgtgtgtgt
IRX3_HUMAN.H11MO.0.D		human	1148	1158	+	10.8143	5.22e-05	0.163	cttcatgtaat
BHE23_HUMAN.H11MO.0.D		human	3467	3478	+	10.4143	5.23e-05	0.512	tacagatggtgg
BRCA1_HUMAN.H11MO.0.D		human	3602	3610	+	11.1807	5.23e-05	0.0551	tgtgtgttg
BRCA1_HUMAN.H11MO.0.D		human	3643	3651	+	11.1807	5.23e-05	0.0551	tgtgtgttg
BRCA1_HUMAN.H11MO.0.D		human	3667	3675	+	11.1807	5.23e-05	0.0551	tgtgtgttg
BRCA1_HUMAN.H11MO.0.D		human	3820	3828	+	11.1807	5.23e-05	0.0551	tgtgtgttg
BRCA1_HUMAN.H11MO.0.D		human	3863	3871	+	11.1807	5.23e-05	0.0551	tgtgtgttg
BRCA1_HUMAN.H11MO.0.D		human	3874	3882	+	11.1807	5.23e-05	0.0551	tgtgtgttg
BRCA1_HUMAN.H11MO.0.D		human	3925	3933	+	11.1807	5.23e-05	0.0551	tgtgtgttg
BRCA1_HUMAN.H11MO.0.D		human	3950	3958	+	11.1807	5.23e-05	0.0551	tgtgtgttg
CEBPD_HUMAN.H11MO.0.C		human	2112	2122	+	11.422	5.23e-05	0.181	GTTGCCCCACT
GFI1_HUMAN.H11MO.0.C		human	5526	5535	+	11.6711	5.23e-05	0.268	GATGTGATTT
ZN490_HUMAN.H11MO.0.C		human	7651	7674	+	-7.18462	5.24e-05	0.406	TGAAATTCTTCCATACGGCATCCA
DDIT3_HUMAN.H11MO.0.D		human	5542	5551	+	11.3939	5.25e-05	0.13	CTGATGTAAA
GSX2_HUMAN.H11MO.0.D		human	9896	9911	+	11.2301	5.26e-05	0.466	ttaatgacgattttac
BATF_HUMAN.H11MO.1.A		human	1864	1874	+	11.9091	5.29e-05	0.516	TGTGATGCAAC
STAT6_HUMAN.H11MO.0.B		human	4047	4057	+	11.3818	5.29e-05	0.112	ttctctggaga
FOXG1_HUMAN.H11MO.0.D		human	6553	6569	+	11.2535	5.3e-05	0.014	GCAGTTTCTTTTTTTTT
PEBB_HUMAN.H11MO.0.C		human	1965	1975	+	11.7071	5.3e-05	0.522	TCTCTGGTTTT
NFAC2_HUMAN.H11MO.0.B		human	6846	6854	+	11.9634	5.31e-05	0.125	GGGAAAATT
ZNF85_HUMAN.H11MO.1.C		human	1866	1878	+	11.4697	5.32e-05	0.263	TGATGCAACCTCT
GATA4_HUMAN.H11MO.0.A		human	9545	9554	+	11.8939	5.35e-05	0.396	GATGATAAGA
ZEB1_HUMAN.H11MO.0.A		human	8473	8482	+	11.6273	5.35e-05	0.528	CACAGGTGAc
ZN148_HUMAN.H11MO.0.D		human	5274	5288	+	10.6292	5.36e-05	0.176	CCACagggtgagggg
GLI1_HUMAN.H11MO.0.D		human	2173	2184	+	11.0455	5.38e-05	0.0937	CCTCTGTGGCCT
ZIC3_HUMAN.H11MO.0.B		human	5424	5438	+	10.9067	5.38e-05	0.268	ctgcccctgCTGATT
OVOL1_HUMAN.H11MO.0.C		human	6474	6482	+	11.5495	5.4e-05	0.519	GGTAACAGT
EVI1_HUMAN.H11MO.0.B		human	9435	9450	+	10.4605	5.41e-05	0.124	AACACAAGATAATGAG
HNF4G_HUMAN.H11MO.0.B		human	564	577	+	11.197	5.42e-05	0.538	GAGTCCAGAGTCTT
SOX8_HUMAN.H11MO.0.D		human	665	680	+	10.8214	5.42e-05	0.162	ACAATAGAATTCATTG
SOX9_HUMAN.H11MO.1.B		human	7169	7177	+	11.3485	5.42e-05	0.171	CCTTTGTTC
SOX7_HUMAN.H11MO.0.D		human	664	679	+	6.07576	5.43e-05	0.259	AACAATAGAATTCATT
SOX10_HUMAN.H11MO.1.A		human	3574	3586	+	11.3	5.44e-05	0.078	tttctttgtgtgt
ZBTB4_HUMAN.H11MO.0.D		human	4218	4234	+	5.2551	5.44e-05	0.438	CTTCTATTtcagttggg
CEBPD_HUMAN.H11MO.0.C		human	5334	5344	+	11.3761	5.45e-05	0.181	gttgcgcaagt
NFAT5_HUMAN.H11MO.0.D		human	5643	5653	+	11.0152	5.47e-05	0.18	GGGGGAAGAGC
ZN436_HUMAN.H11MO.0.C		human	6919	6942	+	-2.83077	5.47e-05	0.182	TATAAGGAAGCAGCATGGAGAAGA
GBX2_HUMAN.H11MO.0.D		human	7124	7140	+	11.5385	5.48e-05	0.536	ttaattaattaaaataa
ZIC1_HUMAN.H11MO.0.B		human	5864	5872	+	11.1778	5.48e-05	0.547	TGGGTGGTA
ZN341_HUMAN.H11MO.0.C		human	5642	5663	+	10.8226	5.48e-05	0.0673	TGGGGGAAGAGCTAGAAAAGGC
MAZ_HUMAN.H11MO.0.A		human	8304	8325	+	10.4895	5.49e-05	0.066	ggaggctgaggcaggagaatgg
PBX1_HUMAN.H11MO.0.A		human	1831	1840	+	11.1545	5.49e-05	0.548	tgagtgactg
SOX9_HUMAN.H11MO.0.B		human	2411	2426	+	11.2576	5.49e-05	0.146	AAGGAAGCCACTGTGG
STA5B_HUMAN.H11MO.0.A		human	3590	3601	+	11.4848	5.49e-05	0.217	tttctgtgaatg
IRF7_HUMAN.H11MO.0.C		human	7543	7552	+	11.2935	5.5e-05	0.158	GAAAGTGACT
NFIC_HUMAN.H11MO.1.A		human	5629	5637	+	11.5909	5.5e-05	0.179	TGTTGGCAG
FOXJ3_HUMAN.H11MO.1.B		human	9760	9772	+	10.2687	5.51e-05	0.0753	ATATTTCTGTTTA
SOX1_HUMAN.H11MO.0.D		human	2444	2459	+	7.83516	5.51e-05	0.259	AGAGATTTCTATTCAT
FOXP1_HUMAN.H11MO.0.A		human	3631	3639	+	12	5.53e-05	0.0475	tctgtttct
FOXP1_HUMAN.H11MO.0.A		human	4042	4050	+	12	5.53e-05	0.0475	tctgtttct
ARI3A_HUMAN.H11MO.0.D		human	9148	9169	+	9.90217	5.55e-05	0.0968	atttatatgaattaaaaataaa
PPARA_HUMAN.H11MO.1.B		human	8194	8202	+	11.4545	5.55e-05	0.411	cgaggtcag
RREB1_HUMAN.H11MO.0.D		human	3871	3892	+	8.41111	5.55e-05	0.0122	gtgtgtgtgttgtgtgtgtgta
UNC4_HUMAN.H11MO.0.D		human	9421	9431	+	10.6197	5.56e-05	0.127	TAATTTGATTT
KLF15_HUMAN.H11MO.0.A		human	7336	7354	+	9.69697	5.57e-05	0.092	GAGAAGGTGCAGAGCAGGG
NGN2_HUMAN.H11MO.0.D		human	3465	3476	+	11.6	5.57e-05	0.185	actacagatggt
PDX1_HUMAN.H11MO.1.A		human	9509	9517	+	11	5.57e-05	0.235	ATTAATTGC
SOX10_HUMAN.H11MO.1.A		human	4147	4159	+	11.27	5.57e-05	0.078	TTGCTTTCTTTTT
TBR1_HUMAN.H11MO.0.D		human	6411	6423	+	10.9342	5.57e-05	0.183	CAATGTGTTAAAA
MEOX2_HUMAN.H11MO.0.D		human	2679	2689	+	11.5	5.58e-05	0.171	TTAATTACAAA
FOXG1_HUMAN.H11MO.0.D		human	1716	1732	+	11.169	5.59e-05	0.014	attttttgtatttttat
TBX15_HUMAN.H11MO.0.D		human	5851	5869	+	10.211	5.59e-05	0.166	AGTTGCAGAAGGGTGGGTG
SP4_HUMAN.H11MO.1.A		human	3318	3333	+	10.3939	5.6e-05	0.172	tagaggggatgggcct
ZN264_HUMAN.H11MO.0.C		human	5831	5854	+	10.544	5.6e-05	0.278	TTTCAAAAAGACACTCCTTAAGTT
HIC2_HUMAN.H11MO.0.D		human	9877	9887	+	12.1867	5.62e-05	0.561	atgtgccagat
MAFK_HUMAN.H11MO.1.A		human	5683	5695	+	10.8451	5.62e-05	0.186	TCCTGAGGCACCA
P73_HUMAN.H11MO.1.A		human	7262	7273	+	11.5385	5.62e-05	0.561	ATGCATGTCTGT
RXRG_HUMAN.H11MO.0.B		human	8088	8100	+	8.86364	5.62e-05	0.561	TGGCAAAGTTTAT
ZN322_HUMAN.H11MO.0.B		human	8130	8149	+	10.367	5.62e-05	0.171	Aggccgggcacagtggctta
EGR1_HUMAN.H11MO.0.A		human	1378	1394	+	11.1091	5.63e-05	0.159	gggaacgtgggtgtaca
FOXD2_HUMAN.H11MO.0.D		human	5874	5892	+	8.69355	5.63e-05	0.0813	AGTTAAATTGTTAACTTTA
BARH2_HUMAN.H11MO.0.D		human	9690	9707	+	11.6707	5.64e-05	0.25	ATTAAATGTTATTTAAAT
CPEB1_HUMAN.H11MO.0.D		human	1546	1562	+	9.76271	5.64e-05	0.0843	Ctttttttatttttatt
FOXG1_HUMAN.H11MO.0.D		human	3732	3748	+	11.1549	5.64e-05	0.014	tgtgtgtctgtgtttct
FOXG1_HUMAN.H11MO.0.D		human	6879	6895	+	11.1549	5.64e-05	0.014	TAtgtgtgtgtgtgtgt
GFI1_HUMAN.H11MO.0.C		human	4998	5007	+	11.5526	5.67e-05	0.268	GAAGTGATTT
MAFK_HUMAN.H11MO.1.A		human	7705	7717	+	10.831	5.67e-05	0.186	TTCTGTGTCATCT
TBX1_HUMAN.H11MO.0.D		human	8170	8189	+	8.98165	5.67e-05	0.157	tgggaggctgaggcgggcgg
ETV4_HUMAN.H11MO.0.B		human	62	72	+	11.4697	5.68e-05	0.142	AGCAGGAAAGT
SOX3_HUMAN.H11MO.0.B		human	296	306	+	11.7879	5.68e-05	0.105	GCTATTGTCTC
ANDR_HUMAN.H11MO.0.A		human	1494	1511	+	11	5.69e-05	0.0664	agtgccacactgttttct
FOXG1_HUMAN.H11MO.0.D		human	6881	6897	+	11.1408	5.7e-05	0.014	tgtgtgtgtgtgtgtgt
FOXG1_HUMAN.H11MO.0.D		human	6883	6899	+	11.1408	5.7e-05	0.014	tgtgtgtgtgtgtgtgt
FOXG1_HUMAN.H11MO.0.D		human	6885	6901	+	11.1408	5.7e-05	0.014	tgtgtgtgtgtgtgtgt
FOXG1_HUMAN.H11MO.0.D		human	6887	6903	+	11.1408	5.7e-05	0.014	tgtgtgtgtgtgtgtgt
FOXG1_HUMAN.H11MO.0.D		human	6889	6905	+	11.1408	5.7e-05	0.014	tgtgtgtgtgtgtgtgt
FOXG1_HUMAN.H11MO.0.D		human	6891	6907	+	11.1408	5.7e-05	0.014	tgtgtgtgtgtgtgtgt
FOXG1_HUMAN.H11MO.0.D		human	6893	6909	+	11.1408	5.7e-05	0.014	tgtgtgtgtgtgtgtgt
FOXG1_HUMAN.H11MO.0.D		human	6895	6911	+	11.1408	5.7e-05	0.014	tgtgtgtgtgtgtgtgt
FOXJ3_HUMAN.H11MO.0.A		human	1554	1566	+	9.84848	5.7e-05	0.123	atttttatttttt
GLI1_HUMAN.H11MO.0.D		human	1757	1768	+	10.9394	5.7e-05	0.0937	ccaggctggtct
HXC10_HUMAN.H11MO.0.D		human	806	824	+	11.1389	5.7e-05	0.107	TTTTTAGATTTTTAACTTT
ZN317_HUMAN.H11MO.0.C		human	6862	6881	+	10.1371	5.7e-05	0.558	GGATGTCTGCTGACATATAt
RFX2_HUMAN.H11MO.0.A		human	4043	4060	+	8.28788	5.71e-05	0.285	ctgtttctctggagactt
STAT6_HUMAN.H11MO.0.B		human	5446	5456	+	11.2818	5.71e-05	0.112	TTCTAAAGAAA
ZN563_HUMAN.H11MO.0.C		human	7369	7389	+	11.0242	5.71e-05	0.2	GGAGTCCTGACCGGGAGGTAC
ETV4_HUMAN.H11MO.0.B		human	859	869	+	11.4545	5.76e-05	0.142	GGCAGGAATGG
FOXB1_HUMAN.H11MO.0.D		human	6766	6782	+	10.2771	5.76e-05	0.18	ACTATTGTTTACATGAA
JUNB_HUMAN.H11MO.0.A		human	7706	7716	+	11.2273	5.76e-05	0.553	TCTGTGTCATC
ZSC31_HUMAN.H11MO.0.C		human	1676	1693	+	10.6028	5.76e-05	0.287	agcagctgggattgtagg
ZSCA4_HUMAN.H11MO.0.D		human	5726	5737	+	1.32787	5.77e-05	0.129	AGGGTGAGCAAA
MYOD1_HUMAN.H11MO.0.A		human	401	415	+	10.9846	5.78e-05	0.572	GCAGCTGTGCTATCA
PO3F4_HUMAN.H11MO.0.D		human	2257	2273	+	10.8	5.78e-05	0.256	ACATAAACATAATAAAC
UBIP1_HUMAN.H11MO.0.D		human	2192	2198	+	10.746	5.78e-05	0.143	CCAGAGA
UBIP1_HUMAN.H11MO.0.D		human	3381	3387	+	10.746	5.78e-05	0.143	ccagaga
UBIP1_HUMAN.H11MO.0.D		human	4701	4707	+	10.746	5.78e-05	0.143	CCAGAGA
UBIP1_HUMAN.H11MO.0.D		human	7641	7647	+	10.746	5.78e-05	0.143	CCAGAGA
VEZF1_HUMAN.H11MO.0.C		human	5637	5658	+	10.7222	5.78e-05	0.0943	GAGCATGGGGGAAGAGCTAGAA
ZN467_HUMAN.H11MO.0.C		human	9243	9264	+	8.9697	5.78e-05	0.189	gatgagggaagtggaaagggac
MYBA_HUMAN.H11MO.0.D		human	9117	9131	+	11.3939	5.79e-05	0.578	agaagcagtttgaga
FOXG1_HUMAN.H11MO.0.D		human	3672	3688	+	11.1127	5.8e-05	0.014	gttgtgtgtgtacgtat
FOXG1_HUMAN.H11MO.0.D		human	3868	3884	+	11.1127	5.8e-05	0.014	gttgtgtgtgtgttgtg
NDF1_HUMAN.H11MO.0.A		human	1676	1685	+	11.7576	5.8e-05	0.247	agcagctggg
LEF1_HUMAN.H11MO.0.A		human	4148	4161	+	10.9469	5.81e-05	0.0972	TGCTTTCTTTTTTC
PO2F1_HUMAN.H11MO.0.C		human	8680	8695	+	11.2632	5.81e-05	0.217	agagaaatgcaattca
SOX18_HUMAN.H11MO.0.D		human	4402	4420	+	11	5.83e-05	0.241	aaaccatttgatcagcgcc
TAF1_HUMAN.H11MO.0.A		human	8173	8188	+	11.0813	5.83e-05	0.147	gaggctgaggcgggcg
ZN382_HUMAN.H11MO.0.C		human	1680	1701	+	9.176	5.83e-05	0.552	gctgggattgtaggagtgtgcc
IRF1_HUMAN.H11MO.0.A		human	9288	9307	+	9.80303	5.84e-05	0.187	aaacaagtaagtaaaacaaa
ANDR_HUMAN.H11MO.0.A		human	3810	3827	+	10.9531	5.86e-05	0.0664	tgtgtgtttctgtgtgtt
BHA15_HUMAN.H11MO.0.B		human	398	408	+	11.1717	5.86e-05	0.195	AAGGCAGCTGT
BPTF_HUMAN.H11MO.0.D		human	3604	3615	+	11.1287	5.86e-05	0.0562	tgtgttgtgtgt
BPTF_HUMAN.H11MO.0.D		human	3669	3680	+	11.1287	5.86e-05	0.0562	tgtgttgtgtgt
BPTF_HUMAN.H11MO.0.D		human	3803	3814	+	11.1287	5.86e-05	0.0562	tgtgttgtgtgt
BPTF_HUMAN.H11MO.0.D		human	3822	3833	+	11.1287	5.86e-05	0.0562	tgtgttgtgtgt
BPTF_HUMAN.H11MO.0.D		human	3865	3876	+	11.1287	5.86e-05	0.0562	tgtgttgtgtgt
BPTF_HUMAN.H11MO.0.D		human	3876	3887	+	11.1287	5.86e-05	0.0562	tgtgttgtgtgt
BPTF_HUMAN.H11MO.0.D		human	3927	3938	+	11.1287	5.86e-05	0.0562	tgtgttgtgtgt
BPTF_HUMAN.H11MO.0.D		human	3952	3963	+	11.1287	5.86e-05	0.0562	tgtgttgtgtgt
ETS2_HUMAN.H11MO.0.B		human	2123	2135	+	11.0455	5.86e-05	0.143	GGAGAGAAGGGGG
PO2F1_HUMAN.H11MO.0.C		human	5731	5746	+	11.25	5.86e-05	0.217	GAGCAAATGCAAAGGA
TF65_HUMAN.H11MO.0.A		human	3388	3401	+	10.7576	5.86e-05	0.278	gagggacttctcca
HXB7_HUMAN.H11MO.0.C		human	7124	7133	+	11.4222	5.87e-05	0.173	ttaattaatt
MAFA_HUMAN.H11MO.0.D		human	1654	1674	+	10.8989	5.87e-05	0.582	attctcctgcctcagcctccc
ZN274_HUMAN.H11MO.0.A		human	4389	4408	+	9.88889	5.88e-05	0.194	cagcgaggagaaaaaaccat
SP2_HUMAN.H11MO.0.A		human	4419	4440	+	10.0806	5.89e-05	0.195	cccaggagggctggagtcctgg
EGR2_HUMAN.H11MO.1.A		human	6881	6896	+	10.9455	5.9e-05	0.0517	tgtgtgtgtgtgtgtg
EGR2_HUMAN.H11MO.1.A		human	6883	6898	+	10.9455	5.9e-05	0.0517	tgtgtgtgtgtgtgtg
EGR2_HUMAN.H11MO.1.A		human	6885	6900	+	10.9455	5.9e-05	0.0517	tgtgtgtgtgtgtgtg
EGR2_HUMAN.H11MO.1.A		human	6887	6902	+	10.9455	5.9e-05	0.0517	tgtgtgtgtgtgtgtg
EGR2_HUMAN.H11MO.1.A		human	6889	6904	+	10.9455	5.9e-05	0.0517	tgtgtgtgtgtgtgtg
EGR2_HUMAN.H11MO.1.A		human	6891	6906	+	10.9455	5.9e-05	0.0517	tgtgtgtgtgtgtgtg
EGR2_HUMAN.H11MO.1.A		human	6893	6908	+	10.9455	5.9e-05	0.0517	tgtgtgtgtgtgtgtg
EGR2_HUMAN.H11MO.1.A		human	6895	6910	+	10.9455	5.9e-05	0.0517	tgtgtgtgtgtgtgtg
RREB1_HUMAN.H11MO.0.D		human	3941	3962	+	8.25556	5.9e-05	0.0124	ttctgtgagtgtgtgttgtgtg
TAF1_HUMAN.H11MO.0.A		human	8334	8349	+	11.065	5.9e-05	0.147	ggggaggcggagcttg
CEBPB_HUMAN.H11MO.0.A		human	5333	5344	+	12	5.91e-05	0.289	ggttgcgcaagt
ZNF18_HUMAN.H11MO.0.C		human	8769	8780	+	11.2424	5.91e-05	0.192	ggtgtgaggttt
HXC10_HUMAN.H11MO.0.D		human	7113	7131	+	11.0972	5.92e-05	0.107	Cttatttacatttaattaa
MNX1_HUMAN.H11MO.0.D		human	1008	1026	+	10.7033	5.92e-05	0.27	ccatttccagaacttttca
TEAD2_HUMAN.H11MO.0.D		human	5996	6007	+	11.2571	5.94e-05	0.39	CTGAATTCCAGT
ATF2_HUMAN.H11MO.0.B		human	5908	5918	+	11.2121	5.95e-05	0.297	GTTGAGGTCAT
ETV7_HUMAN.H11MO.0.D		human	4358	4364	+	11.3333	5.96e-05	0.594	caggaag
MAF_HUMAN.H11MO.1.B		human	5431	5438	+	11.7374	5.96e-05	0.296	tgCTGATT
SP1_HUMAN.H11MO.1.A		human	3320	3333	+	10.0606	5.96e-05	0.198	gaggggatgggcct
GATA2_HUMAN.H11MO.1.A		human	5236	5246	+	11.3182	6e-05	0.597	ACAGATAAAAG
HXD12_HUMAN.H11MO.0.D		human	357	367	+	9.90566	6e-05	0.539	ATTTTTAATGC
HXD8_HUMAN.H11MO.0.D		human	7106	7116	+	10.5286	6e-05	0.56	TCATTTGCtta
RXRB_HUMAN.H11MO.0.C		human	5910	5919	+	11.1978	6e-05	0.299	TGAGGTCATT
BATF_HUMAN.H11MO.0.A		human	2562	2579	+	11.1493	6.01e-05	0.575	GTTTTCTACATGAGTGAT
ZBT7B_HUMAN.H11MO.0.D		human	4041	4061	+	9.12121	6.01e-05	0.3	ttctgtttctctggagacttg
ZN563_HUMAN.H11MO.0.C		human	1664	1684	+	10.9516	6.01e-05	0.2	ctcagcctcccaagcagctgg
MEF2A_HUMAN.H11MO.0.A		human	1721	1733	+	11.209	6.02e-05	0.135	ttgtatttttata
NKX62_HUMAN.H11MO.0.D		human	9894	9904	+	11.2097	6.02e-05	0.15	ccttaatgacg
FOXJ3_HUMAN.H11MO.1.B		human	3626	3638	+	10.0299	6.03e-05	0.0753	gtgtgtctgtttc
PO2F2_HUMAN.H11MO.0.A		human	5735	5745	+	11.2439	6.03e-05	0.264	AAATGCAAAGG
GATA1_HUMAN.H11MO.1.A		human	5236	5246	+	11.8182	6.04e-05	0.589	ACAGATAAAAG
RREB1_HUMAN.H11MO.0.D		human	3802	3823	+	8.18889	6.05e-05	0.0124	gtgtgttgtgtgtgtttctgtg
RREB1_HUMAN.H11MO.0.D		human	3926	3947	+	8.18889	6.05e-05	0.0124	gtgtgttgtgtgtgtttctgtg
TFDP1_HUMAN.H11MO.0.C		human	5931	5944	+	11.0968	6.05e-05	0.603	AGGAGGTGGGAACT
ATOH1_HUMAN.H11MO.0.B		human	400	408	+	11.7692	6.08e-05	0.202	GGCAGCTGT
MAZ_HUMAN.H11MO.0.A		human	9242	9263	+	10.3077	6.08e-05	0.066	tgatgagggaagtggaaaggga
PO6F1_HUMAN.H11MO.0.D		human	8447	8459	+	7.59184	6.08e-05	0.22	GATAAACTATTCG
FEZF1_HUMAN.H11MO.0.C		human	5437	5448	+	11.1694	6.09e-05	0.284	TTTGTCCTCTTC
LEF1_HUMAN.H11MO.0.A		human	4143	4156	+	10.8938	6.11e-05	0.0972	TGCTTTGCTTTCTT
RFX4_HUMAN.H11MO.0.D		human	149	163	+	9.89655	6.11e-05	0.609	ATTTGCTATGGCTAA
SOX9_HUMAN.H11MO.0.B		human	1493	1508	+	11.0758	6.11e-05	0.146	aagtgccacactgttt
ZIM3_HUMAN.H11MO.0.C		human	7775	7793	+	8.76923	6.11e-05	0.126	CCATGTTTCTCTTATTTTT
NFAC1_HUMAN.H11MO.0.B		human	6933	6947	+	11.1182	6.12e-05	0.111	ATGGAGAAGAAAACA
SRY_HUMAN.H11MO.0.B		human	1880	1888	+	10.9079	6.12e-05	0.184	TTTTGTTAT
ZN554_HUMAN.H11MO.1.D		human	8308	8316	+	11.4587	6.12e-05	0.306	gctgaggca
ZN708_HUMAN.H11MO.0.C		human	7373	7392	+	9.81429	6.12e-05	0.311	TCCTGACCGGGAGGTACGGG
PRDM4_HUMAN.H11MO.0.D		human	9244	9259	+	3.14474	6.13e-05	0.602	atgagggaagtggaaa
FOXB1_HUMAN.H11MO.0.D		human	6115	6131	+	10.1446	6.14e-05	0.18	AGGAATATTTAGATTAA
BPTF_HUMAN.H11MO.0.D		human	6561	6572	+	11.0792	6.15e-05	0.0562	TTTTTTTTTTTG
HXC9_HUMAN.H11MO.0.C		human	9509	9518	+	11.3571	6.16e-05	0.562	ATTAATTGCT
RREB1_HUMAN.H11MO.0.D		human	3779	3800	+	8.14444	6.16e-05	0.0124	gtgtgtgtgtggtgtatgtgtc
SOX4_HUMAN.H11MO.0.B		human	8708	8719	+	11.2673	6.17e-05	0.192	ccctttgtaccc
MAZ_HUMAN.H11MO.0.A		human	8173	8194	+	10.2797	6.18e-05	0.066	gaggctgaggcgggcggatcac
ZN502_HUMAN.H11MO.0.C		human	6652	6671	+	2	6.18e-05	0.299	GAATGGCATCGTACTGCATC
ALX3_HUMAN.H11MO.0.D		human	7125	7135	+	11.1731	6.21e-05	0.196	taattaattaa
EGR1_HUMAN.H11MO.0.A		human	5926	5942	+	10.9545	6.21e-05	0.159	AAAAGAGGAGGTGGGAA
FOXI1_HUMAN.H11MO.0.B		human	5431	5442	+	8.23684	6.22e-05	0.3	tgCTGATTTGTC
CPEB1_HUMAN.H11MO.0.D		human	1547	1563	+	9.50847	6.23e-05	0.0843	tttttttatttttattt
MAZ_HUMAN.H11MO.0.A		human	9002	9023	+	10.2657	6.23e-05	0.066	aggtgagggggtgagcagccat
ZIM3_HUMAN.H11MO.0.C		human	1334	1352	+	8.70769	6.25e-05	0.126	ttgggttgcttctgcctct
ZN708_HUMAN.H11MO.0.C		human	4313	4332	+	9.77143	6.25e-05	0.311	gggaattaaccaggcatagt
SOX3_HUMAN.H11MO.0.B		human	7272	7282	+	11.6818	6.27e-05	0.105	GTCATTGTCTC
SPIB_HUMAN.H11MO.0.A		human	1484	1500	+	9.27273	6.27e-05	0.206	tttttgaggaagtgcca
RREB1_HUMAN.H11MO.0.D		human	3902	3923	+	8.08889	6.29e-05	0.0124	tgtgtgtctgtgtgtgtgtggt
BACH1_HUMAN.H11MO.0.A		human	5683	5695	+	10.8469	6.3e-05	0.21	TCCTGAGGCACCA
FOXD3_HUMAN.H11MO.0.D		human	3570	3584	+	10.6364	6.31e-05	0.595	tttgtttctttgtgt
MAZ_HUMAN.H11MO.1.A		human	9002	9012	+	10.5152	6.32e-05	0.411	aggtgaggggg
TBX5_HUMAN.H11MO.0.D		human	7601	7608	+	11.7528	6.32e-05	0.311	AAGTGTGA
NR1H2_HUMAN.H11MO.0.D		human	496	514	+	-7.5	6.36e-05	0.328	TCATGGACAGAGGTAAATG
ESR1_HUMAN.H11MO.0.A		human	7210	7224	+	10.5909	6.39e-05	0.319	TGGTCAGAAGGCCCC
SOX10_HUMAN.H11MO.1.A		human	2217	2229	+	11.1	6.39e-05	0.078	TGCCTCTCTTCCT
TFE2_HUMAN.H11MO.0.A		human	4370	4380	+	11.6364	6.39e-05	0.637	accacctggag
ATF2_HUMAN.H11MO.1.B		human	4573	4592	+	3.22581	6.4e-05	0.299	ccaacctgatgtcatggcca
DLX4_HUMAN.H11MO.0.D		human	2680	2695	+	11.5763	6.4e-05	0.298	TAATTACAAAGATTAA
MYOG_HUMAN.H11MO.0.B		human	2779	2791	+	10.8615	6.41e-05	0.473	TTTCACCTGCCCC
TBX1_HUMAN.H11MO.0.D		human	5281	5300	+	8.70642	6.42e-05	0.157	gtgaggggagtgatgggcct
FUBP1_HUMAN.H11MO.0.D		human	3571	3582	+	11.061	6.43e-05	0.122	ttgtttctttgt
NFAC2_HUMAN.H11MO.0.B		human	6492	6500	+	11.7927	6.43e-05	0.125	TGGAAAAAG
SP2_HUMAN.H11MO.1.B		human	3320	3331	+	10.5	6.43e-05	0.16	gaggggatgggc
KLF12_HUMAN.H11MO.0.C		human	3321	3331	+	9.92424	6.44e-05	0.213	aggggatgggc
EGR2_HUMAN.H11MO.1.A		human	3778	3793	+	10.7909	6.46e-05	0.0517	tgtgtgtgtgtggtgt
EGR2_HUMAN.H11MO.1.A		human	3910	3925	+	10.7909	6.46e-05	0.0517	tgtgtgtgtgtggtgt
LYL1_HUMAN.H11MO.0.A		human	1341	1354	+	10.5224	6.46e-05	0.628	gcttctgcctcttg
MYB_HUMAN.H11MO.0.A		human	6222	6233	+	11.197	6.46e-05	0.301	TAAGACAGTTGC
RORG_HUMAN.H11MO.0.C		human	6581	6592	+	11.211	6.48e-05	0.639	GGAGGTAAGTCA
EGR1_HUMAN.H11MO.0.A		human	5857	5873	+	10.8818	6.5e-05	0.159	AGAAGGGTGGGTGGTAC
FUBP1_HUMAN.H11MO.0.D		human	2611	2622	+	11.0366	6.5e-05	0.122	TTGTCATTTTCT
GLI3_HUMAN.H11MO.0.B		human	3783	3793	+	10.7041	6.5e-05	0.212	gtgtgtggtgt
GLI3_HUMAN.H11MO.0.B		human	3915	3925	+	10.7041	6.5e-05	0.212	gtgtgtggtgt
EGR2_HUMAN.H11MO.0.A		human	3907	3924	+	10.6048	6.51e-05	0.0505	gtctgtgtgtgtgtggtg
FOXF1_HUMAN.H11MO.0.D		human	2741	2751	+	11.5536	6.52e-05	0.158	ATGTTTGTCCT
STAT1_HUMAN.H11MO.1.A		human	8410	8428	+	10.7679	6.52e-05	0.156	aaaaaaaaaaaaaaaaaaa
DUXA_HUMAN.H11MO.0.D		human	2576	2586	+	10.9857	6.53e-05	0.603	TGATTAGTTTC
ZN582_HUMAN.H11MO.0.C		human	8309	8332	+	7.5493	6.53e-05	0.156	ctgaggcaggagaatggcgtgaac
KLF9_HUMAN.H11MO.0.C		human	3726	3740	+	8.51429	6.54e-05	0.646	tgagtgtgtgtgtct
SPIC_HUMAN.H11MO.0.D		human	5279	5291	+	9.98571	6.54e-05	0.226	gggtgaggggagt
FOXK1_HUMAN.H11MO.0.A		human	7778	7787	+	10.98	6.55e-05	0.208	TGTTTCTCTT
FOXP3_HUMAN.H11MO.0.D		human	3686	3694	+	11.5315	6.55e-05	0.228	tatgtgttt
NFIB_HUMAN.H11MO.0.D		human	1350	1358	+	11.8182	6.55e-05	0.649	tcttggctg
HNF1B_HUMAN.H11MO.1.A		human	2204	2214	+	11.0303	6.56e-05	0.301	TGTTAAATATT
E2F6_HUMAN.H11MO.0.A		human	7502	7514	+	11.0284	6.57e-05	0.655	AGGGAGGAAAGGA
GLI2_HUMAN.H11MO.0.D		human	9320	9330	+	0.95082	6.58e-05	0.142	CTGTGGGGTCT
ANDR_HUMAN.H11MO.0.A		human	3961	3978	+	10.7656	6.59e-05	0.0664	tgtgcatgtatgtgtgtg
ALX4_HUMAN.H11MO.0.D		human	7124	7135	+	6.92	6.6e-05	0.207	ttaattaattaa
NF2L1_HUMAN.H11MO.0.C		human	6588	6594	+	9.72368	6.6e-05	0.645	AGTCATG
THB_HUMAN.H11MO.0.C		human	8185	8201	+	10.7556	6.6e-05	0.329	ggcggatcacgaggtca
P53_HUMAN.H11MO.0.A		human	1225	1244	+	8.76923	6.61e-05	0.66	atccatgttgcaacatgtat
SMAD1_HUMAN.H11MO.0.D		human	3526	3537	+	11.0811	6.62e-05	0.173	tctctctctggc
ZNF76_HUMAN.H11MO.0.C		human	8375	8396	+	9.20325	6.62e-05	0.338	actccagcctgggagacagagt
HXD9_HUMAN.H11MO.0.D		human	9507	9516	+	11.7222	6.63e-05	0.364	AAATTAATTG
MYOD1_HUMAN.H11MO.1.A		human	399	409	+	11.0606	6.63e-05	0.649	AGGCAGCTGTG
SOX10_HUMAN.H11MO.1.A		human	2583	2595	+	11.05	6.63e-05	0.078	TTTCTTTGTCTAT
TBX2_HUMAN.H11MO.0.D		human	2113	2137	+	8.04505	6.65e-05	0.434	TTGCCCCACTGGAGAGAAGGGGGAA
ZN582_HUMAN.H11MO.0.C		human	7196	7219	+	7.50704	6.65e-05	0.156	AGCCTGCAATGGGATGGTCAGAAG
GSC2_HUMAN.H11MO.0.D		human	9007	9017	+	10.9545	6.67e-05	0.403	agggggtgagc
SOX8_HUMAN.H11MO.0.D		human	7267	7282	+	10.4286	6.67e-05	0.162	TGTCTGTCATTGTCTC
WT1_HUMAN.H11MO.0.C		human	8307	8326	+	9.25758	6.67e-05	0.33	ggctgaggcaggagaatggc
CEBPA_HUMAN.H11MO.0.A		human	5333	5344	+	11.6212	6.68e-05	0.323	ggttgcgcaagt
FOXG1_HUMAN.H11MO.0.D		human	6903	6919	+	10.8873	6.68e-05	0.0157	tgtgtgtgtctgtgtAT
TAL1_HUMAN.H11MO.1.A		human	1671	1685	+	11.0734	6.68e-05	0.282	tcccaagcagctggg
HXD10_HUMAN.H11MO.0.D		human	6459	6468	+	11.3125	6.69e-05	0.592	TGTTTTGATT
SOX3_HUMAN.H11MO.0.B		human	3575	3585	+	11.6061	6.7e-05	0.105	ttctttgtgtg
HNF1A_HUMAN.H11MO.0.C		human	8094	8108	+	10.791	6.71e-05	0.297	AGTTTATGTTTATCT
NRF1_HUMAN.H11MO.0.A		human	3612	3628	+	8.44615	6.71e-05	0.67	gtgtgcgcatatgtgtg
FOXA2_HUMAN.H11MO.0.A		human	5629	5640	+	11.3182	6.74e-05	0.337	TGTTGGCAGAGC
ERR3_HUMAN.H11MO.0.B		human	5909	5917	+	11.4646	6.75e-05	0.499	TTGAGGTCA
ETV5_HUMAN.H11MO.0.C		human	858	871	+	11.0091	6.75e-05	0.332	GGGCAGGAATGGGG
FOXF1_HUMAN.H11MO.0.D		human	7777	7787	+	11.5089	6.75e-05	0.158	ATGTTTCTCTT
NOTO_HUMAN.H11MO.0.D		human	8720	8730	+	11.3929	6.75e-05	0.599	attaatttggc
CLOCK_HUMAN.H11MO.0.C		human	2841	2854	+	10.3958	6.76e-05	0.338	GTGCCACATGCCCT
EGR2_HUMAN.H11MO.0.A		human	5855	5872	+	10.5403	6.76e-05	0.0505	GCAGAAGGGTGGGTGGTA
MAFK_HUMAN.H11MO.0.A		human	5890	5907	+	8.84848	6.76e-05	0.672	TTATCTGATGAGTTAGTT
NKX62_HUMAN.H11MO.0.D		human	9508	9518	+	11.129	6.76e-05	0.15	AATTAATTGCT
NR1H4_HUMAN.H11MO.1.B		human	5912	5919	+	11.1735	6.77e-05	0.338	AGGTCATT
NR1H4_HUMAN.H11MO.1.B		human	7908	7915	+	11.1735	6.77e-05	0.338	AGGTCATT
ZN335_HUMAN.H11MO.0.A		human	3547	3568	+	9.77632	6.77e-05	0.223	gtgtgtgtgtgtctgtgtctgt
KLF16_HUMAN.H11MO.0.D		human	5284	5302	+	9.95968	6.78e-05	0.172	aggggagtgatgggccttg
MSX1_HUMAN.H11MO.0.D		human	9500	9517	+	10.0968	6.81e-05	0.293	AAAACGAAAATTAATTGC
SALL4_HUMAN.H11MO.0.B		human	2816	2825	+	11.3367	6.81e-05	0.333	AGGGGCTGGG
VAX1_HUMAN.H11MO.0.D		human	7123	7140	+	9.45055	6.81e-05	0.311	tttaattaattaaaataa
ZIM3_HUMAN.H11MO.0.C		human	8547	8565	+	8.47692	6.81e-05	0.126	ggagcttgctgctgcatat
CPEB1_HUMAN.H11MO.0.D		human	806	822	+	9.27119	6.83e-05	0.0843	TTTTTAGATTTTTAACT
ZNF76_HUMAN.H11MO.0.C		human	8161	8182	+	9.13821	6.83e-05	0.338	ccagcactttgggaggctgagg
NFAC1_HUMAN.H11MO.0.B		human	9729	9743	+	10.9818	6.84e-05	0.111	ATGGAAAATAGAACT
NR1I3_HUMAN.H11MO.0.C		human	1209	1226	+	10.3111	6.84e-05	0.683	aatgtcctcaaggttcat
P73_HUMAN.H11MO.0.A		human	1225	1243	+	10.6341	6.84e-05	0.424	atccatgttgcaacatgta
ZF64A_HUMAN.H11MO.0.D		human	8378	8393	+	10.4309	6.84e-05	0.683	ccagcctgggagacag
NR1H2_HUMAN.H11MO.0.D		human	8992	9010	+	-7.81633	6.85e-05	0.328	gatgggtagaaggtgaggg
SPIC_HUMAN.H11MO.0.D		human	6029	6041	+	9.95714	6.85e-05	0.226	GATTGAGGGTGAG
ONEC2_HUMAN.H11MO.0.D		human	1468	1488	+	7.95536	6.86e-05	0.283	attctatgtttaatttttttt
RXRA_HUMAN.H11MO.0.A		human	8185	8204	+	10.864	6.86e-05	0.259	ggcggatcacgaggtcagga
MYCN_HUMAN.H11MO.0.A		human	4967	4978	+	11.1061	6.87e-05	0.686	AGCCATGTGGAA
VEZF1_HUMAN.H11MO.0.C		human	4502	4523	+	10.4444	6.87e-05	0.096	aaacaaggagcagtgggagaaa
ZN322_HUMAN.H11MO.0.B		human	5414	5433	+	10	6.87e-05	0.171	ctccctggtcctgcccctgC
PBX1_HUMAN.H11MO.1.C		human	6313	6327	+	10.9079	6.89e-05	0.263	GGTTAGATGGATTGC
HME1_HUMAN.H11MO.0.D		human	7123	7139	+	10.9104	6.9e-05	0.676	tttaattaattaaaata
SOX5_HUMAN.H11MO.0.C		human	6768	6775	+	11.6386	6.9e-05	0.635	TATTGTTT
NR1D1_HUMAN.H11MO.1.D		human	7902	7915	+	9.91837	6.91e-05	0.216	CTATTTAGGTCATT
PO2F1_HUMAN.H11MO.0.C		human	9558	9573	+	11.0132	6.92e-05	0.217	AGTGATATGTAATAAA
ZFP28_HUMAN.H11MO.0.C		human	3630	3649	+	7.54545	6.92e-05	0.106	gtctgtttctgtgtgtgtgt
ZBT17_HUMAN.H11MO.0.A		human	8996	9014	+	10.6667	6.93e-05	0.225	ggtagaaggtgagggggtg
ETS2_HUMAN.H11MO.0.B		human	6629	6641	+	10.8788	6.94e-05	0.143	TGAGGGAAAAAAA
PO3F1_HUMAN.H11MO.0.C		human	357	370	+	11.0495	6.94e-05	0.607	ATTTTTAATGCAAC
SP4_HUMAN.H11MO.1.A		human	8999	9014	+	9.9697	6.94e-05	0.172	agaaggtgagggggtg
MXI1_HUMAN.H11MO.0.A		human	4446	4460	+	11.0606	6.96e-05	0.43	ccacccggcaggggc
VDR_HUMAN.H11MO.1.A		human	8194	8202	+	11.5758	6.96e-05	0.368	cgaggtcag
BHE22_HUMAN.H11MO.0.D		human	3617	3629	+	8.08621	6.97e-05	0.679	cgcatatgtgtgt
FOXL1_HUMAN.H11MO.0.D		human	3568	3586	+	-2.70968	6.99e-05	0.123	tctttgtttctttgtgtgt
GLIS1_HUMAN.H11MO.0.D		human	9318	9330	+	10.1773	6.99e-05	0.347	ACCTGTGGGGTCT
ZN563_HUMAN.H11MO.1.C		human	1674	1685	+	10.928	6.99e-05	0.155	caagcagctggg
FOXH1_HUMAN.H11MO.0.A		human	4812	4820	+	11.0423	7e-05	0.222	CGTGGATTG
RFX2_HUMAN.H11MO.1.A		human	2176	2187	+	10.0606	7.01e-05	0.271	CTGTGGCCTTGG
NR0B1_HUMAN.H11MO.0.D		human	578	587	+	11.2936	7.03e-05	0.351	GAGTGCGACA
RREB1_HUMAN.H11MO.0.D		human	6880	6901	+	7.8	7.03e-05	0.0136	Atgtgtgtgtgtgtgtgtgtgt
ETV6_HUMAN.H11MO.0.D		human	4357	4365	+	11.3939	7.04e-05	0.343	acaggaagc
FOXB1_HUMAN.H11MO.0.D		human	9853	9869	+	9.85542	7.04e-05	0.18	acaaatatttattaaac
SOX17_HUMAN.H11MO.0.C		human	7168	7178	+	10.9821	7.04e-05	0.655	CCCTTTGTTCT
SMAD1_HUMAN.H11MO.0.D		human	2145	2156	+	10.982	7.07e-05	0.173	ACACTGCCTGCC
SOX2_HUMAN.H11MO.0.A		human	7271	7283	+	11.3134	7.08e-05	0.113	TGTCATTGTCTCT
PO6F1_HUMAN.H11MO.0.D		human	6405	6417	+	7.15306	7.09e-05	0.22	CATAATCAATGTG
ZN770_HUMAN.H11MO.1.C		human	8335	8345	+	10.4154	7.1e-05	0.177	gggaggcggag
FOXJ3_HUMAN.H11MO.1.B		human	3269	3281	+	9.52239	7.11e-05	0.0777	agattattattta
RFX5_HUMAN.H11MO.1.A		human	1118	1128	+	11.0658	7.12e-05	0.202	ctgtctctatg
EGR2_HUMAN.H11MO.1.A		human	8268	8283	+	10.6182	7.14e-05	0.0517	ggcgtggtggtgggcg
KLF3_HUMAN.H11MO.0.B		human	5280	5298	+	10.197	7.18e-05	0.354	ggtgaggggagtgatgggc
PURA_HUMAN.H11MO.0.D		human	8171	8187	+	10.8911	7.18e-05	0.176	gggaggctgaggcgggc
HXB4_HUMAN.H11MO.0.B		human	6735	6742	+	11.4179	7.2e-05	0.342	TTAATGAC
HXB4_HUMAN.H11MO.0.B		human	9896	9903	+	11.4179	7.2e-05	0.342	ttaatgac
ZN263_HUMAN.H11MO.0.A		human	6924	6943	+	9.80303	7.2e-05	0.179	GGAAGCAGCATGGAGAAGAA
FOXG1_HUMAN.H11MO.0.D		human	3806	3822	+	10.7606	7.22e-05	0.016	gttgtgtgtgtttctgt
FOXG1_HUMAN.H11MO.0.D		human	3930	3946	+	10.7606	7.22e-05	0.016	gttgtgtgtgtttctgt
HSF1_HUMAN.H11MO.1.A		human	5495	5503	+	11.1184	7.22e-05	0.297	TCCTGGAAG
SOX2_HUMAN.H11MO.0.A		human	3574	3586	+	11.2836	7.22e-05	0.113	tttctttgtgtgt
SCRT2_HUMAN.H11MO.0.D		human	1232	1244	+	5.61538	7.23e-05	0.241	ttgcaacatgtat
ZN713_HUMAN.H11MO.0.D		human	9299	9317	+	10.7207	7.23e-05	0.204	taaaacaaaagggAAAAAC
GLI2_HUMAN.H11MO.0.D		human	2853	2863	+	0.721311	7.24e-05	0.142	CTGTGTTGTCT
IRF7_HUMAN.H11MO.0.C		human	9305	9314	+	11.0761	7.24e-05	0.158	aaaagggAAA
NFKB1_HUMAN.H11MO.1.B		human	4691	4701	+	10.3788	7.24e-05	0.164	GGGAGAAGCCC
FOXA2_HUMAN.H11MO.0.A		human	9708	9719	+	11.197	7.25e-05	0.337	TGTTTGTACAGT
PPARG_HUMAN.H11MO.1.A		human	503	511	+	11.3939	7.26e-05	0.348	CAGAGGTAA
SUH_HUMAN.H11MO.0.A		human	1993	2003	+	11.1212	7.27e-05	0.357	GGCATGGGAAG
ETS2_HUMAN.H11MO.0.B		human	7566	7578	+	10.8333	7.28e-05	0.143	GTAAGGAAATAGA
TBX3_HUMAN.H11MO.0.C		human	8766	8776	+	10.9091	7.29e-05	0.233	aagggtgtgag
Z354A_HUMAN.H11MO.0.C		human	6546	6569	+	10	7.29e-05	0.0975	GTTCAGAGCAGTTTCTTTTTTTTT
NR1I2_HUMAN.H11MO.1.D		human	2001	2008	+	11.5169	7.3e-05	0.365	AAGTTCAG
ZN524_HUMAN.H11MO.0.D		human	8760	8777	+	9.92424	7.31e-05	0.73	gttggaaagggtgtgagg
HXC6_HUMAN.H11MO.0.D		human	1473	1487	+	4.69725	7.33e-05	0.216	atgtttaattttttt
NKX22_HUMAN.H11MO.0.D		human	4613	4620	+	9.5303	7.33e-05	0.35	agagaggc
NKX22_HUMAN.H11MO.0.D		human	5515	5522	+	9.5303	7.33e-05	0.35	AGAGAGGC
FOXQ1_HUMAN.H11MO.0.C		human	6768	6779	+	8.0102	7.35e-05	0.68	TATTGTTTACAT
ONEC3_HUMAN.H11MO.0.D		human	6277	6288	+	10.9038	7.36e-05	0.369	TACAGATTTTTA
VDR_HUMAN.H11MO.1.A		human	5910	5918	+	11.5455	7.36e-05	0.368	TGAGGTCAT
ELF3_HUMAN.H11MO.0.A		human	4354	4367	+	10.8939	7.37e-05	0.242	tcaacaggaagctg
CR3L2_HUMAN.H11MO.0.D		human	4806	4818	+	10.5902	7.39e-05	0.738	TGCCCACGTGGAT
STAT1_HUMAN.H11MO.1.A		human	8411	8429	+	10.5536	7.39e-05	0.156	aaaaaaaaaaaaaaaaaaT
HXA11_HUMAN.H11MO.0.D		human	7683	7695	+	10.8983	7.4e-05	0.259	AAAAGTTTAAAGA
BCL6_HUMAN.H11MO.0.A		human	4232	4244	+	10.7761	7.42e-05	0.447	gggcttccagcaa
RREB1_HUMAN.H11MO.0.D		human	3649	3670	+	7.65556	7.43e-05	0.0136	ttgtgaggtgtgtctgtgtgtg
ZN394_HUMAN.H11MO.1.D		human	9279	9287	+	11.0429	7.43e-05	0.727	aaaaggaat
ZKSC3_HUMAN.H11MO.0.D		human	463	473	+	10.8816	7.44e-05	0.722	TTTGGGGCTAG
NDF1_HUMAN.H11MO.0.A		human	3467	3476	+	11.197	7.49e-05	0.247	tacagatggt
Z354A_HUMAN.H11MO.0.C		human	2970	2993	+	9.95205	7.49e-05	0.0975	ATCTATTTTTTTGGTGTTTTATGT
ZN816_HUMAN.H11MO.0.C		human	2125	2145	+	9.15152	7.51e-05	0.284	AGAGAAGGGGGAACATCACGA
OLIG2_HUMAN.H11MO.1.B		human	1909	1918	+	10.3889	7.52e-05	0.731	CCTTCTGCCC
E2F7_HUMAN.H11MO.0.B		human	8311	8323	+	10.9545	7.53e-05	0.25	gaggcaggagaat
RORA_HUMAN.H11MO.0.C		human	4637	4649	+	10.9899	7.53e-05	0.373	cagtaggccagaa
ZFHX3_HUMAN.H11MO.0.D		human	5880	5890	+	11.0714	7.53e-05	0.289	ATTGTTAACTT
ZN768_HUMAN.H11MO.0.C		human	2187	2206	+	6.77273	7.53e-05	0.249	GAGCCCCAGAGAGTAACTGT
FOXG1_HUMAN.H11MO.0.D		human	3544	3560	+	10.6901	7.54e-05	0.016	tatgtgtgtgtgtgtct
RFX1_HUMAN.H11MO.0.B		human	9010	9031	+	9.09091	7.54e-05	0.376	gggtgagcagccatggaaaacc
ZSCA4_HUMAN.H11MO.0.D		human	2866	2877	+	-0.0491803	7.54e-05	0.129	TGCGTGTGCAAG
SOX18_HUMAN.H11MO.0.D		human	9382	9400	+	10.4771	7.55e-05	0.241	GTTTTATTTGAACATGTTC
TBP_HUMAN.H11MO.0.A		human	6916	6925	+	10.5385	7.55e-05	0.358	gtATATAAGG
ZN418_HUMAN.H11MO.0.C		human	1340	1356	+	10.54	7.55e-05	0.717	tgcttctgcctcttggc
LHX4_HUMAN.H11MO.0.D		human	9507	9517	+	10.8387	7.57e-05	0.305	AAATTAATTGC
TGIF2_HUMAN.H11MO.0.D		human	6738	6748	+	10.9725	7.57e-05	0.756	ATGACATGTGG
IKZF1_HUMAN.H11MO.0.C		human	4514	4521	+	11.2805	7.58e-05	0.126	gtgggaga
IKZF1_HUMAN.H11MO.0.C		human	8800	8807	+	11.2805	7.58e-05	0.126	gtgggaga
LMX1A_HUMAN.H11MO.0.D		human	6407	6425	+	9.85149	7.59e-05	0.222	TAATCAATGTGTTAAAACA
REL_HUMAN.H11MO.0.B		human	4244	4258	+	10.8421	7.6e-05	0.732	agaaagggaattcta
FOXG1_HUMAN.H11MO.0.D		human	6897	6913	+	10.6761	7.61e-05	0.016	tgtgtgtgtgtgtgtct
BHE41_HUMAN.H11MO.0.D		human	3441	3460	+	9.44954	7.63e-05	0.45	tgggtctccagtgctgctgc
FOXG1_HUMAN.H11MO.0.D		human	7776	7792	+	10.662	7.67e-05	0.016	CATGTTTCTCTTATTTT
NR2E3_HUMAN.H11MO.0.C		human	5072	5085	+	10.4848	7.68e-05	0.743	TAAGTAAAAATTCC
HXB3_HUMAN.H11MO.0.D		human	9443	9456	+	10.9273	7.69e-05	0.359	ATAATGAGACTTTA
HXA5_HUMAN.H11MO.0.D		human	9425	9434	+	11.0833	7.7e-05	0.305	TTGATTTATG
ZN282_HUMAN.H11MO.0.D		human	1683	1696	+	10.8462	7.7e-05	0.359	gggattgtaggagt
EGR2_HUMAN.H11MO.1.A		human	8331	8346	+	10.4818	7.73e-05	0.0517	actggggaggcggagc
DLX1_HUMAN.H11MO.0.D		human	9411	9426	+	10.9048	7.75e-05	0.717	TATATGAGCCTAATTT
ZN680_HUMAN.H11MO.0.C		human	4415	4434	+	4.27143	7.75e-05	0.752	agcgcccaggagggctggag
ZN652_HUMAN.H11MO.0.D		human	3225	3235	+	10.8028	7.76e-05	0.691	AGATGGttaat
ELF3_HUMAN.H11MO.0.A		human	1485	1498	+	10.7879	7.77e-05	0.242	ttttgaggaagtgc
PDX1_HUMAN.H11MO.1.A		human	2678	2686	+	10.8039	7.77e-05	0.235	TTTAATTAC
WT1_HUMAN.H11MO.1.B		human	4514	4524	+	11.1579	7.77e-05	0.308	gtgggagaaac
ZN563_HUMAN.H11MO.1.C		human	4505	4516	+	10.784	7.78e-05	0.155	caaggagcagtg
DMBX1_HUMAN.H11MO.0.D		human	7118	7137	+	10.8352	7.79e-05	0.147	ttacatttaattaattaaaa
MAZ_HUMAN.H11MO.0.A		human	5926	5947	+	9.86014	7.8e-05	0.066	AAAAGAGGAGGTGGGAACTGAT
ZN554_HUMAN.H11MO.0.C		human	8176	8195	+	10.5909	7.8e-05	0.389	gctgaggcgggcggatcacg
FOXP3_HUMAN.H11MO.0.D		human	6714	6722	+	11.1081	7.81e-05	0.228	AATTTGTTA
GRHL2_HUMAN.H11MO.0.A		human	7670	7681	+	11.1231	7.81e-05	0.78	ATCCAGTCTTTC
BC11A_HUMAN.H11MO.0.A		human	7640	7656	+	10.6457	7.82e-05	0.219	TCCAGAGAAACTGAAAT
TEAD2_HUMAN.H11MO.0.D		human	2663	2674	+	10.7286	7.82e-05	0.39	ACACATTCTTGC
FOXD1_HUMAN.H11MO.0.D		human	1501	1515	+	10.78	7.83e-05	0.248	cactgttttctacag
RXRA_HUMAN.H11MO.0.A		human	7330	7349	+	10.68	7.84e-05	0.259	ATGATAGAGAAGGTGCAGAG
FOXF2_HUMAN.H11MO.0.D		human	6771	6781	+	10.9348	7.85e-05	0.139	TGTTTACATGA
NFKB1_HUMAN.H11MO.1.B		human	4692	4702	+	10.2121	7.85e-05	0.164	GGAGAAGCCCC
REST_HUMAN.H11MO.0.A		human	2524	2545	+	5.60606	7.85e-05	0.261	ACCAACCCCTTGCACAGCCCCT
COT1_HUMAN.H11MO.1.C		human	8192	8204	+	10.9697	7.86e-05	0.782	cacgaggtcagga
SOX13_HUMAN.H11MO.0.D		human	6768	6775	+	10.4762	7.89e-05	0.738	TATTGTTT
ZN582_HUMAN.H11MO.0.C		human	5801	5824	+	7.08451	7.9e-05	0.156	TGCATTCCTTTGGGTGAAAGCATC
RREB1_HUMAN.H11MO.0.D		human	6881	6902	+	7.48889	7.91e-05	0.0136	tgtgtgtgtgtgtgtgtgtgtg
RREB1_HUMAN.H11MO.0.D		human	6883	6904	+	7.48889	7.91e-05	0.0136	tgtgtgtgtgtgtgtgtgtgtg
RREB1_HUMAN.H11MO.0.D		human	6885	6906	+	7.48889	7.91e-05	0.0136	tgtgtgtgtgtgtgtgtgtgtg
RREB1_HUMAN.H11MO.0.D		human	6887	6908	+	7.48889	7.91e-05	0.0136	tgtgtgtgtgtgtgtgtgtgtg
RREB1_HUMAN.H11MO.0.D		human	6889	6910	+	7.48889	7.91e-05	0.0136	tgtgtgtgtgtgtgtgtgtgtg
DLX6_HUMAN.H11MO.0.D		human	7116	7130	+	11.1386	7.92e-05	0.724	atttacatttaatta
EGR2_HUMAN.H11MO.1.A		human	5927	5942	+	10.4364	7.93e-05	0.0517	AAAGAGGAGGTGGGAA
ISL1_HUMAN.H11MO.0.A		human	8747	8755	+	10.1642	7.94e-05	0.787	gctgatggc
ANDR_HUMAN.H11MO.0.A		human	8922	8939	+	10.4609	7.96e-05	0.0664	tgtgcaagggtgttggtt
VEZF1_HUMAN.H11MO.0.C		human	8991	9012	+	10.2014	7.97e-05	0.0975	ggatgggtagaaggtgaggggg
MAZ_HUMAN.H11MO.0.A		human	8336	8357	+	9.81818	7.98e-05	0.066	ggaggcggagcttgcagtgagc
MEF2B_HUMAN.H11MO.0.A		human	6560	6573	+	10.7164	7.98e-05	0.239	CTTTTTTTTTTTGG
FLI1_HUMAN.H11MO.1.A		human	7616	7628	+	11.1633	7.99e-05	0.264	AGAGAGGAAAGCA
FOXA3_HUMAN.H11MO.0.B		human	5627	5639	+	10.8939	8.01e-05	0.274	CCTGTTGGCAGAG
FOXB1_HUMAN.H11MO.0.D		human	7110	7126	+	9.57831	8.01e-05	0.18	TTGCttatttacattta
HXD9_HUMAN.H11MO.0.D		human	3233	3242	+	11.619	8.01e-05	0.364	aattttatgt
KLF1_HUMAN.H11MO.0.A		human	2817	2830	+	9.87879	8.01e-05	0.79	GGGGCTGGGCACTG
MAZ_HUMAN.H11MO.0.A		human	9246	9267	+	9.81119	8.01e-05	0.066	gagggaagtggaaagggactgg
ZN341_HUMAN.H11MO.1.C		human	4520	4528	+	10.9242	8.01e-05	0.2	gaaacagcc
PRDM6_HUMAN.H11MO.0.C		human	7617	7629	+	10.9697	8.04e-05	0.0872	GAGAGGAAAGCAA
IRF7_HUMAN.H11MO.0.C		human	7465	7474	+	10.9783	8.05e-05	0.158	GAAATTGAAT
HEY2_HUMAN.H11MO.0.D		human	8273	8289	+	9.00917	8.06e-05	0.802	ggtggtgggcgcctgta
HXB6_HUMAN.H11MO.0.D		human	9236	9248	+	9.25893	8.06e-05	0.268	aatgtttgatgag
GSC2_HUMAN.H11MO.0.D		human	3321	3331	+	10.7424	8.07e-05	0.403	aggggatgggc
MAZ_HUMAN.H11MO.0.A		human	5277	5298	+	9.7972	8.07e-05	0.066	Cagggtgaggggagtgatgggc
SCRT1_HUMAN.H11MO.0.D		human	4354	4366	+	9.65789	8.07e-05	0.266	tcaacaggaagct
STAT1_HUMAN.H11MO.1.A		human	5256	5274	+	10.4018	8.07e-05	0.156	GAAGAAAAGATAGTGAAGC
COE1_HUMAN.H11MO.0.A		human	4621	4635	+	10.3385	8.08e-05	0.286	cagcctcctgggcac
RREB1_HUMAN.H11MO.0.D		human	3880	3901	+	7.43333	8.08e-05	0.0137	ttgtgtgtgtgtattgtgtctg
SOX9_HUMAN.H11MO.1.B		human	2585	2593	+	11.0455	8.08e-05	0.175	TCTTTGTCT
HSF1_HUMAN.H11MO.1.A		human	5581	5589	+	10.9342	8.09e-05	0.297	TTCTAGAAC
NFAC2_HUMAN.H11MO.0.B		human	9023	9031	+	11.4878	8.1e-05	0.125	tggaaaacc
NANOG_HUMAN.H11MO.0.A		human	1878	1894	+	10.5411	8.11e-05	0.249	TTTTTTGTTATACAACT
NR2F6_HUMAN.H11MO.0.D		human	4501	4518	+	10.5413	8.11e-05	0.398	gaaacaaggagcagtggg
PBX3_HUMAN.H11MO.0.A		human	5609	5619	+	10.6532	8.11e-05	0.287	GGATAGACAGG
ANDR_HUMAN.H11MO.0.A		human	3566	3583	+	10.4297	8.12e-05	0.0664	tgtctttgtttctttgtg
NR1H3_HUMAN.H11MO.0.B		human	4628	4646	+	10.4961	8.12e-05	0.405	ctgggcacacagtaggcca
TBX15_HUMAN.H11MO.0.D		human	3910	3928	+	9.49541	8.12e-05	0.166	tgtgtgtgtgtggtgtgtg
NR4A3_HUMAN.H11MO.0.D		human	6424	6433	+	9.73171	8.14e-05	0.812	CAAAGTTCAC
ZN341_HUMAN.H11MO.0.C		human	9246	9267	+	10.1613	8.14e-05	0.0829	gagggaagtggaaagggactgg
ARI5B_HUMAN.H11MO.0.C		human	3799	3811	+	10.6832	8.17e-05	0.08	tccgtgtgttgtg
BATF3_HUMAN.H11MO.0.B		human	5152	5168	+	10.6667	8.17e-05	0.306	CGCTTTTAAAATGATTT
ONEC3_HUMAN.H11MO.0.D		human	808	819	+	10.7115	8.18e-05	0.369	TTTAGATTTTTA
PO2F2_HUMAN.H11MO.0.A		human	2592	2602	+	10.8618	8.18e-05	0.264	CTATGCAGATT
SOX21_HUMAN.H11MO.0.D		human	430	445	+	9.82418	8.18e-05	0.267	TTAAAATTTTAGTGTC
GATA4_HUMAN.H11MO.0.A		human	5236	5245	+	11.2121	8.19e-05	0.396	ACAGATAAAA
RFX5_HUMAN.H11MO.1.A		human	5138	5148	+	10.8158	8.2e-05	0.202	CAGTTGCCATC
ZNF85_HUMAN.H11MO.0.C		human	4465	4484	+	9.85455	8.2e-05	0.795	actgaagaaggaggtaacca
RFX2_HUMAN.H11MO.1.A		human	4043	4054	+	9.71212	8.21e-05	0.271	ctgtttctctgg
SP3_HUMAN.H11MO.0.B		human	5280	5299	+	10.1927	8.21e-05	0.406	ggtgaggggagtgatgggcc
ZSCA4_HUMAN.H11MO.0.D		human	3609	3620	+	-1.67213	8.21e-05	0.129	tgtgtgtgcgca
CDX1_HUMAN.H11MO.0.C		human	3418	3425	+	10.087	8.23e-05	0.758	ctttatgt
PBX3_HUMAN.H11MO.1.A		human	7447	7455	+	11.1212	8.23e-05	0.822	TGACTGGCT
PPARA_HUMAN.H11MO.1.B		human	4615	4623	+	10.9495	8.23e-05	0.411	agaggccag
ZBT7A_HUMAN.H11MO.0.A		human	9323	9331	+	11.5846	8.23e-05	0.814	TGGGGTCTC
ZN490_HUMAN.H11MO.0.C		human	264	287	+	-9.13846	8.23e-05	0.406	TGTATCTGTTGAAGCATGCATGCA
GFI1B_HUMAN.H11MO.0.A		human	5526	5535	+	11.0152	8.24e-05	0.796	GATGTGATTT
HNF4A_HUMAN.H11MO.0.A		human	564	577	+	10.1212	8.24e-05	0.486	GAGTCCAGAGTCTT
NFKB1_HUMAN.H11MO.1.B		human	9309	9319	+	10.1515	8.24e-05	0.164	gggAAAAACAC
ZN143_HUMAN.H11MO.0.A		human	8163	8184	+	7.14444	8.24e-05	0.809	agcactttgggaggctgaggcg
BATF3_HUMAN.H11MO.0.B		human	3771	3787	+	10.6515	8.25e-05	0.306	gagtttctgtgtgtgtg
ELF2_HUMAN.H11MO.0.C		human	4355	4367	+	10.8788	8.27e-05	0.823	caacaggaagctg
MAZ_HUMAN.H11MO.1.A		human	8336	8346	+	9.93939	8.27e-05	0.411	ggaggcggagc
OSR2_HUMAN.H11MO.0.C		human	8548	8563	+	10.8673	8.27e-05	0.206	gagcttgctgctgcat
ZN467_HUMAN.H11MO.0.C		human	5247	5268	+	8.18182	8.27e-05	0.202	GGGCAAGAAGAAGAAAAGATAG
ZN816_HUMAN.H11MO.0.C		human	8045	8065	+	8.93939	8.27e-05	0.284	aaAGAGAGGGAACAAGCATCA
EGR3_HUMAN.H11MO.0.D		human	3598	3608	+	10.7064	8.28e-05	0.0247	aatgtgtgtgt
COT1_HUMAN.H11MO.0.C		human	7382	7398	+	10.5455	8.29e-05	0.274	GGAGGTACGGGGCAGCA
FOXL1_HUMAN.H11MO.0.D		human	1541	1559	+	-3.56452	8.32e-05	0.123	CATATCtttttttattttt
NFAC4_HUMAN.H11MO.0.C		human	4974	4983	+	11.3061	8.33e-05	0.27	TGGAAAATGA
ZSC22_HUMAN.H11MO.0.C		human	5638	5653	+	9.52846	8.33e-05	0.206	AGCATGGGGGAAGAGC
TBX20_HUMAN.H11MO.0.D		human	6866	6879	+	10.5455	8.34e-05	0.313	GTCTGCTGACATAT
AIRE_HUMAN.H11MO.0.C		human	6569	6586	+	10.7889	8.35e-05	0.449	TTTGGATTAAAAGGAGGT
FLI1_HUMAN.H11MO.0.A		human	7563	7580	+	10.1515	8.35e-05	0.229	AGAGTAAGGAAATAGAAG
PO3F2_HUMAN.H11MO.0.A		human	9019	9035	+	10.5041	8.35e-05	0.814	gccatggaaaaccatgc
KLF16_HUMAN.H11MO.0.D		human	5279	5297	+	9.57258	8.36e-05	0.172	gggtgaggggagtgatggg
UNC4_HUMAN.H11MO.0.D		human	7120	7130	+	9.76056	8.36e-05	0.153	acatttaatta
ETV3_HUMAN.H11MO.0.D		human	6208	6221	+	10.7679	8.37e-05	0.826	TGCAAATACACTTC
ZNF41_HUMAN.H11MO.1.C		human	9289	9300	+	10.9545	8.37e-05	0.274	aacaagtaagta
ZN713_HUMAN.H11MO.0.D		human	8314	8332	+	10.4955	8.38e-05	0.204	gcaggagaatggcgtgaac
MEF2C_HUMAN.H11MO.0.A		human	1721	1733	+	10.7463	8.39e-05	0.209	ttgtatttttata
TBX19_HUMAN.H11MO.0.D		human	8476	8497	+	7.53211	8.39e-05	0.272	AGGTGAcacaaaggggtaagat
PLAG1_HUMAN.H11MO.0.D		human	536	552	+	9.93878	8.4e-05	0.837	GAGGGCACAACTCTGGA
PATZ1_HUMAN.H11MO.1.C		human	5644	5652	+	10.7576	8.42e-05	0.288	GGGGAAGAG
FOXG1_HUMAN.H11MO.0.D		human	8092	8108	+	10.507	8.43e-05	0.0171	AAAGTTTATGTTTATCT
SOX11_HUMAN.H11MO.0.D		human	6677	6692	+	7.97183	8.43e-05	0.276	GAACATAGAATTGTTT
NGN2_HUMAN.H11MO.0.D		human	3300	3311	+	10.8	8.48e-05	0.212	ccagcagattgc
TBX20_HUMAN.H11MO.0.D		human	9606	9619	+	10.5152	8.48e-05	0.313	AAGTGATGCCAGAA
AP2A_HUMAN.H11MO.0.A		human	7404	7418	+	10.6615	8.49e-05	0.291	AACGCCTGCGGGAAG
HXA5_HUMAN.H11MO.0.D		human	7124	7133	+	11	8.51e-05	0.305	ttaattaatt
MYF6_HUMAN.H11MO.0.C		human	2782	2788	+	12.8532	8.51e-05	0.849	CACCTGC
P73_HUMAN.H11MO.0.A		human	2844	2862	+	10.2602	8.51e-05	0.424	CCACATGCCCTGTGTTGTC
ZN320_HUMAN.H11MO.0.C		human	5284	5303	+	8.19697	8.52e-05	0.847	aggggagtgatgggccttgg
MNX1_HUMAN.H11MO.0.D		human	1178	1196	+	10.3297	8.53e-05	0.27	ccttttgcatctcatttat
SMAD3_HUMAN.H11MO.0.B		human	4831	4842	+	10.4355	8.53e-05	0.422	CTCTCGCTCCAC
EHF_HUMAN.H11MO.0.B		human	4354	4368	+	10.6818	8.54e-05	0.283	tcaacaggaagctgt
KLF5_HUMAN.H11MO.0.A		human	6034	6047	+	10.303	8.55e-05	0.439	AGGGTGAGACTCGG
TBX15_HUMAN.H11MO.0.D		human	8758	8776	+	9.3945	8.55e-05	0.166	ctgttggaaagggtgtgag
MYB_HUMAN.H11MO.0.A		human	9117	9128	+	10.8788	8.57e-05	0.301	agaagcagtttg
TAL1_HUMAN.H11MO.1.A		human	395	409	+	10.7248	8.57e-05	0.282	TGTAAGGCAGCTGTG
GATA3_HUMAN.H11MO.0.A		human	7968	7978	+	10.9848	8.6e-05	0.415	agtgataacaa
IRX2_HUMAN.H11MO.0.D		human	6878	6896	+	10.5056	8.61e-05	0.279	ATAtgtgtgtgtgtgtgtg
MXI1_HUMAN.H11MO.0.A		human	2837	2851	+	10.7424	8.61e-05	0.43	ACACGTGCCACATGC
PBX3_HUMAN.H11MO.0.A		human	4815	4825	+	10.5645	8.62e-05	0.287	GGATTGACATG
ZN816_HUMAN.H11MO.0.C		human	5637	5657	+	8.84848	8.62e-05	0.284	GAGCATGGGGGAAGAGCTAGA
HXB2_HUMAN.H11MO.0.D		human	5574	5588	+	9.44615	8.63e-05	0.862	ATGCATTTTCTAGAA
ANDR_HUMAN.H11MO.0.A		human	3574	3591	+	10.3281	8.64e-05	0.0664	tttctttgtgtgtgtgtt
COE1_HUMAN.H11MO.0.A		human	2186	2200	+	10.2	8.64e-05	0.286	GGAGCCCCAGAGAGT
SP2_HUMAN.H11MO.0.A		human	8299	8320	+	9.34677	8.64e-05	0.214	actcaggaggctgaggcaggag
BPTF_HUMAN.H11MO.0.D		human	6562	6573	+	10.7129	8.65e-05	0.0717	TTTTTTTTTTGG
ZN257_HUMAN.H11MO.0.C		human	1656	1667	+	10.2615	8.65e-05	0.294	tctcctgcctca
NR1H3_HUMAN.H11MO.1.B		human	535	544	+	11.0303	8.66e-05	0.432	AGAGGGCACA
PBX1_HUMAN.H11MO.1.C		human	5004	5018	+	10.5921	8.66e-05	0.263	ATTTTGAAGGATGAA
HXB6_HUMAN.H11MO.0.D		human	7123	7135	+	9.08929	8.67e-05	0.268	tttaattaattaa
IRF3_HUMAN.H11MO.0.B		human	9243	9262	+	10.0703	8.68e-05	0.0881	gatgagggaagtggaaaggg
MEF2A_HUMAN.H11MO.0.A		human	7900	7912	+	10.6716	8.68e-05	0.155	TGCTATTTAGGTC
EGR1_HUMAN.H11MO.0.A		human	8172	8188	+	10.4091	8.69e-05	0.17	ggaggctgaggcgggcg
NR5A2_HUMAN.H11MO.0.B		human	2871	2881	+	10.6515	8.69e-05	0.868	GTGCAAGGACA
HXA11_HUMAN.H11MO.0.D		human	7118	7130	+	10.7288	8.7e-05	0.259	ttacatttaatta
HXB1_HUMAN.H11MO.0.D		human	6317	6326	+	7.90816	8.71e-05	0.834	AGATGGATTG
MAFG_HUMAN.H11MO.0.A		human	5890	5907	+	6	8.71e-05	0.831	TTATCTGATGAGTTAGTT
RREB1_HUMAN.H11MO.0.D		human	3930	3951	+	7.23333	8.71e-05	0.0145	gttgtgtgtgtttctgtgagtg
DLX5_HUMAN.H11MO.0.D		human	6736	6746	+	10.3438	8.73e-05	0.402	TAATGACATGT
FOXG1_HUMAN.H11MO.0.D		human	9139	9155	+	10.4507	8.73e-05	0.0171	catatttccatttatat
NFAC3_HUMAN.H11MO.0.B		human	2424	2432	+	11.2347	8.73e-05	0.432	TGGAAAAAA
TBX2_HUMAN.H11MO.0.D		human	5534	5558	+	7.32432	8.74e-05	0.434	TTCACTCACTGATGTAAAATAAGCT
EGR3_HUMAN.H11MO.0.D		human	3596	3606	+	10.5872	8.75e-05	0.0253	tgaatgtgtgt
PIT1_HUMAN.H11MO.0.C		human	6157	6169	+	10.9222	8.75e-05	0.771	CTCATGGTTATTC
ZBTB4_HUMAN.H11MO.0.D		human	5304	5320	+	3.72449	8.76e-05	0.438	cccatatttaaggaggc
AP2A_HUMAN.H11MO.0.A		human	6623	6637	+	10.6	8.77e-05	0.291	CAACCTTGAGGGAAA
LEF1_HUMAN.H11MO.0.A		human	6451	6464	+	10.5133	8.77e-05	0.119	TTCTTTCATGTTTT
ZN341_HUMAN.H11MO.0.C		human	5244	5265	+	10.0323	8.77e-05	0.0829	AAGGGGCAAGAAGAAGAAAAGA
RARA_HUMAN.H11MO.0.A		human	8193	8212	+	10.0909	8.78e-05	0.217	acgaggtcaggagttcgaga
MAFB_HUMAN.H11MO.0.B		human	9098	9108	+	10.5909	8.79e-05	0.426	tgctgcctcag
ZIM3_HUMAN.H11MO.0.C		human	6240	6258	+	7.76923	8.79e-05	0.136	TTAGTTTTCTGACTTCAGT
KLF16_HUMAN.H11MO.0.D		human	3913	3931	+	9.47581	8.8e-05	0.172	gtgtgtgtggtgtgtgtgt
NFAC2_HUMAN.H11MO.0.B		human	2424	2432	+	11.3902	8.8e-05	0.125	TGGAAAAAA
HMGA1_HUMAN.H11MO.0.D		human	1723	1729	+	9.40476	8.81e-05	0.392	gtatttt
HMGA1_HUMAN.H11MO.0.D		human	9527	9533	+	9.40476	8.81e-05	0.392	GTATTTT
FLI1_HUMAN.H11MO.0.A		human	856	873	+	10.0455	8.82e-05	0.229	ACGGGCAGGAATGGGGGT
PATZ1_HUMAN.H11MO.1.C		human	7502	7510	+	10.7424	8.82e-05	0.288	AGGGAGGAA
NR6A1_HUMAN.H11MO.0.B		human	6426	6438	+	8.48315	8.83e-05	0.88	AAGTTCACTGCTA
IRF3_HUMAN.H11MO.0.B		human	5252	5271	+	10.0391	8.84e-05	0.0881	AGAAGAAGAAAAGATAGTGA
THAP1_HUMAN.H11MO.0.C		human	2805	2826	+	9.82979	8.84e-05	0.883	TGGAGCCTTGCAGGGGCTGGGC
SOX21_HUMAN.H11MO.0.D		human	7973	7988	+	9.65934	8.86e-05	0.267	taacaatgacatgcat
STA5B_HUMAN.H11MO.0.A		human	7837	7848	+	10.5909	8.86e-05	0.217	TTACTGAGAAAG
ZN740_HUMAN.H11MO.0.D		human	9005	9018	+	9.74138	8.87e-05	0.289	tgagggggtgagca
FOXG1_HUMAN.H11MO.0.D		human	3740	3756	+	10.4225	8.88e-05	0.0171	tgtgtttctgcgtgtgt
PO2F1_HUMAN.H11MO.0.C		human	2289	2304	+	10.6447	8.89e-05	0.217	AATAGTATGCCAACAT
ZN436_HUMAN.H11MO.0.C		human	4436	4459	+	-4.64615	8.9e-05	0.222	cctggagggaccacccggcagggg
CR3L1_HUMAN.H11MO.0.D		human	2836	2846	+	-3.91489	8.91e-05	0.89	CACACGTGCCA
HXC10_HUMAN.H11MO.0.D		human	2668	2686	+	10.625	8.93e-05	0.134	TTCTTGCCTCTTTAATTAC
NFAC1_HUMAN.H11MO.1.B		human	4972	4981	+	11.2576	8.93e-05	0.189	TGTGGAAAAT
SOX4_HUMAN.H11MO.0.B		human	3575	3586	+	10.6832	8.93e-05	0.209	ttctttgtgtgt
ZN257_HUMAN.H11MO.0.C		human	454	465	+	10.1846	8.93e-05	0.294	GTGCTTTCCTTT
ZN784_HUMAN.H11MO.0.D		human	7379	7389	+	10.6273	8.93e-05	0.892	CCGGGAGGTAC
FOXO6_HUMAN.H11MO.0.D		human	1747	1759	+	10.5818	8.94e-05	0.424	accatgttgacca
STAT2_HUMAN.H11MO.0.A		human	8410	8428	+	9.19697	8.94e-05	0.426	aaaaaaaaaaaaaaaaaaa
FOXG1_HUMAN.H11MO.0.D		human	1718	1734	+	10.4085	8.95e-05	0.0171	tttttgtatttttatag
KLF5_HUMAN.H11MO.0.A		human	8174	8187	+	10.2121	8.96e-05	0.439	aggctgaggcgggc
TAF1_HUMAN.H11MO.0.A		human	8170	8185	+	10.4553	8.97e-05	0.179	tgggaggctgaggcgg
BCL6_HUMAN.H11MO.0.A		human	5050	5062	+	10.4925	8.98e-05	0.447	AAGTTTTTAGGAA
MZF1_HUMAN.H11MO.0.B		human	1442	1454	+	11.0152	8.98e-05	0.43	gaagtggaatggc
ZN708_HUMAN.H11MO.1.D		human	3296	3304	+	10.9545	8.98e-05	0.875	aggtccagc
DDIT3_HUMAN.H11MO.0.D		human	477	486	+	10.3939	9e-05	0.179	CTGTTGAAAT
MCR_HUMAN.H11MO.0.D		human	7578	7594	+	10.6607	9.01e-05	0.856	AAGGCCACCATAAAGTG
PRGR_HUMAN.H11MO.1.A		human	9488	9496	+	11.1515	9.01e-05	0.23	AGAACAGAG
BHE41_HUMAN.H11MO.0.D		human	1650	1669	+	9.01835	9.02e-05	0.45	agcgattctcctgcctcagc
HSF1_HUMAN.H11MO.1.A		human	6489	6497	+	10.6579	9.02e-05	0.297	ATCTGGAAA
PO2F3_HUMAN.H11MO.0.D		human	7259	7272	+	10.7182	9.02e-05	0.831	CACATGCATGTCTG
USF2_HUMAN.H11MO.0.A		human	8188	8206	+	8.69231	9.02e-05	0.9	ggatcacgaggtcaggagt
BC11A_HUMAN.H11MO.0.A		human	7564	7580	+	10.4488	9.04e-05	0.219	GAGTAAGGAAATAGAAG
RREB1_HUMAN.H11MO.0.D		human	3777	3798	+	7.13333	9.04e-05	0.0147	ctgtgtgtgtgtggtgtatgtg
KLF13_HUMAN.H11MO.0.D		human	9006	9016	+	8.44231	9.06e-05	0.45	gagggggtgag
MEF2D_HUMAN.H11MO.0.A		human	1721	1732	+	10.3731	9.08e-05	0.265	ttgtatttttat
TEAD4_HUMAN.H11MO.0.A		human	2665	2677	+	10.8081	9.09e-05	0.452	ACATTCTTGCCTC
ARI3A_HUMAN.H11MO.0.D		human	9648	9669	+	8.71739	9.1e-05	0.12	AAATAAGCTGTAACATAAAATA
TCF7_HUMAN.H11MO.0.A		human	9270	9285	+	10.5526	9.11e-05	0.448	gcaaggatcaaaagga
ELK1_HUMAN.H11MO.0.B		human	4357	4367	+	10.3788	9.15e-05	0.912	acaggaagctg
MEF2C_HUMAN.H11MO.0.A		human	7900	7912	+	10.6119	9.17e-05	0.209	TGCTATTTAGGTC
RREB1_HUMAN.H11MO.0.D		human	3625	3646	+	7.08889	9.19e-05	0.0147	tgtgtgtctgtttctgtgtgtg
NFAT5_HUMAN.H11MO.0.D		human	63	73	+	10.697	9.22e-05	0.227	GCAGGAAAGTT
SOX9_HUMAN.H11MO.1.B		human	3568	3576	+	10.9848	9.23e-05	0.175	tctttgttt
IRF3_HUMAN.H11MO.0.B		human	5927	5946	+	9.96094	9.24e-05	0.0881	AAAGAGGAGGTGGGAACTGA
SP1_HUMAN.H11MO.0.A		human	8181	8202	+	4.24242	9.24e-05	0.46	ggcgggcggatcacgaggtcag
P5F1B_HUMAN.H11MO.0.D		human	2251	2266	+	9.50602	9.25e-05	0.422	TAATAAACATAAACAT
STA5B_HUMAN.H11MO.0.A		human	6948	6959	+	10.5152	9.27e-05	0.217	GTTCTGGGTAAA
ZN274_HUMAN.H11MO.0.A		human	2419	2438	+	9.02381	9.27e-05	0.229	CACTGTGGAAAAAAAACATT
ZSCA4_HUMAN.H11MO.0.D		human	3883	3894	+	-2.81967	9.27e-05	0.129	tgtgtgtgtatt
PRRX2_HUMAN.H11MO.0.C		human	9510	9516	+	10.9762	9.28e-05	0.845	TTAATTG
ZN341_HUMAN.H11MO.0.C		human	8325	8346	+	9.93548	9.28e-05	0.0829	gcgtgaactggggaggcggagc
FOXA3_HUMAN.H11MO.0.B		human	6769	6781	+	10.6515	9.29e-05	0.274	ATTGTTTACATGA
FLI1_HUMAN.H11MO.0.A		human	7614	7631	+	9.93939	9.32e-05	0.229	AAAGAGAGGAAAGCAATG
MLX_HUMAN.H11MO.0.D		human	4806	4816	+	10.8163	9.33e-05	0.496	TGCCCACGTGG
TYY2_HUMAN.H11MO.0.D		human	8319	8329	+	10.1667	9.33e-05	0.932	agaatggcgtg
HSFY1_HUMAN.H11MO.0.D		human	705	716	+	10.7308	9.35e-05	0.895	ATTAGAATGGAT
FOXM1_HUMAN.H11MO.0.A		human	9708	9719	+	10.5522	9.36e-05	0.896	TGTTTGTACAGT
PRGR_HUMAN.H11MO.1.A		human	5585	5593	+	11.0758	9.37e-05	0.23	AGAACAGCC
ZBTB6_HUMAN.H11MO.0.C		human	830	842	+	10.303	9.37e-05	0.467	GGTAATAGAGCTA
ZN384_HUMAN.H11MO.0.C		human	6633	6644	+	11.3152	9.37e-05	0.917	GGAAAAAAATCG
BCL6B_HUMAN.H11MO.0.D		human	5576	5586	+	7.54878	9.38e-05	0.881	GCATTTTCTAG
RREB1_HUMAN.H11MO.0.D		human	3878	3899	+	7.03333	9.38e-05	0.0147	tgttgtgtgtgtgtattgtgtc
ZN219_HUMAN.H11MO.0.D		human	8274	8285	+	10.1222	9.39e-05	0.233	gtggtgggcgcc
MYB_HUMAN.H11MO.0.A		human	8611	8622	+	10.7727	9.41e-05	0.301	agagacagttta
BHE40_HUMAN.H11MO.0.A		human	2836	2845	+	10.6364	9.42e-05	0.94	CACACGTGCC
TBX5_HUMAN.H11MO.0.D		human	3654	3661	+	10.8764	9.44e-05	0.311	aggtgtgt
TBX20_HUMAN.H11MO.0.D		human	4951	4964	+	10.3333	9.46e-05	0.313	AGGTGGTGACACAT
WT1_HUMAN.H11MO.1.B		human	8333	8343	+	10.9079	9.46e-05	0.308	tggggaggcgg
E2F3_HUMAN.H11MO.0.A		human	8311	8321	+	10.5636	9.48e-05	0.943	gaggcaggaga
IRF1_HUMAN.H11MO.0.A		human	8409	8428	+	8.71212	9.48e-05	0.227	caaaaaaaaaaaaaaaaaaa
MYOG_HUMAN.H11MO.0.B		human	399	411	+	9.76923	9.49e-05	0.473	AGGCAGCTGTGCT
CEBPG_HUMAN.H11MO.0.B		human	1021	1032	+	10.0154	9.5e-05	0.925	ttttcatcattc
FOXG1_HUMAN.H11MO.0.D		human	8098	8114	+	10.3099	9.5e-05	0.0178	TATGTTTATCTTATTAG
NFIC_HUMAN.H11MO.0.A		human	7449	7465	+	10.2879	9.5e-05	0.474	ACTGGCTGTGTTTCCAG
RREB1_HUMAN.H11MO.0.D		human	6891	6912	+	7	9.5e-05	0.0147	tgtgtgtgtgtgtgtgtgtgtc
SOX2_HUMAN.H11MO.0.A		human	2583	2595	+	10.8955	9.51e-05	0.128	TTTCTTTGTCTAT
ASCL2_HUMAN.H11MO.0.D		human	2781	2789	+	10.5692	9.56e-05	0.949	TCACCTGCC
LHX8_HUMAN.H11MO.0.D		human	2677	2694	+	10.4615	9.56e-05	0.927	CTTTAATTACAAAGATTA
PHX2B_HUMAN.H11MO.0.D		human	9636	9646	+	10.04	9.57e-05	0.229	AAATATAATTA
ATF7_HUMAN.H11MO.0.D		human	5908	5918	+	5.55769	9.59e-05	0.932	GTTGAGGTCAT
PKNX1_HUMAN.H11MO.0.B		human	5609	5619	+	10.5854	9.61e-05	0.479	GGATAGACAGG
KLF15_HUMAN.H11MO.0.A		human	9248	9266	+	8.5	9.62e-05	0.136	gggaagtggaaagggactg
ZBT7B_HUMAN.H11MO.0.D		human	9779	9799	+	8	9.63e-05	0.321	CCTAGTTGCTATGAACTCCAC
LMX1B_HUMAN.H11MO.0.D		human	7129	7146	+	10.087	9.65e-05	0.178	taattaaaataagtcttt
SOX7_HUMAN.H11MO.0.D		human	6677	6692	+	4.24242	9.65e-05	0.307	GAACATAGAATTGTTT
TEF_HUMAN.H11MO.0.D		human	9585	9598	+	10.6337	9.65e-05	0.87	CTTTAATGTAACTT
FOXG1_HUMAN.H11MO.0.D		human	3700	3716	+	10.2817	9.66e-05	0.0178	tctgtgtgtgtgtatct
NKX32_HUMAN.H11MO.0.C		human	8855	8864	+	10.9545	9.66e-05	0.288	ttaagtggag
ARI3A_HUMAN.H11MO.0.D		human	9689	9710	+	8.56522	9.67e-05	0.12	GATTAAATGTTATTTAAATTGT
ZFHX3_HUMAN.H11MO.0.D		human	3227	3237	+	10.5446	9.67e-05	0.289	ATGGttaattt
ZN418_HUMAN.H11MO.1.D		human	3405	3416	+	10.7576	9.67e-05	0.918	ggctgcctttgg
STAT6_HUMAN.H11MO.0.B		human	9195	9205	+	10.5182	9.7e-05	0.159	ttcagaggaat
AP2C_HUMAN.H11MO.0.A		human	7404	7417	+	9.98462	9.71e-05	0.485	AACGCCTGCGGGAA
NFAC1_HUMAN.H11MO.1.B		human	2422	2431	+	11.1818	9.72e-05	0.189	TGTGGAAAAA
ZSC16_HUMAN.H11MO.0.D		human	412	431	+	7.06061	9.73e-05	0.943	ATCATGTTGTGTTAACTTTT
HBP1_HUMAN.H11MO.0.D		human	3335	3343	+	11.2857	9.76e-05	0.468	attcattca
BATF3_HUMAN.H11MO.0.B		human	3632	3648	+	10.3788	9.8e-05	0.306	ctgtttctgtgtgtgtg
SOX10_HUMAN.H11MO.1.A		human	4151	4163	+	10.54	9.8e-05	0.102	TTTCTTTTTTCTT
ELF3_HUMAN.H11MO.0.A		human	7564	7577	+	10.3182	9.81e-05	0.242	GAGTAAGGAAATAG
GFI1_HUMAN.H11MO.0.C		human	1680	1689	+	10.9211	9.81e-05	0.31	gctgggattg
LMX1B_HUMAN.H11MO.0.D		human	6965	6982	+	10.0543	9.82e-05	0.178	TGattaataaaaaattat
PRDM6_HUMAN.H11MO.0.C		human	2421	2433	+	10.7121	9.83e-05	0.0959	CTGTGGAAAAAAA
CRX_HUMAN.H11MO.0.B		human	2649	2661	+	10.6364	9.84e-05	0.469	TCAGAAGATTAAA
LHX4_HUMAN.H11MO.0.D		human	157	167	+	10.629	9.85e-05	0.305	TGGCTAATTAT
ONEC2_HUMAN.H11MO.0.D		human	5875	5895	+	6.96429	9.85e-05	0.283	GTTAAATTGTTAACTTTATCT
ZFHX3_HUMAN.H11MO.0.D		human	7124	7134	+	10.4643	9.85e-05	0.289	ttaattaatta
BRCA1_HUMAN.H11MO.0.D		human	3801	3809	+	10.5542	9.86e-05	0.0936	cgtgtgttg
MAF_HUMAN.H11MO.0.A		human	9093	9111	+	10.4146	9.86e-05	0.971	tacagtgctgcctcagaaa
RFX2_HUMAN.H11MO.0.A		human	9781	9798	+	6.83333	9.86e-05	0.328	TAGTTGCTATGAACTCCA
HTF4_HUMAN.H11MO.0.A		human	8795	8804	+	10.7727	9.87e-05	0.243	tgctggtggg
AIRE_HUMAN.H11MO.0.C		human	6560	6577	+	10.5667	9.88e-05	0.449	CTTTTTTTTTTTGGATTA
KLF6_HUMAN.H11MO.0.A		human	4423	4441	+	10.0909	9.88e-05	0.162	ggagggctggagtcctgga
HNF4A_HUMAN.H11MO.0.A		human	6419	6432	+	9.77273	9.89e-05	0.486	TAAAACAAAGTTCA
MYC_HUMAN.H11MO.0.A		human	3081	3091	+	10.6364	9.89e-05	0.494	CCCATGTGATC
HXA5_HUMAN.H11MO.0.D		human	2086	2095	+	10.881	9.91e-05	0.305	TCCATTAGTG
TWST1_HUMAN.H11MO.1.A		human	6740	6749	+	10.9091	9.92e-05	0.489	GACATGTGGA
MLX_HUMAN.H11MO.0.D		human	6301	6311	+	10.6735	9.93e-05	0.496	TGCACACGTGA
ERG_HUMAN.H11MO.0.A		human	5927	5939	+	10.6061	9.94e-05	0.329	AAAGAGGAGGTGG
CRX_HUMAN.H11MO.0.B		human	9683	9695	+	10.6212	9.97e-05	0.469	GGAGAAGATTAAA
NR1H2_HUMAN.H11MO.0.D		human	7683	7701	+	-9.5	9.97e-05	0.328	AAAAGTTTAAAGATCCTGT
ERR3_HUMAN.H11MO.0.B		human	8193	8201	+	10.4646	9.98e-05	0.499	acgaggtca
MAFK_HUMAN.H11MO.1.A		human	7560	7572	+	9.85915	9.98e-05	0.246	TCCAGAGTAAGGA
PTF1A_HUMAN.H11MO.1.B		human	4854	4862	+	10.4545	9.98e-05	0.332	AGCAGCAGC
ZN502_HUMAN.H11MO.0.C		human	7617	7636	+	0.473684	9.98e-05	0.322	GAGAGGAAAGCAATGAAAAT
NR2C2_HUMAN.H11MO.0.B		human	514	525	+	10.4848	9.99e-05	0.998	GTGTCCAGGGCA
BARX2_HUMAN.H11MO.0.D		human	2676	2685	+	10.9307	0.0001	0.903	TCTTTAATTA
RARG_HUMAN.H11MO.2.D		human	8476	8495	+	10.1531	0.0001	0.332	AGGTGAcacaaaggggtaag
# FIMO (Find Individual Motif Occurrences): Version 5.4.1 compiled on Aug 1 2022 at 16:57:53
# fimo -o ./out/ --norc /corral4/main/objects/e/d/b/dataset_edb23df3-0f85-48e2-a5d4-4d805b4dc66f.dat /corral4/main/objects/f/f/0/dataset_ff02b3d9-4d77-4573-805e-8e4c872e4fd8.dat
# The format of this file is described at https://meme-suite.org/meme/doc/fimo-output-format.html.

## Sheet: FIMO - h E1
motif_id	motif_alt_id	sequence_name	start	stop	strand	score	p-value	q-value	matched_sequence
ZN770_HUMAN.H11MO.0.C		human	8471	8492	+	32.0152	1.62e-13	1.5e-09	gggaggctgaggtgggaggatc
ZN770_HUMAN.H11MO.0.C		human	2810	2831	+	31.2121	6.66e-13	3.07e-09	gggaggctgaggcgggagaatc
PAX5_HUMAN.H11MO.0.A		human	8687	8707	+	27.952	2.19e-12	2.12e-08	gcctgggcaacagagcgagac
ZN770_HUMAN.H11MO.0.C		human	8609	8630	+	27.697	8.68e-11	2.67e-07	gggaggctgaagcaggagaatc
ZN121_HUMAN.H11MO.0.C		human	8689	8708	+	28.3455	1.94e-10	1.91e-06	ctgggcaacagagcgagaca
OSR2_HUMAN.H11MO.0.C		human	2273	2288	+	19.6224	1.22e-09	1.19e-05	GCTGCTGCTGCTGCTG
TBX15_HUMAN.H11MO.0.D		human	1044	1062	+	23.5138	2.45e-09	2.22e-05	GGGTGGGGTGGGGAGGGGG
OSR2_HUMAN.H11MO.0.C		human	2270	2285	+	19.3367	3.07e-09	1.27e-05	GCCGCTGCTGCTGCTG
ZN770_HUMAN.H11MO.0.C		human	2675	2696	+	24.0152	3.65e-09	8.41e-06	gcgaggccgaggcgggcggatc
OSR2_HUMAN.H11MO.0.C		human	2276	2291	+	19.2347	3.91e-09	1.27e-05	GCTGCTGCTGCTGCGG
KLF16_HUMAN.H11MO.0.D		human	1042	1060	+	22.4516	6.82e-09	6.25e-05	TGGGGTGGGGTGGGGAGGG
TBX15_HUMAN.H11MO.0.D		human	1039	1057	+	22.0826	1.08e-08	4.87e-05	TGGTGGGGTGGGGTGGGGA
PURA_HUMAN.H11MO.0.D		human	1934	1950	+	19.2574	1.59e-08	0.00015	GGAGGTGGTGGCCAGGG
KLF15_HUMAN.H11MO.0.A		human	1043	1061	+	20.9091	4.43e-08	0.000422	GGGGTGGGGTGGGGAGGGG
MAZ_HUMAN.H11MO.0.A		human	1042	1063	+	20.1678	5.34e-08	0.000486	TGGGGTGGGGTGGGGAGGGGGA
IRF3_HUMAN.H11MO.0.B		human	656	675	+	19.4531	6.61e-08	0.000408	gagagagagagagaaagaga
FOXL1_HUMAN.H11MO.0.D		human	1516	1534	+	20.3387	8.59e-08	0.00085	ACTTTATTTATTTATTTTC
IRF3_HUMAN.H11MO.0.B		human	646	665	+	19.1875	8.68e-08	0.000408	ggaagagaaagagagagaga
ZN467_HUMAN.H11MO.0.C		human	1043	1064	+	20.0606	9.47e-08	0.000863	GGGGTGGGGTGGGGAGGGGGAC
TBX1_HUMAN.H11MO.0.D		human	1039	1058	+	20.1009	9.51e-08	0.000654	TGGTGGGGTGGGGTGGGGAG
THA_HUMAN.H11MO.0.C		human	2692	2708	+	17.0476	1.05e-07	0.00102	ggatcacctgaggtcag
SRBP2_HUMAN.H11MO.0.B		human	1044	1056	+	15.5727	1.23e-07	0.00118	GGGTGGGGTGGGG
MYC_HUMAN.H11MO.0.A		human	1386	1396	+	16.9242	1.3e-07	0.0013	GCCACGTGCTC
TBX1_HUMAN.H11MO.0.D		human	1044	1063	+	19.5596	1.41e-07	0.000654	GGGTGGGGTGGGGAGGGGGA
ZN770_HUMAN.H11MO.1.C		human	2810	2820	+	18.4462	1.55e-07	0.000757	gggaggctgag
ZN770_HUMAN.H11MO.1.C		human	8471	8481	+	18.4462	1.55e-07	0.000757	gggaggctgag
IRF3_HUMAN.H11MO.0.B		human	676	695	+	18.4297	1.84e-07	0.000577	gaaagagagacagaaagaaa
HEY2_HUMAN.H11MO.0.D		human	8576	8592	+	19.0642	1.88e-07	0.00178	ggtggcacgtgcctgta
HES7_HUMAN.H11MO.0.D		human	8578	8589	+	20.6286	1.92e-07	0.00192	tggcacgtgcct
PROX1_HUMAN.H11MO.0.D		human	1039	1055	+	16.5909	2.11e-07	0.00198	TGGTGGGGTGGGGTGGG
KLF6_HUMAN.H11MO.0.A		human	1045	1063	+	17.8636	2.2e-07	0.00177	GGTGGGGTGGGGAGGGGGA
SP3_HUMAN.H11MO.0.B		human	1043	1062	+	18.1927	2.23e-07	0.00206	GGGGTGGGGTGGGGAGGGGG
TBX20_HUMAN.H11MO.0.D		human	5969	5982	+	17.4848	2.72e-07	0.00266	aggtggtgacagct
KLF3_HUMAN.H11MO.0.B		human	1043	1061	+	18.3182	2.77e-07	0.00265	GGGGTGGGGTGGGGAGGGG
RREB1_HUMAN.H11MO.0.D		human	1031	1052	+	18.7	2.85e-07	0.00144	TTCTTTTTTGGTGGGGTGGGGT
MAZ_HUMAN.H11MO.0.A		human	1047	1068	+	18.2308	2.86e-07	0.0013	TGGGGTGGGGAGGGGGACACAG
RREB1_HUMAN.H11MO.0.D		human	1036	1057	+	18.4556	3.36e-07	0.00144	TTTTGGTGGGGTGGGGTGGGGA
HEY1_HUMAN.H11MO.0.D		human	8578	8589	+	17.7571	3.36e-07	0.00318	tggcacgtgcct
SP1_HUMAN.H11MO.0.A		human	1041	1062	+	17.3485	3.59e-07	0.00336	GTGGGGTGGGGTGGGGAGGGGG
KLF6_HUMAN.H11MO.0.A		human	1040	1058	+	17.3485	3.73e-07	0.00177	GGTGGGGTGGGGTGGGGAG
BCL6_HUMAN.H11MO.0.A		human	2200	2212	+	16.5821	4.72e-07	0.00469	ATCTTTCCAGGAA
RREB1_HUMAN.H11MO.0.D		human	7218	7239	+	17.9	4.83e-07	0.00144	gaggctggtgttgatttgtgtt
TBX15_HUMAN.H11MO.0.D		human	1923	1941	+	17.6606	4.91e-07	0.0012	TGGGGGGTGAGGGAGGTGG
KLF16_HUMAN.H11MO.0.D		human	1037	1055	+	17.5161	5.2e-07	0.00165	TTTGGTGGGGTGGGGTGGG
IRF3_HUMAN.H11MO.0.B		human	664	683	+	17.2969	5.22e-07	0.00123	gagagaaagagagaaagaga
TBX15_HUMAN.H11MO.0.D		human	1926	1944	+	17.5596	5.3e-07	0.0012	GGGGTGAGGGAGGTGGTGG
KLF16_HUMAN.H11MO.0.D		human	1925	1943	+	17.4677	5.4e-07	0.00165	GGGGGTGAGGGAGGTGGTG
THB_HUMAN.H11MO.0.C		human	2691	2707	+	17.2778	5.41e-07	0.00529	cggatcacctgaggtca
RXRA_HUMAN.H11MO.0.A		human	7596	7615	+	16.08	5.42e-07	0.00511	GGGATAGGGAAAGGGCAGGC
HES5_HUMAN.H11MO.0.D		human	8578	8589	+	18.9615	5.44e-07	0.00527	tggcacgtgcct
LMX1A_HUMAN.H11MO.0.D		human	4638	4656	+	17.6535	5.54e-07	0.00551	TAATTAATTTTTAACTTAT
ZBT17_HUMAN.H11MO.0.A		human	9102	9120	+	16.8739	5.65e-07	0.00528	GAGAGTGCAGGAGGGGAGG
ZN467_HUMAN.H11MO.0.C		human	644	665	+	17.3939	5.88e-07	0.00268	gaggaagagaaagagagagaga
KLF5_HUMAN.H11MO.0.A		human	1043	1056	+	17	6.52e-07	0.00551	GGGGTGGGGTGGGG
ZSC22_HUMAN.H11MO.0.C		human	1926	1941	+	17.439	6.57e-07	0.00618	GGGGTGAGGGAGGTGG
FOXI1_HUMAN.H11MO.0.B		human	7544	7555	+	18.3421	6.95e-07	0.00684	TTCTGATTGGTC
RREB1_HUMAN.H11MO.0.D		human	1042	1063	+	17.3111	7.01e-07	0.00156	TGGGGTGGGGTGGGGAGGGGGA
SRBP2_HUMAN.H11MO.0.B		human	1049	1061	+	14.5727	8.27e-07	0.00397	GGGTGGGGAGGGG
PO3F1_HUMAN.H11MO.0.C		human	1753	1766	+	15.5743	8.27e-07	0.00821	GATTGTAATGCATT
PLAG1_HUMAN.H11MO.0.D		human	2398	2414	+	17.0714	8.63e-07	0.0081	TGAGCCACGAAGAGGGG
IRF3_HUMAN.H11MO.0.B		human	670	689	+	16.7109	8.66e-07	0.00163	aagagagaaagagagacaga
MXI1_HUMAN.H11MO.1.A		human	1386	1396	+	15.5	9e-07	0.0089	GCCACGTGCTC
IRF8_HUMAN.H11MO.0.B		human	640	659	+	17.1515	9.21e-07	0.00896	ATATgaggaagagaaagaga
CDX2_HUMAN.H11MO.0.A		human	3117	3128	+	14.7949	9.89e-07	0.00971	ttttattGCATT
PURA_HUMAN.H11MO.0.D		human	1045	1061	+	15.9703	1e-06	0.00449	GGTGGGGTGGGGAGGGG
WT1_HUMAN.H11MO.0.C		human	1043	1062	+	16.6818	1.04e-06	0.00869	GGGGTGGGGTGGGGAGGGGG
ZN148_HUMAN.H11MO.0.D		human	1047	1061	+	16.8764	1.08e-06	0.01	TGGGGTGGGGAGGGG
KLF5_HUMAN.H11MO.0.A		human	1048	1061	+	16.4242	1.16e-06	0.00551	GGGGTGGGGAGGGG
STAT1_HUMAN.H11MO.1.A		human	644	662	+	16.3482	1.17e-06	0.0107	gaggaagagaaagagagag
ZN341_HUMAN.H11MO.0.C		human	1048	1069	+	16.2419	1.22e-06	0.0112	GGGGTGGGGAGGGGGACACAGC
ZN528_HUMAN.H11MO.0.C		human	6857	6876	+	16.0143	1.33e-06	0.0129	cctttggaagacatttctgt
ZN563_HUMAN.H11MO.0.C		human	5098	5118	+	15.7016	1.35e-06	0.0131	aagtgcctgggtggcagctgt
PURA_HUMAN.H11MO.0.D		human	1044	1060	+	15.6238	1.43e-06	0.00449	GGGTGGGGTGGGGAGGG
FOXJ2_HUMAN.H11MO.0.C		human	7821	7830	+	15.0989	1.44e-06	0.0143	TGTTTGTTTA
TBX15_HUMAN.H11MO.0.D		human	1043	1061	+	16.1743	1.46e-06	0.00253	GGGGTGGGGTGGGGAGGGG
ZN263_HUMAN.H11MO.0.A		human	5782	5801	+	16.1818	1.5e-06	0.0142	gggaagagggagaattgggg
ZN121_HUMAN.H11MO.0.C		human	8520	8539	+	14.8182	1.52e-06	0.00746	ctggccaacatgctgaaacc
FLI1_HUMAN.H11MO.0.A		human	5763	5780	+	16.2121	1.57e-06	0.0148	aagggaaggaagcaggat
ETS2_HUMAN.H11MO.0.B		human	5766	5778	+	13.4242	1.59e-06	0.0155	ggaaggaagcagg
NR1I2_HUMAN.H11MO.0.C		human	6413	6431	+	16.1798	1.59e-06	0.0156	ggaggtccaataggttcac
IRF4_HUMAN.H11MO.0.A		human	640	657	+	16.2727	1.63e-06	0.0156	ATATgaggaagagaaaga
KLF16_HUMAN.H11MO.0.D		human	1047	1065	+	15.9355	1.66e-06	0.00381	TGGGGTGGGGAGGGGGACA
TBX15_HUMAN.H11MO.0.D		human	8470	8488	+	15.9725	1.68e-06	0.00253	tgggaggctgaggtgggag
RARB_HUMAN.H11MO.0.D		human	2701	2711	+	14.8265	1.69e-06	0.0166	gaggtcaggag
HNF1A_HUMAN.H11MO.0.C		human	4639	4653	+	15.6418	1.71e-06	0.0171	AATTAATTTTTAACT
ZN547_HUMAN.H11MO.0.C		human	1683	1702	+	15.9725	1.72e-06	0.0171	GGCTAAAGCTGCAGCCGGCC
ZN281_HUMAN.H11MO.0.A		human	1048	1062	+	16.1515	1.76e-06	0.0164	GGGGTGGGGAGGGGG
IRF3_HUMAN.H11MO.0.B		human	652	671	+	15.8438	1.77e-06	0.0026	gaaagagagagagagagaaa
PATZ1_HUMAN.H11MO.0.C		human	1041	1062	+	15.7655	1.77e-06	0.0162	GTGGGGTGGGGTGGGGAGGGGG
ZN467_HUMAN.H11MO.0.C		human	457	478	+	15.6162	1.77e-06	0.00537	ggtgaggggagtggaggaagga
PBX2_HUMAN.H11MO.0.C		human	1904	1918	+	15.1386	1.83e-06	0.0181	GCAATTGATTGATAG
ZN554_HUMAN.H11MO.0.C		human	8790	8809	+	15.5	1.85e-06	0.0184	GCTGGGCCAGGAAGGTTGAC
WT1_HUMAN.H11MO.0.C		human	1927	1946	+	15.7727	1.87e-06	0.00869	GGGTGAGGGAGGTGGTGGCC
PBX1_HUMAN.H11MO.1.C		human	1905	1919	+	14.9474	1.91e-06	0.0191	CAATTGATTGATAGG
ELK3_HUMAN.H11MO.0.D		human	765	776	+	16.0917	1.92e-06	0.0096	gcctggaagtcc
ELK3_HUMAN.H11MO.0.D		human	3676	3687	+	16.0917	1.92e-06	0.0096	gccAGGAAATGC
IRF3_HUMAN.H11MO.0.B		human	662	681	+	15.7266	1.94e-06	0.0026	gagagagaaagagagaaaga
VEZF1_HUMAN.H11MO.0.C		human	457	478	+	15.5208	2e-06	0.0069	ggtgaggggagtggaggaagga
PROX1_HUMAN.H11MO.0.D		human	1044	1060	+	14.7636	2e-06	0.0094	GGGTGGGGTGGGGAGGG
TBX3_HUMAN.H11MO.0.C		human	8478	8488	+	13.2424	2.01e-06	0.019	tgaggtgggag
SOX1_HUMAN.H11MO.0.D		human	3776	3791	+	15.8022	2.05e-06	0.0202	AATCATTGTTAGTCAT
STAT1_HUMAN.H11MO.1.A		human	674	692	+	15.6071	2.22e-06	0.0107	gagaaagagagacagaaag
AP2D_HUMAN.H11MO.0.D		human	2678	2691	+	16.1311	2.25e-06	0.0214	aggccgaggcgggc
VEZF1_HUMAN.H11MO.0.C		human	1041	1062	+	15.3681	2.25e-06	0.0069	GTGGGGTGGGGTGGGGAGGGGG
FOXF1_HUMAN.H11MO.0.D		human	9492	9502	+	15.375	2.27e-06	0.0226	CTGTTTATTTT
BC11A_HUMAN.H11MO.0.A		human	662	678	+	14.6929	2.3e-06	0.0079	gagagagaaagagagaa
VEZF1_HUMAN.H11MO.0.C		human	1928	1949	+	15.3403	2.3e-06	0.0069	GGTGAGGGAGGTGGTGGCCAGG
ZN770_HUMAN.H11MO.1.C		human	8609	8619	+	16.2	2.36e-06	0.00768	gggaggctgaa
THA_HUMAN.H11MO.1.D		human	4238	4247	+	14.7317	2.36e-06	0.0196	ctcaggtcac
BC11A_HUMAN.H11MO.0.A		human	646	662	+	14.6378	2.43e-06	0.0079	ggaagagaaagagagag
FIGLA_HUMAN.H11MO.0.D		human	1149	1159	+	14.4474	2.46e-06	0.0242	gaacaggtggt
ZSC16_HUMAN.H11MO.0.D		human	9883	9902	+	15.0909	2.48e-06	0.0239	AGAGTGCTCTGTGAACAGCT
PO5F1_HUMAN.H11MO.1.A		human	3886	3895	+	12.6748	2.56e-06	0.0255	acatgcacat
PITX2_HUMAN.H11MO.0.D		human	3646	3655	+	13.3878	2.58e-06	0.0255	tgggattaca
NR2F6_HUMAN.H11MO.0.D		human	6586	6603	+	15.6606	2.6e-06	0.0248	agctgaaagttcagcggg
IRF3_HUMAN.H11MO.0.B		human	688	707	+	15.3516	2.6e-06	0.00289	gaaagaaagagagagagaga
VEZF1_HUMAN.H11MO.1.C		human	1051	1062	+	13.8532	2.62e-06	0.025	GTGGGGAGGGGG
GCR_HUMAN.H11MO.0.A		human	8893	8907	+	15.303	2.63e-06	0.0262	AGCACAACATGTGCT
RXRB_HUMAN.H11MO.0.C		human	4239	4248	+	14.5055	2.63e-06	0.0252	tcaggtcaca
ZN589_HUMAN.H11MO.0.D		human	3468	3483	+	14.099	2.67e-06	0.0266	cccacgggttcaagcc
GSX2_HUMAN.H11MO.0.D		human	4637	4652	+	14.5044	2.74e-06	0.0274	GTAATTAATTTTTAAC
IRF3_HUMAN.H11MO.0.B		human	650	669	+	15.2734	2.76e-06	0.00289	gagaaagagagagagagaga
ZN467_HUMAN.H11MO.0.C		human	5758	5779	+	14.8182	2.83e-06	0.00644	ggggaaagggaaggaagcagga
PRDM6_HUMAN.H11MO.0.C		human	4692	4704	+	13.9697	2.83e-06	0.028	CGGAGGAAAAAAA
ZN148_HUMAN.H11MO.0.D		human	1042	1056	+	15.6067	2.85e-06	0.0132	TGGGGTGGGGTGGGG
ZN341_HUMAN.H11MO.0.C		human	8471	8492	+	15.0968	3e-06	0.0136	gggaggctgaggtgggaggatc
SRBP2_HUMAN.H11MO.0.B		human	1039	1051	+	13.6818	3.01e-06	0.00966	TGGTGGGGTGGGG
BC11A_HUMAN.H11MO.0.A		human	640	656	+	14.4173	3.03e-06	0.0079	ATATgaggaagagaaag
KLF1_HUMAN.H11MO.0.A		human	1043	1056	+	15.5909	3.03e-06	0.0219	GGGGTGGGGTGGGG
WT1_HUMAN.H11MO.1.B		human	8482	8492	+	14.4474	3.04e-06	0.0235	gtgggaggatc
FOXG1_HUMAN.H11MO.0.D		human	1518	1534	+	15.0986	3.05e-06	0.0297	TTTATTTATTTATTTTC
ZBT17_HUMAN.H11MO.0.A		human	1925	1943	+	14.9459	3.1e-06	0.0145	GGGGGTGAGGGAGGTGGTG
IRF1_HUMAN.H11MO.0.A		human	646	665	+	15.2879	3.21e-06	0.0293	ggaagagaaagagagagaga
NFAT5_HUMAN.H11MO.0.D		human	4045	4055	+	12.2121	3.32e-06	0.0319	AGGGGAAAAGG
BC11A_HUMAN.H11MO.0.A		human	670	686	+	14.3228	3.33e-06	0.0079	aagagagaaagagagac
BHE40_HUMAN.H11MO.0.A		human	8579	8588	+	14.9242	3.39e-06	0.0335	ggcacgtgcc
EGR2_HUMAN.H11MO.0.A		human	1923	1940	+	14.9919	3.4e-06	0.0223	TGGGGGGTGAGGGAGGTG
IRF3_HUMAN.H11MO.0.B		human	686	705	+	14.9922	3.42e-06	0.00322	cagaaagaaagagagagaga
STAT2_HUMAN.H11MO.0.A		human	644	662	+	15.2576	3.43e-06	0.033	gaggaagagaaagagagag
BMAL1_HUMAN.H11MO.0.A		human	8579	8589	+	14.5	3.43e-06	0.0332	ggcacgtgcct
ZFP82_HUMAN.H11MO.0.C		human	3112	3135	+	14.7724	3.48e-06	0.0337	ttttattttattGCATTTTTCTTT
STA5A_HUMAN.H11MO.0.A		human	2204	2213	+	14.9545	3.51e-06	0.0347	TTCCAGGAAG
MAZ_HUMAN.H11MO.0.A		human	456	477	+	14.8951	3.52e-06	0.00711	aggtgaggggagtggaggaagg
SPIC_HUMAN.H11MO.0.D		human	1047	1059	+	11.8286	3.54e-06	0.028	TGGGGTGGGGAGG
ETS2_HUMAN.H11MO.0.B		human	4044	4056	+	13.0303	3.56e-06	0.0174	GAGGGGAAAAGGG
RREB1_HUMAN.H11MO.0.D		human	1039	1060	+	14.4556	3.58e-06	0.00535	TGGTGGGGTGGGGTGGGGAGGG
ZN740_HUMAN.H11MO.0.D		human	1922	1935	+	15.5862	3.59e-06	0.0332	TTGGGGGGTGAGGG
RREB1_HUMAN.H11MO.0.D		human	1041	1062	+	14.4444	3.6e-06	0.00535	GTGGGGTGGGGTGGGGAGGGGG
MAZ_HUMAN.H11MO.0.A		human	7589	7610	+	14.8601	3.6e-06	0.00711	TGGGCTGGGGATAGGGAAAGGG
ZN467_HUMAN.H11MO.0.C		human	1048	1069	+	14.3939	3.6e-06	0.00657	GGGGTGGGGAGGGGGACACAGC
TBX15_HUMAN.H11MO.0.D		human	2809	2827	+	14.7339	3.88e-06	0.00502	tgggaggctgaggcgggag
MAZ_HUMAN.H11MO.0.A		human	1041	1062	+	14.7413	3.91e-06	0.00711	GTGGGGTGGGGTGGGGAGGGGG
ZFP28_HUMAN.H11MO.0.C		human	8912	8931	+	13.7424	3.94e-06	0.0199	TTTTCCTTCTTTCTGTGACA
SP2_HUMAN.H11MO.0.A		human	2838	2859	+	14.6855	3.95e-06	0.0359	acccgggaggcggaggttgcag
THA_HUMAN.H11MO.1.D		human	2699	2708	+	14.3171	4e-06	0.0196	ctgaggtcag
ZN394_HUMAN.H11MO.0.C		human	5205	5224	+	13.7123	4.11e-06	0.0272	agaattgcagggactggagg
ZFP28_HUMAN.H11MO.0.C		human	3385	3404	+	13.6515	4.12e-06	0.0199	tttttttttttttttggtga
ELK1_HUMAN.H11MO.0.B		human	5412	5422	+	14.9545	4.17e-06	0.0408	ACCGGAAGTTC
HLTF_HUMAN.H11MO.0.D		human	6229	6240	+	13.7658	4.17e-06	0.0415	TGAGGCTGCAAC
NR2C1_HUMAN.H11MO.0.C		human	8082	8094	+	15.1531	4.19e-06	0.0414	GGCCACAGTTCAC
RXRA_HUMAN.H11MO.1.A		human	2699	2708	+	13.602	4.19e-06	0.0408	ctgaggtcag
SMAD3_HUMAN.H11MO.0.B		human	1700	1711	+	12.9677	4.24e-06	0.0413	GCCTCCCTCCTG
FOXJ3_HUMAN.H11MO.1.B		human	1553	1565	+	15.5373	4.31e-06	0.0426	TTTTTAATATTTA
ZN335_HUMAN.H11MO.0.A		human	545	566	+	14.5526	4.34e-06	0.0421	TGGTGGCCTGGCAGGTGTCTGT
FLI1_HUMAN.H11MO.1.A		human	5765	5777	+	14.5816	4.38e-06	0.0424	gggaaggaagcag
ZN341_HUMAN.H11MO.0.C		human	1040	1061	+	14.5806	4.41e-06	0.0136	GGTGGGGTGGGGTGGGGAGGGG
OSR2_HUMAN.H11MO.0.C		human	8860	8875	+	14.5204	4.52e-06	0.011	GCGGGTGCTGCTGCTG
KLF1_HUMAN.H11MO.0.A		human	1048	1061	+	15.0303	4.53e-06	0.0219	GGGGTGGGGAGGGG
CPEB1_HUMAN.H11MO.0.D		human	3116	3132	+	14.8983	4.56e-06	0.0449	attttattGCATTTTTC
PATZ1_HUMAN.H11MO.0.C		human	1043	1064	+	14.4759	4.62e-06	0.0206	GGGGTGGGGTGGGGAGGGGGAC
DMRT1_HUMAN.H11MO.0.D		human	7620	7636	+	14.8636	4.68e-06	0.0466	TTGAAACTCTGTAGCCT
PRGR_HUMAN.H11MO.1.A		human	9568	9576	+	12.8485	4.73e-06	0.0455	GGAACAGAA
PATZ1_HUMAN.H11MO.1.C		human	1053	1061	+	14.303	4.73e-06	0.0456	GGGGAGGGG
REST_HUMAN.H11MO.0.A		human	9334	9355	+	12.1919	4.74e-06	0.0464	ACCAGCACCTCGGGGAGAGGGA
FOXL1_HUMAN.H11MO.0.D		human	1520	1538	+	8.80645	4.78e-06	0.0236	TATTTATTTATTTTCACTT
ZN528_HUMAN.H11MO.0.C		human	5681	5700	+	13.6286	4.79e-06	0.0233	ccctgggaagcagatcctga
WT1_HUMAN.H11MO.1.B		human	1931	1941	+	14.2105	4.91e-06	0.0235	GAGGGAGGTGG
VEZF1_HUMAN.H11MO.0.C		human	1046	1067	+	14.3194	5e-06	0.0069	GTGGGGTGGGGAGGGGGACACA
SUH_HUMAN.H11MO.0.A		human	2584	2594	+	13.6667	5.03e-06	0.0486	GGCGTGGGAGC
VEZF1_HUMAN.H11MO.0.C		human	5765	5786	+	14.2917	5.1e-06	0.0069	gggaaggaagcaggatcgggaa
STAT6_HUMAN.H11MO.0.B		human	5908	5918	+	14.2727	5.13e-06	0.0509	ttccctggaaa
RXRB_HUMAN.H11MO.0.C		human	2700	2709	+	14.1319	5.14e-06	0.0252	tgaggtcagg
IRF3_HUMAN.H11MO.0.B		human	680	699	+	14.4453	5.14e-06	0.00439	gagagacagaaagaaagaga
THA_HUMAN.H11MO.0.C		human	8488	8504	+	13.6548	5.15e-06	0.0251	ggatcatctgaggtcgg
VEZF1_HUMAN.H11MO.0.C		human	9099	9120	+	14.2569	5.23e-06	0.0069	CAGGAGAGTGCAGGAGGGGAGG
ZBT17_HUMAN.H11MO.0.A		human	7595	7613	+	14.2973	5.24e-06	0.016	GGGGATAGGGAAAGGGCAG
HXC10_HUMAN.H11MO.0.D		human	3107	3125	+	13.375	5.3e-06	0.0528	aataattttattttattGC
MYOD1_HUMAN.H11MO.0.A		human	6734	6748	+	15.0154	5.4e-06	0.0517	ccacctgttgtttcc
MAZ_HUMAN.H11MO.0.A		human	1925	1946	+	14.2448	5.47e-06	0.00829	GGGGGTGAGGGAGGTGGTGGCC
KLF15_HUMAN.H11MO.0.A		human	462	480	+	14.1061	5.57e-06	0.0222	ggggagtggaggaaggagt
PBX1_HUMAN.H11MO.0.A		human	8398	8407	+	13.3727	5.61e-06	0.0552	GGAGTGACAG
KLF16_HUMAN.H11MO.0.D		human	1043	1061	+	14.1371	5.63e-06	0.0103	GGGGTGGGGTGGGGAGGGG
ZN394_HUMAN.H11MO.0.C		human	9553	9572	+	13.411	5.64e-06	0.0272	AAAGTGGATACCAATGGAAC
CRX_HUMAN.H11MO.0.B		human	5720	5732	+	13.7727	5.7e-06	0.0557	gaaaaggattagg
STAT3_HUMAN.H11MO.0.A		human	2201	2212	+	14.4697	5.79e-06	0.0578	TCTTTCCAGGAA
VEZF1_HUMAN.H11MO.0.C		human	5758	5779	+	14.1181	5.8e-06	0.0069	ggggaaagggaaggaagcagga
IRF3_HUMAN.H11MO.0.B		human	682	701	+	14.2422	5.96e-06	0.00467	gagacagaaagaaagagaga
SRY_HUMAN.H11MO.0.B		human	4415	4423	+	12.1316	5.97e-06	0.0593	TTTTGTTTT
SPIC_HUMAN.H11MO.0.D		human	9108	9120	+	11.5429	6e-06	0.028	GCAGGAGGGGAGG
MAFA_HUMAN.H11MO.0.D		human	80	100	+	14.2921	6.04e-06	0.0319	CTTCTGACCCATCCATTTCCC
ZN214_HUMAN.H11MO.0.C		human	6092	6113	+	14.0923	6.07e-06	0.059	CCCTTTTGAAGCCTTTTCCTTC
VEZF1_HUMAN.H11MO.0.C		human	646	667	+	14.0556	6.07e-06	0.0069	ggaagagaaagagagagagaga
HSF4_HUMAN.H11MO.0.D		human	1469	1483	+	14	6.14e-06	0.0613	CAGAACGTTCTAGTG
KLF3_HUMAN.H11MO.0.B		human	1038	1056	+	14.4848	6.14e-06	0.0294	TTGGTGGGGTGGGGTGGGG
RXRA_HUMAN.H11MO.0.A		human	1049	1068	+	13.776	6.19e-06	0.0292	GGGTGGGGAGGGGGACACAG
ZF64A_HUMAN.H11MO.0.D		human	2835	2850	+	14.3333	6.2e-06	0.0299	tgaacccgggaggcgg
ZF64A_HUMAN.H11MO.0.D		human	8750	8765	+	14.3333	6.2e-06	0.0299	GGTGCCCAGGACAGAG
ZN341_HUMAN.H11MO.0.C		human	5757	5778	+	14.1129	6.21e-06	0.0142	tggggaaagggaaggaagcagg
ITF2_HUMAN.H11MO.0.C		human	5110	5119	+	13.8	6.24e-06	0.0384	ggcagctgtc
MYOD1_HUMAN.H11MO.1.A		human	5109	5119	+	14.9242	6.25e-06	0.0604	tggcagctgtc
FOXJ2_HUMAN.H11MO.0.C		human	9493	9502	+	14.6154	6.26e-06	0.0311	TGTTTATTTT
ZN257_HUMAN.H11MO.0.C		human	5062	5073	+	14.5538	6.27e-06	0.0615	actcttgcctcc
MYCN_HUMAN.H11MO.0.A		human	8123	8134	+	14.1515	6.35e-06	0.0449	AACCACGTGGAG
ZN281_HUMAN.H11MO.0.A		human	1043	1057	+	13.8485	6.42e-06	0.03	GGGGTGGGGTGGGGA
TF65_HUMAN.H11MO.0.A		human	9025	9038	+	14.5909	6.45e-06	0.0637	CAGGGATTTCCCTG
ZN770_HUMAN.H11MO.0.C		human	2842	2863	+	13.3333	6.53e-06	0.0105	gggaggcggaggttgcagtgag
NR6A1_HUMAN.H11MO.0.B		human	8204	8216	+	13.8764	6.56e-06	0.0655	AAGTTCACGGACA
MAFA_HUMAN.H11MO.0.D		human	2277	2297	+	14.1798	6.57e-06	0.0319	CTGCTGCTGCTGCGGTTGCCC
HEN1_HUMAN.H11MO.0.C		human	2491	2510	+	12.5732	6.61e-06	0.0482	AGGGTCTCATCTGGCTCCTT
ZN467_HUMAN.H11MO.0.C		human	462	483	+	13.2828	6.68e-06	0.0101	ggggagtggaggaaggagtAAT
PATZ1_HUMAN.H11MO.0.C		human	1042	1063	+	13.9517	6.71e-06	0.0206	TGGGGTGGGGTGGGGAGGGGGA
ZN582_HUMAN.H11MO.0.C		human	5205	5228	+	12.5775	6.76e-06	0.0656	agaattgcagggactggaggcaAA
ZFX_HUMAN.H11MO.1.A		human	7287	7303	+	13.6944	6.76e-06	0.0496	tgagagggaggccacgc
VEZF1_HUMAN.H11MO.0.C		human	1925	1946	+	13.9028	6.78e-06	0.0069	GGGGGTGAGGGAGGTGGTGGCC
ZN770_HUMAN.H11MO.0.C		human	1923	1944	+	13.2576	6.8e-06	0.0105	TGGGGGGTGAGGGAGGTGGTGG
ZBT17_HUMAN.H11MO.0.A		human	463	481	+	13.955	6.86e-06	0.016	gggagtggaggaaggagtA
NRF1_HUMAN.H11MO.0.A		human	8879	8895	+	13.4923	6.86e-06	0.0427	CTCTGAGCAGGCCCAGC
HXB2_HUMAN.H11MO.0.D		human	1469	1483	+	14.2308	6.91e-06	0.069	CAGAACGTTCTAGTG
KLF15_HUMAN.H11MO.0.A		human	1932	1950	+	13.7121	6.98e-06	0.0222	AGGGAGGTGGTGGCCAGGG
BACH2_HUMAN.H11MO.0.A		human	6948	6958	+	14.3	6.99e-06	0.0691	tgctgtctcac
LYL1_HUMAN.H11MO.0.A		human	6737	6750	+	12.5522	7.02e-06	0.0676	cctgttgtttcctg
ZIC1_HUMAN.H11MO.0.B		human	6411	6419	+	12.7778	7.04e-06	0.0337	ggggaggtc
ZIC1_HUMAN.H11MO.0.B		human	9114	9122	+	12.7778	7.04e-06	0.0337	GGGGAGGTC
IRF3_HUMAN.H11MO.0.B		human	668	687	+	13.9922	7.13e-06	0.00483	gaaagagagaaagagagaca
PRDM1_HUMAN.H11MO.0.A		human	646	659	+	14.2879	7.14e-06	0.0476	ggaagagaaagaga
ZN148_HUMAN.H11MO.0.D		human	1926	1940	+	14.2022	7.34e-06	0.0226	GGGGTGAGGGAGGTG
OTX2_HUMAN.H11MO.0.A		human	5722	5732	+	13.4848	7.43e-06	0.0735	aaaggattagg
HXC9_HUMAN.H11MO.0.C		human	3117	3126	+	13.8304	7.48e-06	0.0747	ttttattGCA
IRF3_HUMAN.H11MO.0.B		human	658	677	+	13.8828	7.7e-06	0.00483	gagagagagagaaagagaga
IRF3_HUMAN.H11MO.0.B		human	692	711	+	13.8828	7.7e-06	0.00483	gaaagagagagagagaCtgt
GSX1_HUMAN.H11MO.0.D		human	4638	4652	+	12.7165	7.71e-06	0.0768	TAATTAATTTTTAAC
VEZF1_HUMAN.H11MO.0.C		human	650	671	+	13.7222	7.73e-06	0.00701	gagaaagagagagagagagaaa
ZN341_HUMAN.H11MO.0.C		human	5769	5790	+	13.8065	7.73e-06	0.0142	aggaagcaggatcgggaagagg
ZN680_HUMAN.H11MO.0.C		human	2337	2356	+	10.4286	7.74e-06	0.0757	CAGAATCATGAAGAAAGAGG
ZN418_HUMAN.H11MO.0.C		human	3442	3458	+	14	7.77e-06	0.0755	tgattttggctcactgc
SP4_HUMAN.H11MO.1.A		human	1044	1059	+	13.9242	7.8e-06	0.0566	GGGTGGGGTGGGGAGG
NFIA_HUMAN.H11MO.0.C		human	8364	8378	+	13.59	7.87e-06	0.0772	CTGGGTGGATGCCAA
PBX3_HUMAN.H11MO.1.A		human	4093	4101	+	13.7121	7.87e-06	0.0778	TGATTGGCT
E2F7_HUMAN.H11MO.0.B		human	2818	2830	+	13.7909	7.91e-06	0.0757	gaggcgggagaat
STAT1_HUMAN.H11MO.0.A		human	4606	4624	+	13.9694	8.12e-06	0.0594	ACTGGTTCCTGGAATTCTG
MAZ_HUMAN.H11MO.0.A		human	646	667	+	13.6434	8.13e-06	0.00995	ggaagagaaagagagagagaga
ITF2_HUMAN.H11MO.0.C		human	5633	5642	+	13.6909	8.17e-06	0.0384	TGCAGCTGGC
FOXL1_HUMAN.H11MO.0.D		human	7817	7835	+	6.70968	8.17e-06	0.027	ACACTGTTTGTTTAATTAC
E2F6_HUMAN.H11MO.0.A		human	2818	2830	+	13.8156	8.19e-06	0.0786	gaggcgggagaat
FOXI1_HUMAN.H11MO.0.B		human	4090	4101	+	14.2895	8.33e-06	0.041	TTATGATTGGCT
IRF1_HUMAN.H11MO.0.A		human	670	689	+	13.6667	8.35e-06	0.0293	aagagagaaagagagacaga
VEZF1_HUMAN.H11MO.0.C		human	1040	1061	+	13.6042	8.41e-06	0.00701	GGTGGGGTGGGGTGGGGAGGGG
SCRT1_HUMAN.H11MO.0.D		human	1148	1160	+	13.9342	8.46e-06	0.0833	ggaacaggtggtg
SPIC_HUMAN.H11MO.0.D		human	5759	5771	+	11.3429	8.51e-06	0.028	gggaaagggaagg
ZFP28_HUMAN.H11MO.0.C		human	3387	3406	+	12.197	8.55e-06	0.0243	tttttttttttttggtgaga
TBX15_HUMAN.H11MO.0.D		human	1045	1063	+	13.4862	8.58e-06	0.00971	GGTGGGGTGGGGAGGGGGA
MAX_HUMAN.H11MO.0.A		human	8123	8132	+	13.6061	8.65e-06	0.0863	AACCACGTGG
MITF_HUMAN.H11MO.0.A		human	7351	7360	+	14.3846	8.7e-06	0.0843	tcatgtgact
NRF1_HUMAN.H11MO.0.A		human	2575	2591	+	13.0154	8.71e-06	0.0427	CTCAGCGCTGGCGTGGG
MAZ_HUMAN.H11MO.0.A		human	1917	1938	+	13.5315	8.75e-06	0.00995	AGGAGTTGGGGGGTGAGGGAGG
ZSC22_HUMAN.H11MO.0.C		human	8474	8489	+	13.626	8.76e-06	0.0412	aggctgaggtgggagg
IRF2_HUMAN.H11MO.0.A		human	646	665	+	13.1364	8.85e-06	0.0622	ggaagagaaagagagagaga
IRF3_HUMAN.H11MO.0.B		human	640	659	+	13.6797	8.88e-06	0.00522	ATATgaggaagagaaagaga
ID4_HUMAN.H11MO.0.D		human	8432	8442	+	12.7042	8.9e-06	0.0872	gccaggtgcag
ZN449_HUMAN.H11MO.0.C		human	4578	4588	+	13.8636	8.95e-06	0.0861	AGGTTGGGCAT
MYCN_HUMAN.H11MO.0.A		human	1385	1396	+	13.7273	8.99e-06	0.0449	TGCCACGTGCTC
SP2_HUMAN.H11MO.0.A		human	1042	1063	+	13.379	8.99e-06	0.038	TGGGGTGGGGTGGGGAGGGGGA
IRF1_HUMAN.H11MO.0.A		human	686	705	+	13.5303	9e-06	0.0293	cagaaagaaagagagagaga
ZN467_HUMAN.H11MO.0.C		human	5764	5785	+	12.6869	9.19e-06	0.012	agggaaggaagcaggatcggga
ARI3A_HUMAN.H11MO.0.D		human	2920	2941	+	13.5435	9.24e-06	0.0707	aattaaataaataaataaaTAA
ZN490_HUMAN.H11MO.0.C		human	5673	5696	+	-0.292308	9.26e-06	0.0914	tgggttccccctgggaagcagatc
TBX1_HUMAN.H11MO.0.D		human	1919	1938	+	12.6789	9.29e-06	0.0288	GAGTTGGGGGGTGAGGGAGG
BPTF_HUMAN.H11MO.0.D		human	7566	7577	+	12.6535	9.32e-06	0.0903	GGTGTTGTGTCC
NKX21_HUMAN.H11MO.0.A		human	8638	8647	+	13.0303	9.34e-06	0.0612	cttgagaggc
CEBPZ_HUMAN.H11MO.0.D		human	6835	6845	+	14.427	9.41e-06	0.0893	cctcattggct
NFAC3_HUMAN.H11MO.0.B		human	2378	2386	+	13.6224	9.59e-06	0.0938	TGGAAAACC
MAFG_HUMAN.H11MO.0.A		human	4227	4244	+	11.8333	9.6e-06	0.0953	aagaaggctgactcaggt
EGR2_HUMAN.H11MO.0.A		human	1044	1061	+	13.5645	9.64e-06	0.0223	GGGTGGGGTGGGGAGGGG
ELK4_HUMAN.H11MO.0.A		human	5411	5422	+	14.0152	9.74e-06	0.0971	CACCGGAAGTTC
MBD2_HUMAN.H11MO.0.B		human	2252	2262	+	14.2267	9.75e-06	0.0942	GGCGCCGGAGA
WT1_HUMAN.H11MO.0.C		human	1048	1067	+	12.9848	9.8e-06	0.0276	GGGGTGGGGAGGGGGACACA
KLF8_HUMAN.H11MO.0.C		human	110	118	+	14.6098	9.91e-06	0.0478	CAGTGGGTG
KLF8_HUMAN.H11MO.0.C		human	5517	5525	+	14.6098	9.91e-06	0.0478	CAGTGGGTG
HEN1_HUMAN.H11MO.0.C		human	5637	5656	+	11.6829	9.93e-06	0.0482	GCTGGCCCAGCTGGGGCTGG
RREB1_HUMAN.H11MO.0.D		human	1034	1055	+	12.4	9.97e-06	0.0127	TTTTTTGGTGGGGTGGGGTGGG
AP2D_HUMAN.H11MO.0.D		human	2813	2826	+	12.7377	9.99e-06	0.0475	aggctgaggcggga
BARX2_HUMAN.H11MO.0.D		human	1820	1829	+	12.7129	9.99e-06	0.0998	TTGTTAATGG
ZFP28_HUMAN.H11MO.0.C		human	1799	1818	+	11.8636	1.01e-05	0.0243	CTCTCTCTCTTTTTAAAGCA
SMAD3_HUMAN.H11MO.0.B		human	6729	6740	+	12.379	1.01e-05	0.0492	ttctcccacctg
PATZ1_HUMAN.H11MO.0.C		human	1047	1068	+	13.3586	1.01e-05	0.0233	TGGGGTGGGGAGGGGGACACAG
PURA_HUMAN.H11MO.0.D		human	1933	1949	+	13.495	1.01e-05	0.0238	GGGAGGTGGTGGCCAGG
OSR2_HUMAN.H11MO.0.C		human	2267	2282	+	13.6531	1.02e-05	0.0184	TCTGCCGCTGCTGCTG
SOX17_HUMAN.H11MO.0.C		human	7164	7174	+	12.9018	1.02e-05	0.0987	gccattttgct
PO5F1_HUMAN.H11MO.1.A		human	285	294	+	12.3333	1.03e-05	0.051	aaatgcacat
VEZF1_HUMAN.H11MO.0.C		human	5757	5778	+	13.3125	1.03e-05	0.00743	tggggaaagggaaggaagcagg
ZFX_HUMAN.H11MO.1.A		human	2811	2827	+	13.2014	1.04e-05	0.0496	ggaggctgaggcgggag
EGR2_HUMAN.H11MO.1.A		human	1926	1941	+	13.6455	1.05e-05	0.0365	GGGGTGAGGGAGGTGG
NKX22_HUMAN.H11MO.0.D		human	412	419	+	9.86364	1.05e-05	0.0329	ggagtggc
NKX22_HUMAN.H11MO.0.D		human	8077	8084	+	9.86364	1.05e-05	0.0329	GGAGTGGC
NKX22_HUMAN.H11MO.0.D		human	9602	9609	+	9.86364	1.05e-05	0.0329	GGAGTGGC
ZN263_HUMAN.H11MO.0.A		human	9625	9644	+	13.2273	1.05e-05	0.0406	GGGAGGAGACAGAGACTTAG
ZN219_HUMAN.H11MO.0.D		human	2683	2694	+	13.7222	1.06e-05	0.0808	gaggcgggcgga
RORG_HUMAN.H11MO.0.C		human	1997	2008	+	13.4771	1.06e-05	0.105	AGAAGTAAGTCA
HBP1_HUMAN.H11MO.0.D		human	131	139	+	13.5952	1.06e-05	0.106	attcattga
ZNF41_HUMAN.H11MO.0.C		human	4111	4134	+	12.6455	1.07e-05	0.103	TACATGGAAATATGAAACCGTAAG
FLI1_HUMAN.H11MO.0.A		human	465	482	+	13.6515	1.07e-05	0.0499	gagtggaggaaggagtAA
MEF2D_HUMAN.H11MO.0.A		human	3551	3562	+	13.7463	1.07e-05	0.107	ttgtatttttag
VEZF1_HUMAN.H11MO.0.C		human	656	677	+	13.25	1.08e-05	0.00743	gagagagagagagaaagagaga
E2F3_HUMAN.H11MO.0.A		human	2818	2828	+	13.0364	1.08e-05	0.103	gaggcgggaga
IRF5_HUMAN.H11MO.0.D		human	676	695	+	8.18033	1.09e-05	0.0957	gaaagagagacagaaagaaa
RELB_HUMAN.H11MO.0.C		human	9025	9036	+	13.3407	1.09e-05	0.108	CAGGGATTTCCC
THB_HUMAN.H11MO.1.D		human	2698	2707	+	13.5976	1.09e-05	0.109	cctgaggtca
STAT2_HUMAN.H11MO.0.A		human	674	692	+	13.3636	1.1e-05	0.0398	gagaaagagagacagaaag
SP3_HUMAN.H11MO.0.B		human	1048	1067	+	13.4037	1.1e-05	0.036	GGGGTGGGGAGGGGGACACA
MAZ_HUMAN.H11MO.0.A		human	656	677	+	13.1608	1.11e-05	0.0111	gagagagagagagaaagagaga
ZN335_HUMAN.H11MO.0.A		human	3521	3542	+	13.0263	1.11e-05	0.054	aggcgcccgccgccacgcccgc
VEZF1_HUMAN.H11MO.0.C		human	1919	1940	+	13.1806	1.14e-05	0.00743	GAGTTGGGGGGTGAGGGAGGTG
OSR2_HUMAN.H11MO.0.C		human	8863	8878	+	13.5306	1.14e-05	0.0184	GGTGCTGCTGCTGAAA
IRX2_HUMAN.H11MO.0.D		human	4575	4593	+	12.5618	1.15e-05	0.11	TCCAGGTTGGGCATGTGGC
ERG_HUMAN.H11MO.0.A		human	5765	5777	+	13.6818	1.15e-05	0.111	gggaaggaagcag
SALL4_HUMAN.H11MO.0.B		human	1041	1050	+	13.3163	1.15e-05	0.0544	GTGGGGTGGG
SALL4_HUMAN.H11MO.0.B		human	1046	1055	+	13.3163	1.15e-05	0.0544	GTGGGGTGGG
HSF2_HUMAN.H11MO.0.A		human	1470	1483	+	12.5616	1.16e-05	0.115	AGAACGTTCTAGTG
KLF6_HUMAN.H11MO.0.A		human	1050	1068	+	13.303	1.17e-05	0.0365	GGTGGGGAGGGGGACACAG
GRHL1_HUMAN.H11MO.0.D		human	2523	2534	+	13.0642	1.17e-05	0.113	ATCCAGTTCCTC
ZBTB6_HUMAN.H11MO.0.C		human	2252	2264	+	13.5455	1.17e-05	0.115	GGCGCCGGAGACG
SPI1_HUMAN.H11MO.0.A		human	639	655	+	13.3939	1.18e-05	0.113	TATATgaggaagagaaa
KLF15_HUMAN.H11MO.0.A		human	9180	9198	+	12.7576	1.19e-05	0.0231	GGGGAAGAGCGGAGCTGGA
WT1_HUMAN.H11MO.0.C		human	457	476	+	12.6364	1.19e-05	0.0276	ggtgaggggagtggaggaag
STAT1_HUMAN.H11MO.0.A		human	2199	2217	+	13.3571	1.19e-05	0.0594	GATCTTTCCAGGAAGTGAA
MAZ_HUMAN.H11MO.1.A		human	1052	1062	+	13.803	1.19e-05	0.0921	TGGGGAGGGGG
ZN713_HUMAN.H11MO.0.D		human	3220	3238	+	13.2432	1.2e-05	0.116	AATGAAAAATGAGAGAAAG
PPARA_HUMAN.H11MO.1.B		human	7605	7613	+	12.8081	1.2e-05	0.117	AAAGGGCAG
BMAL1_HUMAN.H11MO.0.A		human	1386	1396	+	13.4697	1.2e-05	0.0578	GCCACGTGCTC
NR1I3_HUMAN.H11MO.0.C		human	6414	6431	+	13.4444	1.2e-05	0.118	gaggtccaataggttcac
IRF8_HUMAN.H11MO.0.B		human	646	665	+	13.0909	1.21e-05	0.0588	ggaagagaaagagagagaga
GABPA_HUMAN.H11MO.0.A		human	5409	5422	+	13.7121	1.22e-05	0.119	AACACCGGAAGTTC
TYY1_HUMAN.H11MO.0.A		human	2729	2740	+	13.1212	1.22e-05	0.121	caacatggcgaa
PRDM1_HUMAN.H11MO.0.A		human	9312	9325	+	13.5152	1.22e-05	0.0476	CAAAGTGAAAGCTA
ZN423_HUMAN.H11MO.0.D		human	429	443	+	-0.622449	1.22e-05	0.121	ggtactcaagggtgg
STAT1_HUMAN.H11MO.1.A		human	650	668	+	13.375	1.22e-05	0.0258	gagaaagagagagagagag
STAT1_HUMAN.H11MO.1.A		human	7715	7733	+	13.375	1.22e-05	0.0258	AAGACAAAGAAACCAAAAA
ZN214_HUMAN.H11MO.0.C		human	6353	6374	+	13.1462	1.23e-05	0.06	tcatttctaaggccatgggtgt
STAT2_HUMAN.H11MO.0.A		human	4116	4134	+	13.1515	1.24e-05	0.0398	GGAAATATGAAACCGTAAG
IRF3_HUMAN.H11MO.0.B		human	660	679	+	13.1953	1.24e-05	0.00685	gagagagagaaagagagaaa
MAF_HUMAN.H11MO.0.A		human	8784	8802	+	13.187	1.24e-05	0.123	CATTCTGCTGGGCCAGGAA
ZN341_HUMAN.H11MO.0.C		human	5784	5805	+	13.1129	1.25e-05	0.0192	gaagagggagaattggggcagc
NKX21_HUMAN.H11MO.0.A		human	154	163	+	12.8939	1.26e-05	0.0612	gttgagtgcc
SP2_HUMAN.H11MO.0.A		human	2677	2698	+	12.8145	1.26e-05	0.038	gaggccgaggcgggcggatcac
IKZF1_HUMAN.H11MO.0.C		human	2808	2815	+	12.0488	1.26e-05	0.0623	ttgggagg
IKZF1_HUMAN.H11MO.0.C		human	8469	8476	+	12.0488	1.26e-05	0.0623	ttgggagg
ZFX_HUMAN.H11MO.0.A		human	8885	8894	+	13.7077	1.27e-05	0.126	GCAGGCCCAG
NR4A1_HUMAN.H11MO.0.A		human	7605	7613	+	12.1575	1.27e-05	0.124	AAAGGGCAG
HMX1_HUMAN.H11MO.0.D		human	4636	4652	+	13.1758	1.27e-05	0.127	TGTAATTAATTTTTAAC
FOXJ2_HUMAN.H11MO.0.C		human	1520	1529	+	13.7143	1.29e-05	0.0427	TATTTATTTA
HXB3_HUMAN.H11MO.0.D		human	4637	4650	+	12.8182	1.29e-05	0.129	GTAATTAATTTTTA
RARG_HUMAN.H11MO.1.B		human	2701	2708	+	12.7143	1.29e-05	0.125	gaggtcag
BARX1_HUMAN.H11MO.0.D		human	7772	7783	+	12.885	1.3e-05	0.0821	TTCATTGTTTCT
EGR1_HUMAN.H11MO.0.A		human	1925	1941	+	13.2545	1.3e-05	0.0842	GGGGGTGAGGGAGGTGG
FOXL1_HUMAN.H11MO.0.D		human	7821	7839	+	4.80645	1.3e-05	0.0323	TGTTTGTTTAATTACTGAA
KLF4_HUMAN.H11MO.0.A		human	1043	1052	+	13.9848	1.33e-05	0.122	GGGGTGGGGT
MAZ_HUMAN.H11MO.0.A		human	1052	1073	+	12.8741	1.33e-05	0.0111	TGGGGAGGGGGACACAGCTTGG
RREB1_HUMAN.H11MO.0.D		human	1032	1053	+	11.7667	1.34e-05	0.0149	TCTTTTTTGGTGGGGTGGGGTG
TLX1_HUMAN.H11MO.0.D		human	5631	5647	+	12.3656	1.34e-05	0.0774	CTTGCAGCTGGCCCAGC
TFCP2_HUMAN.H11MO.0.D		human	8099	8114	+	13.2347	1.34e-05	0.131	CCCAGCCCTGGGAGGA
STAT1_HUMAN.H11MO.1.A		human	690	708	+	13.2411	1.34e-05	0.0258	aagaaagagagagagagaC
MYOD1_HUMAN.H11MO.0.A		human	5111	5125	+	13.7846	1.35e-05	0.0517	gcagctgtcagtgga
SPIB_HUMAN.H11MO.0.A		human	639	655	+	12.7121	1.35e-05	0.131	TATATgaggaagagaaa
SPIC_HUMAN.H11MO.0.D		human	1042	1054	+	11.0714	1.36e-05	0.0336	TGGGGTGGGGTGG
CRX_HUMAN.H11MO.0.B		human	7759	7771	+	12.9545	1.37e-05	0.0669	TAAGGGGCTTAGT
TBX20_HUMAN.H11MO.0.D		human	347	360	+	13.2424	1.37e-05	0.0673	ggctgatgagagct
TCF7_HUMAN.H11MO.0.A		human	4136	4151	+	13.0439	1.38e-05	0.131	AAACACatcacagcct
HIC2_HUMAN.H11MO.0.D		human	9686	9696	+	13.5333	1.38e-05	0.137	CTGTGCCAGGA
ETV1_HUMAN.H11MO.0.A		human	5411	5421	+	13.5303	1.38e-05	0.135	CACCGGAAGTT
RXRA_HUMAN.H11MO.0.A		human	2399	2418	+	12.88	1.39e-05	0.0435	GAGCCACGAAGAGGGGAGAG
GCR_HUMAN.H11MO.1.A		human	9566	9577	+	12.5538	1.39e-05	0.126	ATGGAACAGAAT
MAF_HUMAN.H11MO.1.B		human	4157	4164	+	13.3737	1.39e-05	0.137	tgctgact
MAFF_HUMAN.H11MO.0.B		human	6948	6965	+	12.912	1.39e-05	0.0912	tgctgtctcacctcctgt
ZN350_HUMAN.H11MO.1.D		human	5932	5955	+	12.26	1.39e-05	0.134	gggtgaggcaactctctttagcca
ZSC31_HUMAN.H11MO.0.C		human	7683	7700	+	12.9078	1.39e-05	0.133	GTCAGCAAAGCAGGGATG
COT1_HUMAN.H11MO.1.C		human	2698	2710	+	13.3333	1.39e-05	0.0932	cctgaggtcagga
MTF1_HUMAN.H11MO.0.C		human	5598	5614	+	12.618	1.39e-05	0.138	GCTGAAGTGTGCAGAGC
HIC1_HUMAN.H11MO.0.C		human	2289	2297	+	13.6629	1.39e-05	0.0908	CGGTTGCCC
ZN320_HUMAN.H11MO.0.C		human	6926	6945	+	11.9545	1.4e-05	0.111	gtgggtctcatggtcatggg
CPEB1_HUMAN.H11MO.0.D		human	3383	3399	+	12.8644	1.41e-05	0.0693	Ctttttttttttttttt
PTF1A_HUMAN.H11MO.1.B		human	5110	5118	+	13.2929	1.41e-05	0.103	ggcagctgt
IRF3_HUMAN.H11MO.0.B		human	666	685	+	13.0078	1.41e-05	0.00735	gagaaagagagaaagagaga
KLF16_HUMAN.H11MO.0.D		human	1038	1056	+	12.6774	1.41e-05	0.0216	TTGGTGGGGTGGGGTGGGG
SP3_HUMAN.H11MO.0.B		human	1927	1946	+	13.0275	1.42e-05	0.036	GGGTGAGGGAGGTGGTGGCC
PRGR_HUMAN.H11MO.1.A		human	9698	9706	+	12.5303	1.43e-05	0.0687	GGAACAGAC
PAX5_HUMAN.H11MO.0.A		human	8518	8538	+	12.752	1.44e-05	0.0697	gcctggccaacatgctgaaac
Z354A_HUMAN.H11MO.0.C		human	1516	1539	+	12.6918	1.44e-05	0.113	ACTTTATTTATTTATTTTCACTTT
KLF15_HUMAN.H11MO.0.A		human	1048	1066	+	12.3939	1.44e-05	0.0231	GGGGTGGGGAGGGGGACAC
BHA15_HUMAN.H11MO.0.B		human	6007	6017	+	13.5657	1.45e-05	0.0898	ctaacagctgg
ZN549_HUMAN.H11MO.0.C		human	9905	9924	+	12.3727	1.45e-05	0.144	TTACAGTCACTGGGAAGCAA
KLF15_HUMAN.H11MO.0.A		human	2844	2862	+	12.3788	1.45e-05	0.0231	gaggcggaggttgcagtga
NR1D1_HUMAN.H11MO.0.B		human	5790	5808	+	12.7297	1.46e-05	0.105	ggagaattggggcagcaat
RARA_HUMAN.H11MO.0.A		human	8144	8163	+	13.0455	1.46e-05	0.139	GGAGACCCACAAGTTCAGAG
ITF2_HUMAN.H11MO.0.C		human	554	563	+	12.7818	1.47e-05	0.0384	GGCAGGTGTC
ZN528_HUMAN.H11MO.0.C		human	6572	6591	+	11.3286	1.48e-05	0.048	ccagtggcagccatagctga
IRF3_HUMAN.H11MO.0.B		human	648	667	+	12.9219	1.49e-05	0.00737	aagagaaagagagagagaga
Z324A_HUMAN.H11MO.0.C		human	5322	5344	+	12.8072	1.49e-05	0.145	AATCAAGCCCATCTTTTCTCCCA
BRCA1_HUMAN.H11MO.0.D		human	7232	7240	+	11.9157	1.5e-05	0.146	tttgtgttg
TBX1_HUMAN.H11MO.0.D		human	458	477	+	11.7523	1.5e-05	0.0289	gtgaggggagtggaggaagg
ZN563_HUMAN.H11MO.1.C		human	6056	6067	+	12.704	1.5e-05	0.117	taggcagcacag
SNAI2_HUMAN.H11MO.0.A		human	554	563	+	14.2769	1.51e-05	0.148	GGCAGGTGTC
KLF9_HUMAN.H11MO.0.C		human	5915	5929	+	12.0571	1.51e-05	0.122	gaaaggggtgtgatc
NR1H4_HUMAN.H11MO.1.B		human	7528	7535	+	12.3061	1.51e-05	0.147	AGGTCAGT
ZN263_HUMAN.H11MO.0.A		human	645	664	+	12.6212	1.52e-05	0.0406	aggaagagaaagagagagag
GSC_HUMAN.H11MO.0.D		human	5722	5732	+	13.1774	1.52e-05	0.152	aaaggattagg
BACH1_HUMAN.H11MO.0.A		human	4232	4244	+	13.1327	1.52e-05	0.149	ggctgactcaggt
ZN148_HUMAN.H11MO.0.D		human	1044	1058	+	13	1.53e-05	0.0352	GGGTGGGGTGGGGAG
ZN467_HUMAN.H11MO.0.C		human	5781	5802	+	11.7071	1.53e-05	0.016	cgggaagagggagaattggggc
KLF6_HUMAN.H11MO.0.A		human	459	477	+	12.9242	1.54e-05	0.0365	tgaggggagtggaggaagg
FOXG1_HUMAN.H11MO.0.D		human	6342	6358	+	13.0563	1.55e-05	0.0369	cttgtttgcattcattt
TBX15_HUMAN.H11MO.0.D		human	1040	1058	+	12.5046	1.55e-05	0.0156	GGTGGGGTGGGGTGGGGAG
TLX1_HUMAN.H11MO.0.D		human	8652	8668	+	12.2258	1.55e-05	0.0774	gttgcagtgagccaaga
SP4_HUMAN.H11MO.0.A		human	9179	9198	+	12.8548	1.55e-05	0.0541	TGGGGAAGAGCGGAGCTGGA
TBX1_HUMAN.H11MO.0.D		human	1040	1059	+	11.6789	1.55e-05	0.0289	GGTGGGGTGGGGTGGGGAGG
SP4_HUMAN.H11MO.0.A		human	2838	2857	+	12.8468	1.56e-05	0.0541	acccgggaggcggaggttgc
SP3_HUMAN.H11MO.0.B		human	2839	2858	+	12.8807	1.57e-05	0.036	cccgggaggcggaggttgca
NR0B1_HUMAN.H11MO.0.D		human	1056	1065	+	12.9174	1.57e-05	0.151	GAGGGGGACA
ARI3A_HUMAN.H11MO.0.D		human	282	303	+	12.5435	1.58e-05	0.0707	aataaatgcacataaaagttta
FLI1_HUMAN.H11MO.0.A		human	5759	5776	+	13.0455	1.59e-05	0.0499	gggaaagggaaggaagca
HXC6_HUMAN.H11MO.0.D		human	1189	1203	+	9.04587	1.59e-05	0.157	gtgatttgtgagatt
ITF2_HUMAN.H11MO.0.C		human	5617	5626	+	12.6727	1.59e-05	0.0384	TGCAGGTGGC
TAL1_HUMAN.H11MO.1.A		human	5628	5642	+	12.8532	1.59e-05	0.111	CAGCTTGCAGCTGGC
NFAC4_HUMAN.H11MO.0.C		human	6166	6175	+	12.5102	1.59e-05	0.158	GGGAAAACTT
MYOD1_HUMAN.H11MO.0.A		human	5634	5648	+	13.5231	1.6e-05	0.0517	GCAGCTGGCCCAGCT
ETV5_HUMAN.H11MO.0.C		human	1635	1648	+	12.5818	1.61e-05	0.137	GCAGAGGAAATGAG
COT1_HUMAN.H11MO.0.C		human	7599	7615	+	12.9848	1.61e-05	0.13	ATAGGGAAAGGGCAGGC
EMX1_HUMAN.H11MO.0.D		human	7829	7840	+	13.1188	1.61e-05	0.16	TAATTACTGAAT
ZN281_HUMAN.H11MO.0.A		human	7591	7605	+	12.0758	1.61e-05	0.0317	GGCTGGGGATAGGGA
ZN770_HUMAN.H11MO.0.C		human	5769	5790	+	11.6515	1.61e-05	0.0203	aggaagcaggatcgggaagagg
SCRT2_HUMAN.H11MO.0.D		human	7737	7749	+	11.8308	1.63e-05	0.162	AAACAACAAGTGT
NFAC1_HUMAN.H11MO.0.B		human	4694	4708	+	12.5818	1.66e-05	0.127	GAGGAAAAAAATGAA
SP2_HUMAN.H11MO.0.A		human	516	537	+	12.3387	1.67e-05	0.038	GGAAGACAGGCGTGGCTAGGGG
ZN281_HUMAN.H11MO.0.A		human	465	479	+	11.9848	1.69e-05	0.0317	gagtggaggaaggag
COT2_HUMAN.H11MO.0.A		human	2699	2711	+	13.0303	1.69e-05	0.165	ctgaggtcaggag
PO4F3_HUMAN.H11MO.0.D		human	4754	4768	+	11.7857	1.69e-05	0.114	TCATTAAGAATGCAA
MAZ_HUMAN.H11MO.0.A		human	654	675	+	12.4825	1.7e-05	0.0111	aagagagagagagagaaagaga
ZN329_HUMAN.H11MO.0.C		human	6572	6591	+	6.07143	1.7e-05	0.126	ccagtggcagccatagctga
NFAT5_HUMAN.H11MO.0.D		human	469	479	+	11.6061	1.7e-05	0.0816	ggaggaaggag
ZN281_HUMAN.H11MO.0.A		human	5754	5768	+	11.9697	1.7e-05	0.0317	ctgtggggaaaggga
RARA_HUMAN.H11MO.1.A		human	2701	2710	+	12.8788	1.7e-05	0.163	gaggtcagga
ZN341_HUMAN.H11MO.0.C		human	459	480	+	12.6613	1.7e-05	0.0224	tgaggggagtggaggaaggagt
EGR2_HUMAN.H11MO.0.A		human	461	478	+	12.7258	1.71e-05	0.0223	aggggagtggaggaagga
STAT6_HUMAN.H11MO.0.B		human	607	617	+	12.9	1.71e-05	0.0848	TTCTAAGGAAG
ZN667_HUMAN.H11MO.0.C		human	4589	4607	+	12.5625	1.71e-05	0.0891	GTGGCCTGTTGAGCTTCAC
ZN219_HUMAN.H11MO.0.D		human	8479	8490	+	13	1.71e-05	0.0808	gaggtgggagga
HEN1_HUMAN.H11MO.0.C		human	1059	1078	+	10.4146	1.73e-05	0.0559	GGGGACACAGCTTGGCCCAG
MAFK_HUMAN.H11MO.0.A		human	4227	4244	+	11.8182	1.73e-05	0.172	aagaaggctgactcaggt
STAT1_HUMAN.H11MO.1.A		human	4553	4571	+	12.875	1.73e-05	0.0276	AAAAAAAAAAAAGCTAAGG
KLF3_HUMAN.H11MO.0.B		human	9180	9198	+	12.8485	1.73e-05	0.0524	GGGGAAGAGCGGAGCTGGA
LMX1B_HUMAN.H11MO.0.D		human	2919	2936	+	12.9565	1.75e-05	0.102	aaattaaataaataaata
VEZF1_HUMAN.H11MO.0.C		human	2406	2427	+	12.5556	1.75e-05	0.0107	GAAGAGGGGAGAGATGGAAAGT
HXB8_HUMAN.H11MO.0.C		human	1908	1918	+	13.4667	1.75e-05	0.175	TTGATTGATAG
BACH2_HUMAN.H11MO.0.A		human	4232	4242	+	12.7727	1.75e-05	0.0867	ggctgactcag
MEF2B_HUMAN.H11MO.0.A		human	3549	3562	+	12.7313	1.75e-05	0.174	ttttgtatttttag
ZN770_HUMAN.H11MO.0.C		human	8641	8662	+	11.4848	1.76e-05	0.0203	gagaggcagaggttgcagtgag
DUX4_HUMAN.H11MO.0.A		human	4093	4103	+	12.4091	1.76e-05	0.119	TGATTGGCTTA
ZN467_HUMAN.H11MO.0.C		human	655	676	+	11.4343	1.76e-05	0.016	agagagagagagagaaagagag
SP4_HUMAN.H11MO.1.A		human	1049	1064	+	12.5303	1.78e-05	0.0566	GGGTGGGGAGGGGGAC
COT2_HUMAN.H11MO.1.A		human	8154	8170	+	12.7477	1.78e-05	0.171	AAGTTCAGAGGTAAGAG
KLF16_HUMAN.H11MO.0.D		human	1923	1941	+	12.2903	1.79e-05	0.0234	TGGGGGGTGAGGGAGGTGG
SP4_HUMAN.H11MO.1.A		human	458	473	+	12.5152	1.79e-05	0.0566	gtgaggggagtggagg
ZIC2_HUMAN.H11MO.0.D		human	5135	5149	+	12.6818	1.8e-05	0.152	ggactcttgctgtgt
SP2_HUMAN.H11MO.1.B		human	2842	2853	+	12.8636	1.8e-05	0.173	gggaggcggagg
MAZ_HUMAN.H11MO.0.A		human	662	683	+	12.3846	1.8e-05	0.0111	gagagagaaagagagaaagaga
NR1I2_HUMAN.H11MO.1.D		human	4803	4810	+	12.0112	1.8e-05	0.0599	aagttcac
NR1I2_HUMAN.H11MO.1.D		human	8204	8211	+	12.0112	1.8e-05	0.0599	AAGTTCAC
NR1I2_HUMAN.H11MO.1.D		human	9515	9522	+	12.0112	1.8e-05	0.0599	AAGTTCAC
HXD12_HUMAN.H11MO.0.D		human	3115	3125	+	10.3962	1.81e-05	0.175	tattttattGC
ZN667_HUMAN.H11MO.0.C		human	4159	4177	+	12.4861	1.82e-05	0.0891	ctgacttcaagagaccacc
CEBPZ_HUMAN.H11MO.0.D		human	7545	7555	+	13.1461	1.82e-05	0.0893	TCTGATTGGTC
MAZ_HUMAN.H11MO.0.A		human	652	673	+	12.3706	1.82e-05	0.0111	gaaagagagagagagagaaaga
RFX5_HUMAN.H11MO.1.A		human	9927	9937	+	12.9868	1.82e-05	0.181	GAGTTGCCAGG
ZN263_HUMAN.H11MO.0.A		human	2810	2829	+	12.303	1.83e-05	0.0406	gggaggctgaggcgggagaa
HXD11_HUMAN.H11MO.0.D		human	3116	3126	+	10.7692	1.83e-05	0.183	attttattGCA
NFIC_HUMAN.H11MO.1.A		human	2542	2550	+	12.303	1.83e-05	0.144	TTTTGGCAG
HAND1_HUMAN.H11MO.0.D		human	548	564	+	12.9545	1.83e-05	0.126	TGGCCTGGCAGGTGTCT
MAZ_HUMAN.H11MO.0.A		human	658	679	+	12.3566	1.83e-05	0.0111	gagagagagagaaagagagaaa
HIC1_HUMAN.H11MO.0.C		human	8748	8756	+	13.5169	1.83e-05	0.0908	TGGGTGCCC
ZN136_HUMAN.H11MO.0.C		human	5573	5596	+	7.27273	1.84e-05	0.136	TGCTGCCTTTAGTTGTCTGGGCTA
EGR2_HUMAN.H11MO.0.A		human	9747	9764	+	12.6129	1.84e-05	0.0223	AGGGCTGTGTGGGATGTG
MEF2A_HUMAN.H11MO.0.A		human	7470	7482	+	12.9552	1.85e-05	0.13	atctttttttaga
HTF4_HUMAN.H11MO.0.A		human	5110	5119	+	12.7727	1.85e-05	0.0909	ggcagctgtc
MZF1_HUMAN.H11MO.0.B		human	1050	1062	+	12.5758	1.85e-05	0.137	GGTGGGGAGGGGG
SP1_HUMAN.H11MO.0.A		human	2842	2863	+	8.66667	1.85e-05	0.061	gggaggcggaggttgcagtgag
FOXL1_HUMAN.H11MO.0.D		human	1512	1530	+	3.32258	1.86e-05	0.0368	GCTTACTTTATTTATTTAT
NR1I3_HUMAN.H11MO.1.D		human	5125	5132	+	11.7191	1.86e-05	0.0599	aagttcag
NR1I3_HUMAN.H11MO.1.D		human	6592	6599	+	11.7191	1.86e-05	0.0599	aagttcag
NR1I3_HUMAN.H11MO.1.D		human	8154	8161	+	11.7191	1.86e-05	0.0599	AAGTTCAG
MAFF_HUMAN.H11MO.0.B		human	81	98	+	12.52	1.86e-05	0.0912	TTCTGACCCATCCATTTC
ETS2_HUMAN.H11MO.0.B		human	5756	5768	+	12	1.86e-05	0.0566	gtggggaaaggga
KLF15_HUMAN.H11MO.0.A		human	644	662	+	11.9091	1.86e-05	0.0254	gaggaagagaaagagagag
ZNF18_HUMAN.H11MO.0.C		human	5921	5932	+	13.1818	1.86e-05	0.18	ggtgtgatcttg
WT1_HUMAN.H11MO.1.B		human	9623	9633	+	12.8816	1.87e-05	0.0597	ATGGGAGGAGA
PURA_HUMAN.H11MO.0.D		human	1043	1059	+	12.7327	1.88e-05	0.0353	GGGGTGGGGTGGGGAGG
ZN770_HUMAN.H11MO.1.C		human	7216	7226	+	13.2462	1.88e-05	0.0434	tggaggctggt
ZSC22_HUMAN.H11MO.0.C		human	2838	2853	+	12.3252	1.88e-05	0.0591	acccgggaggcggagg
OLIG2_HUMAN.H11MO.1.B		human	6877	6886	+	11.6667	1.89e-05	0.154	ccatctgtta
ZN740_HUMAN.H11MO.0.D		human	1042	1055	+	12.8448	1.9e-05	0.0606	TGGGGTGGGGTGGG
STA5B_HUMAN.H11MO.0.A		human	4610	4621	+	13.3788	1.91e-05	0.124	GTTCCTGGAATT
FOXF1_HUMAN.H11MO.0.D		human	7820	7830	+	13.4375	1.91e-05	0.0801	CTGTTTGTTTA
PRDM1_HUMAN.H11MO.0.A		human	7598	7611	+	12.8485	1.91e-05	0.0476	GATAGGGAAAGGGC
MYOG_HUMAN.H11MO.0.B		human	5632	5644	+	13.4154	1.91e-05	0.111	TTGCAGCTGGCCC
TFE2_HUMAN.H11MO.0.A		human	8432	8442	+	13.4242	1.91e-05	0.188	gccaggtgcag
HLTF_HUMAN.H11MO.0.D		human	4477	4488	+	12.6667	1.92e-05	0.0954	GAATTCTGCAAA
OTX1_HUMAN.H11MO.0.D		human	5724	5731	+	11.945	1.92e-05	0.192	aggattag
PLAL1_HUMAN.H11MO.0.D		human	2217	2226	+	13.1009	1.92e-05	0.185	AGGAGGGCCC
MAZ_HUMAN.H11MO.1.A		human	1931	1941	+	12.9545	1.93e-05	0.0921	GAGGGAGGTGG
MAZ_HUMAN.H11MO.0.A		human	1927	1948	+	12.2727	1.93e-05	0.0111	GGGTGAGGGAGGTGGTGGCCAG
FOXK1_HUMAN.H11MO.0.A		human	9493	9502	+	11.92	1.93e-05	0.189	TGTTTATTTT
TFAP4_HUMAN.H11MO.0.A		human	5643	5652	+	13.6769	1.94e-05	0.19	CCAGCTGGGG
PBX1_HUMAN.H11MO.0.A		human	616	625	+	12.2636	1.94e-05	0.0956	AGAGTGGCAG
SP3_HUMAN.H11MO.0.B		human	1038	1057	+	12.5505	1.95e-05	0.036	TTGGTGGGGTGGGGTGGGGA
IRF5_HUMAN.H11MO.0.D		human	646	665	+	6.37705	1.96e-05	0.0957	ggaagagaaagagagagaga
NR6A1_HUMAN.H11MO.0.B		human	771	783	+	11.809	1.98e-05	0.0989	aagtccaagatca
ZIC3_HUMAN.H11MO.0.B		human	5135	5149	+	12.6667	1.99e-05	0.0988	ggactcttgctgtgt
FOXG1_HUMAN.H11MO.0.D		human	7224	7240	+	12.7042	2e-05	0.0369	ggtgttgatttgtgttg
SP4_HUMAN.H11MO.0.A		human	1042	1061	+	12.4758	2e-05	0.0541	TGGGGTGGGGTGGGGAGGGG
ID4_HUMAN.H11MO.0.D		human	554	564	+	12.2676	2.01e-05	0.0985	GGCAGGTGTCT
MAZ_HUMAN.H11MO.0.A		human	5771	5792	+	12.2028	2.01e-05	0.0111	gaagcaggatcgggaagaggga
BHE23_HUMAN.H11MO.0.D		human	1933	1944	+	11.1	2.01e-05	0.197	GGGAGGTGGTGG
WT1_HUMAN.H11MO.0.C		human	9619	9638	+	11.6515	2.02e-05	0.0374	GCACATGGGAGGAGACAGAG
ZN740_HUMAN.H11MO.0.D		human	1920	1933	+	12.7241	2.02e-05	0.0606	AGTTGGGGGGTGAG
VEZF1_HUMAN.H11MO.0.C		human	460	481	+	12.3403	2.02e-05	0.0114	gaggggagtggaggaaggagtA
SMAD2_HUMAN.H11MO.0.A		human	7747	7758	+	12.5909	2.02e-05	0.196	TGTCTACCACAT
NR2C1_HUMAN.H11MO.0.C		human	6587	6599	+	13.1633	2.02e-05	0.0999	gctgaaagttcag
IRF2_HUMAN.H11MO.0.A		human	676	695	+	11.4091	2.04e-05	0.0622	gaaagagagacagaaagaaa
MAFK_HUMAN.H11MO.1.A		human	8789	8801	+	12.4366	2.04e-05	0.2	TGCTGGGCCAGGA
BRAC_HUMAN.H11MO.1.B		human	1482	1492	+	12.3485	2.05e-05	0.199	TGCTGTGAAAA
SOX7_HUMAN.H11MO.0.D		human	4671	4686	+	8.92424	2.06e-05	0.205	TACAATAAAATTTTCT
SNAI1_HUMAN.H11MO.0.C		human	5618	5625	+	13.4344	2.07e-05	0.164	GCAGGTGG
MESP1_HUMAN.H11MO.0.D		human	1151	1161	+	12.6341	2.08e-05	0.198	acaggtggtgt
EMX2_HUMAN.H11MO.0.D		human	7829	7840	+	12.8214	2.09e-05	0.168	TAATTACTGAAT
MEIS1_HUMAN.H11MO.1.B		human	9787	9795	+	12.0455	2.09e-05	0.131	GATGACAGA
IRF1_HUMAN.H11MO.0.A		human	640	659	+	11.9394	2.09e-05	0.0455	ATATgaggaagagaaagaga
RARG_HUMAN.H11MO.2.D		human	2689	2708	+	12.7143	2.1e-05	0.15	ggcggatcacctgaggtcag
FOXA3_HUMAN.H11MO.0.B		human	6342	6354	+	12.8939	2.1e-05	0.205	cttgtttgcattc
VDR_HUMAN.H11MO.1.A		human	2700	2708	+	12.3333	2.11e-05	0.206	tgaggtcag
VEZF1_HUMAN.H11MO.0.C		human	8389	8410	+	12.2778	2.11e-05	0.0114	GGGACTGAGGGAGTGACAGAAG
NRL_HUMAN.H11MO.0.D		human	4157	4167	+	12.4273	2.11e-05	0.211	tgctgacttca
MAZ_HUMAN.H11MO.0.A		human	1931	1952	+	12.1189	2.12e-05	0.0111	GAGGGAGGTGGTGGCCAGGGCT
SOX21_HUMAN.H11MO.0.D		human	614	629	+	12.4286	2.12e-05	0.184	GAAGAGTGGCAGTGTG
BC11A_HUMAN.H11MO.0.A		human	686	702	+	12.2992	2.12e-05	0.0403	cagaaagaaagagagag
CDX1_HUMAN.H11MO.0.C		human	1096	1103	+	10.8152	2.12e-05	0.211	ATTTATGG
IRF8_HUMAN.H11MO.0.B		human	670	689	+	12.0455	2.13e-05	0.0689	aagagagaaagagagacaga
HXB7_HUMAN.H11MO.0.C		human	1908	1917	+	13.2889	2.14e-05	0.214	TTGATTGATA
VSX1_HUMAN.H11MO.0.D		human	4638	4651	+	12.8031	2.14e-05	0.214	TAATTAATTTTTAA
HEY1_HUMAN.H11MO.0.D		human	553	564	+	12.6714	2.16e-05	0.102	TGGCAGGTGTCT
FOXM1_HUMAN.H11MO.0.A		human	6344	6355	+	12.3284	2.16e-05	0.21	tgtttgcattca
HTF4_HUMAN.H11MO.0.A		human	5642	5651	+	12.6515	2.16e-05	0.0909	CCCAGCTGGG
ZBT17_HUMAN.H11MO.0.A		human	8389	8407	+	12.3964	2.17e-05	0.0295	GGGACTGAGGGAGTGACAG
ZBT17_HUMAN.H11MO.0.A		human	2408	2426	+	12.3874	2.19e-05	0.0295	AGAGGGGAGAGATGGAAAG
KLF3_HUMAN.H11MO.0.B		human	1048	1066	+	12.4394	2.19e-05	0.0524	GGGGTGGGGAGGGGGACAC
COE1_HUMAN.H11MO.0.A		human	800	814	+	12.7692	2.2e-05	0.135	ggctctcctgaggcc
ZN816_HUMAN.H11MO.1.C		human	7641	7654	+	12.2072	2.2e-05	0.209	ATGGGGGACAAGTG
MAZ_HUMAN.H11MO.0.A		human	5757	5778	+	12.0559	2.2e-05	0.0111	tggggaaagggaaggaagcagg
IRF9_HUMAN.H11MO.0.C		human	9736	9747	+	11.3281	2.2e-05	0.22	GAAATCGAAACA
ZNF76_HUMAN.H11MO.0.C		human	8109	8130	+	11.3984	2.2e-05	0.117	GGAGGACACTGGGAAACCACGT
COT1_HUMAN.H11MO.1.C		human	7603	7615	+	12.7727	2.21e-05	0.0932	GGAAAGGGCAGGC
IRF7_HUMAN.H11MO.0.C		human	9736	9745	+	12.5109	2.21e-05	0.118	GAAATCGAAA
ZN770_HUMAN.H11MO.1.C		human	7292	7302	+	12.8154	2.22e-05	0.0434	gggaggccacg
NFIB_HUMAN.H11MO.0.D		human	550	558	+	12.697	2.23e-05	0.119	GCCTGGCAG
FLI1_HUMAN.H11MO.0.A		human	9104	9121	+	12.5	2.23e-05	0.0524	GAGTGCAGGAGGGGAGGT
SIX1_HUMAN.H11MO.0.A		human	4116	4129	+	12.7424	2.23e-05	0.223	GGAAATATGAAACC
HXC8_HUMAN.H11MO.0.D		human	1907	1920	+	12.646	2.24e-05	0.224	ATTGATTGATAGGA
NKX31_HUMAN.H11MO.0.C		human	4765	4776	+	12.0642	2.24e-05	0.185	GCAAAGTGTTTT
TBX15_HUMAN.H11MO.0.D		human	1034	1052	+	11.8624	2.25e-05	0.0204	TTTTTTGGTGGGGTGGGGT
ZN490_HUMAN.H11MO.0.C		human	1001	1024	+	-3.72308	2.26e-05	0.111	ggaggtactagactacaacataca
FOXF2_HUMAN.H11MO.0.D		human	9493	9503	+	12.8913	2.26e-05	0.147	TGTTTATTTTA
PO2F1_HUMAN.H11MO.0.C		human	4108	4123	+	12.5132	2.26e-05	0.225	GCTTACATGGAAATAT
MYOG_HUMAN.H11MO.0.B		human	5109	5121	+	13.1385	2.26e-05	0.111	tggcagctgtcag
KLF1_HUMAN.H11MO.0.A		human	7914	7927	+	12.4091	2.26e-05	0.073	AGGGCgtgtgtgtg
PTF1A_HUMAN.H11MO.1.B		human	5633	5641	+	12.8889	2.27e-05	0.103	TGCAGCTGG
KLF16_HUMAN.H11MO.0.D		human	1045	1063	+	11.8871	2.27e-05	0.026	GGTGGGGTGGGGAGGGGGA
MYBB_HUMAN.H11MO.0.D		human	5666	5675	+	11.0991	2.28e-05	0.227	tgcaggttgg
LMX1A_HUMAN.H11MO.0.D		human	2919	2937	+	12.2376	2.28e-05	0.113	aaattaaataaataaataa
PO4F3_HUMAN.H11MO.0.D		human	4638	4652	+	11.1071	2.29e-05	0.114	TAATTAATTTTTAAC
IRF3_HUMAN.H11MO.0.B		human	654	673	+	12.2656	2.29e-05	0.0104	aagagagagagagagaaaga
ZBT17_HUMAN.H11MO.0.A		human	1041	1059	+	12.3153	2.3e-05	0.0295	GTGGGGTGGGGTGGGGAGG
ELK1_HUMAN.H11MO.0.B		human	2206	2216	+	12.7576	2.3e-05	0.113	CCAGGAAGTGA
Z354A_HUMAN.H11MO.0.C		human	4189	4212	+	11.9452	2.3e-05	0.113	gcttaatcctttcattttaaaagt
ATF2_HUMAN.H11MO.0.B		human	9280	9290	+	12.4646	2.3e-05	0.23	GATGAGGACAT
ETS2_HUMAN.H11MO.0.B		human	5779	5791	+	11.8333	2.32e-05	0.0566	atcgggaagaggg
ZIC1_HUMAN.H11MO.0.B		human	1043	1051	+	11.8778	2.32e-05	0.0556	GGGGTGGGG
ZIC1_HUMAN.H11MO.0.B		human	1048	1056	+	11.8778	2.32e-05	0.0556	GGGGTGGGG
IRF3_HUMAN.H11MO.0.B		human	3218	3237	+	12.2422	2.33e-05	0.0104	AGAATGAAAAATGAGAGAAA
IRF1_HUMAN.H11MO.0.A		human	4549	4568	+	11.7273	2.33e-05	0.0455	AAAAAAAAAAAAAAAAGCTA
STAT2_HUMAN.H11MO.0.A		human	3216	3234	+	11.9848	2.33e-05	0.041	AGAGAATGAAAAATGAGAG
TBX2_HUMAN.H11MO.0.D		human	3646	3670	+	10.6216	2.34e-05	0.231	tgggattacaggcgtgagccaccgc
ZN341_HUMAN.H11MO.0.C		human	2810	2831	+	12.1774	2.34e-05	0.0237	gggaggctgaggcgggagaatc
HXD9_HUMAN.H11MO.0.D		human	1094	1103	+	12.3175	2.34e-05	0.192	AGATTTATGG
SHOX_HUMAN.H11MO.0.D		human	4637	4653	+	12.94	2.34e-05	0.234	GTAATTAATTTTTAACT
NR1D1_HUMAN.H11MO.0.B		human	611	629	+	12.1712	2.34e-05	0.105	AAGGAAGAGTGGCAGTGTG
ATOH1_HUMAN.H11MO.0.B		human	6009	6017	+	13.6154	2.35e-05	0.229	aacagctgg
ZN263_HUMAN.H11MO.0.A		human	5770	5789	+	11.8636	2.36e-05	0.0406	ggaagcaggatcgggaagag
NF2L2_HUMAN.H11MO.0.A		human	6945	6958	+	11.3231	2.36e-05	0.236	ggctgctgtctcac
PRDM1_HUMAN.H11MO.0.A		human	662	675	+	12.5152	2.36e-05	0.0476	gagagagaaagaga
FOXC2_HUMAN.H11MO.0.D		human	1599	1613	+	11.5714	2.36e-05	0.236	TATTATTTACACACA
PURA_HUMAN.H11MO.0.D		human	6182	6198	+	12.4356	2.37e-05	0.0361	GGAATGTTGGTGGAGGG
IRF7_HUMAN.H11MO.0.C		human	7723	7732	+	12.4674	2.37e-05	0.118	GAAACCAAAA
MYB_HUMAN.H11MO.0.A		human	8240	8251	+	12.1364	2.38e-05	0.186	GGAAGCAGTTGT
ZN524_HUMAN.H11MO.0.D		human	3465	3482	+	12.0455	2.39e-05	0.169	cgccccacgggttcaagc
SCRT1_HUMAN.H11MO.0.D		human	7739	7751	+	12.0658	2.39e-05	0.118	ACAACAAGTGTCT
PITX1_HUMAN.H11MO.0.D		human	7762	7770	+	12.4091	2.4e-05	0.236	GGGGCTTAG
ZN467_HUMAN.H11MO.0.C		human	661	682	+	10.8081	2.4e-05	0.016	agagagagaaagagagaaagag
DUX4_HUMAN.H11MO.0.A		human	917	927	+	11.5606	2.41e-05	0.119	agattggatta
TYY2_HUMAN.H11MO.0.D		human	2778	2788	+	12.8939	2.41e-05	0.237	gtgatggcggg
EGR1_HUMAN.H11MO.0.A		human	5098	5114	+	12.3909	2.41e-05	0.0842	aagtgcctgggtggcag
PTF1A_HUMAN.H11MO.0.B		human	2279	2296	+	12.4312	2.42e-05	0.0936	GCTGCTGCTGCGGTTGCC
TFDP1_HUMAN.H11MO.0.C		human	2816	2829	+	12.4355	2.43e-05	0.231	ctgaggcgggagaa
ZN341_HUMAN.H11MO.0.C		human	654	675	+	12.1129	2.44e-05	0.0237	aagagagagagagagaaagaga
ZN467_HUMAN.H11MO.0.C		human	9180	9201	+	10.7778	2.44e-05	0.016	GGGGAAGAGCGGAGCTGGATAA
ZN436_HUMAN.H11MO.0.C		human	5897	5920	+	0.0307692	2.44e-05	0.144	tggatgcaggcttccctggaaagg
ZN770_HUMAN.H11MO.0.C		human	7292	7313	+	10.8333	2.45e-05	0.0251	gggaggccacgctgctggggcc
STAT2_HUMAN.H11MO.0.A		human	9734	9752	+	11.8788	2.47e-05	0.041	AAGAAATCGAAACAGGGCT
FOXJ3_HUMAN.H11MO.0.A		human	1519	1531	+	11.9545	2.47e-05	0.0983	TTATTTATTTATT
NKX25_HUMAN.H11MO.0.B		human	9346	9353	+	10.4848	2.47e-05	0.226	GGGAGAGG
ZN121_HUMAN.H11MO.0.C		human	2724	2743	+	9.00909	2.48e-05	0.0811	ctccccaacatggcgaaacc
STAT1_HUMAN.H11MO.1.A		human	4545	4563	+	12.3304	2.48e-05	0.034	AGGAAAAAAAAAAAAAAAA
LMX1B_HUMAN.H11MO.0.D		human	2923	2940	+	12.413	2.48e-05	0.102	taaataaataaataaaTA
VDR_HUMAN.H11MO.0.A		human	4735	4750	+	12.3333	2.49e-05	0.0981	AGGTTGAGGGAGTTTA
ARI3A_HUMAN.H11MO.0.D		human	277	298	+	11.6413	2.49e-05	0.0707	aaataaataaatgcacataaaa
PATZ1_HUMAN.H11MO.0.C		human	1926	1947	+	11.9931	2.5e-05	0.0336	GGGGTGAGGGAGGTGGTGGCCA
E2F4_HUMAN.H11MO.0.A		human	2817	2829	+	12.697	2.51e-05	0.243	tgaggcgggagaa
HXB13_HUMAN.H11MO.0.A		human	3117	3126	+	12.5672	2.52e-05	0.251	ttttattGCA
ZBT17_HUMAN.H11MO.0.A		human	5757	5775	+	12.1802	2.53e-05	0.0295	tggggaaagggaaggaagc
FOXI1_HUMAN.H11MO.0.B		human	5890	5901	+	11.5	2.53e-05	0.0766	ctgtcattggat
MAZ_HUMAN.H11MO.0.A		human	644	665	+	11.8252	2.53e-05	0.0118	gaggaagagaaagagagagaga
MXI1_HUMAN.H11MO.1.A		human	8579	8589	+	12.2551	2.53e-05	0.125	ggcacgtgcct
ZN329_HUMAN.H11MO.0.C		human	6273	6292	+	4.88571	2.54e-05	0.126	CTGGATTCCCctctgcttgt
PEBB_HUMAN.H11MO.0.C		human	2508	2518	+	12.697	2.55e-05	0.109	CTTGTGGTCGC
FOXJ3_HUMAN.H11MO.1.B		human	1595	1607	+	12.2985	2.56e-05	0.114	TTATTATTATTTA
TBX1_HUMAN.H11MO.0.D		human	1939	1958	+	10.6697	2.56e-05	0.0397	TGGTGGCCAGGGCTGGAATA
ZN148_HUMAN.H11MO.0.D		human	1922	1936	+	12.0674	2.57e-05	0.0407	TTGGGGGGTGAGGGA
ZN394_HUMAN.H11MO.1.D		human	1332	1340	+	11.9429	2.57e-05	0.228	GAATGGAAG
KLF4_HUMAN.H11MO.0.A		human	9710	9719	+	12.3788	2.57e-05	0.122	TGGGTGTGGA
ZN341_HUMAN.H11MO.0.C		human	662	683	+	12.0323	2.57e-05	0.0237	gagagagaaagagagaaagaga
GCR_HUMAN.H11MO.1.A		human	533	544	+	12.1077	2.57e-05	0.126	AGGGGACAGAGA
SP4_HUMAN.H11MO.1.A		human	9181	9196	+	11.8636	2.58e-05	0.0611	GGGAAGAGCGGAGCTG
ZN467_HUMAN.H11MO.0.C		human	657	678	+	10.6566	2.59e-05	0.016	agagagagagagaaagagagaa
ZN467_HUMAN.H11MO.0.C		human	2406	2427	+	10.6566	2.59e-05	0.016	GAAGAGGGGAGAGATGGAAAGT
SP4_HUMAN.H11MO.0.A		human	5759	5778	+	12.0806	2.59e-05	0.0541	gggaaagggaaggaagcagg
SP1_HUMAN.H11MO.0.A		human	520	541	+	7.78788	2.6e-05	0.061	GACAGGCGTGGCTAGGGGACAG
HXA9_HUMAN.H11MO.0.B		human	1093	1103	+	12.3187	2.6e-05	0.187	CAGATTTATGG
MEF2A_HUMAN.H11MO.0.A		human	3551	3563	+	12.4478	2.6e-05	0.13	ttgtatttttagt
MAZ_HUMAN.H11MO.0.A		human	5783	5804	+	11.7762	2.6e-05	0.0118	ggaagagggagaattggggcag
HAND1_HUMAN.H11MO.0.D		human	2223	2239	+	12.4545	2.61e-05	0.126	GCCCCTGGCATTCTTCT
SP1_HUMAN.H11MO.0.A		human	1046	1067	+	7.77273	2.61e-05	0.061	GTGGGGTGGGGAGGGGGACACA
STA5B_HUMAN.H11MO.0.A		human	7615	7626	+	12.9394	2.62e-05	0.124	CTTCTTTGAAAC
ZBTB4_HUMAN.H11MO.1.D		human	7912	7926	+	12.4607	2.62e-05	0.141	GAAGGGCgtgtgtgt
ZN784_HUMAN.H11MO.0.D		human	7967	7977	+	12.5182	2.62e-05	0.251	TAGGTAGGTGA
SALL4_HUMAN.H11MO.0.B		human	1051	1060	+	12.5918	2.62e-05	0.0776	GTGGGGAGGG
ZN263_HUMAN.H11MO.0.A		human	8471	8490	+	11.6667	2.63e-05	0.0406	gggaggctgaggtgggagga
NDF2_HUMAN.H11MO.0.B		human	6009	6017	+	13.4769	2.63e-05	0.258	aacagctgg
ZSC22_HUMAN.H11MO.0.C		human	2678	2693	+	11.7236	2.64e-05	0.062	aggccgaggcgggcgg
KLF15_HUMAN.H11MO.0.A		human	1916	1934	+	11.2273	2.64e-05	0.0297	TAGGAGTTGGGGGGTGAGG
ZN148_HUMAN.H11MO.0.D		human	1049	1063	+	12.0112	2.65e-05	0.0407	GGGTGGGGAGGGGGA
ZN281_HUMAN.H11MO.0.A		human	5645	5659	+	11.0606	2.65e-05	0.037	AGCTGGGGCTGGGGG
ZN467_HUMAN.H11MO.0.C		human	4041	4062	+	10.6061	2.66e-05	0.016	CGTGAGGGGAAAAGGGGGAAAT
THB_HUMAN.H11MO.0.C		human	4230	4246	+	12.3111	2.66e-05	0.127	aaggctgactcaggtca
ZN554_HUMAN.H11MO.1.D		human	8790	8798	+	12.4679	2.66e-05	0.262	GCTGGGCCA
HNF6_HUMAN.H11MO.0.B		human	132	142	+	13.0303	2.67e-05	0.266	ttcattgattc
E2F7_HUMAN.H11MO.0.B		human	1048	1060	+	12.3909	2.67e-05	0.128	GGGGTGGGGAGGG
PATZ1_HUMAN.H11MO.0.C		human	5759	5780	+	11.8828	2.68e-05	0.0336	gggaaagggaaggaagcaggat
PURA_HUMAN.H11MO.0.D		human	2811	2827	+	12.2673	2.69e-05	0.0361	ggaggctgaggcgggag
TCF7_HUMAN.H11MO.0.A		human	7139	7154	+	12.2193	2.69e-05	0.131	tccaacataaaagggg
FOXF1_HUMAN.H11MO.0.D		human	1523	1533	+	13.0268	2.7e-05	0.0801	TTATTTATTTT
MEIS1_HUMAN.H11MO.1.B		human	5973	5981	+	11.9091	2.7e-05	0.131	ggtgacagc
EHF_HUMAN.H11MO.0.B		human	2203	2217	+	12.803	2.7e-05	0.265	TTTCCAGGAAGTGAA
MAFB_HUMAN.H11MO.0.B		human	4157	4167	+	11.8939	2.71e-05	0.132	tgctgacttca
MAFB_HUMAN.H11MO.0.B		human	4232	4242	+	11.8939	2.71e-05	0.132	ggctgactcag
ZN563_HUMAN.H11MO.0.C		human	5621	5641	+	12.0726	2.72e-05	0.0958	GGTGGCTCAGCTTGCAGCTGG
VEZF1_HUMAN.H11MO.1.C		human	1930	1941	+	11.9174	2.72e-05	0.116	TGAGGGAGGTGG
FOXJ2_HUMAN.H11MO.0.C		human	1524	1533	+	13.2527	2.72e-05	0.0676	TATTTATTTT
KLF16_HUMAN.H11MO.0.D		human	1041	1059	+	11.5806	2.72e-05	0.0261	GTGGGGTGGGGTGGGGAGG
EGR2_HUMAN.H11MO.0.A		human	1045	1062	+	12.0161	2.72e-05	0.0223	GGTGGGGTGGGGAGGGGG
ZN467_HUMAN.H11MO.0.C		human	7590	7611	+	10.5556	2.72e-05	0.016	GGGCTGGGGATAGGGAAAGGGC
VDR_HUMAN.H11MO.0.A		human	1926	1941	+	12.1951	2.72e-05	0.0981	GGGGTGAGGGAGGTGG
ZN263_HUMAN.H11MO.1.A		human	5839	5849	+	12.8333	2.73e-05	0.262	cagggagcact
BARX1_HUMAN.H11MO.0.D		human	4766	4777	+	12.0885	2.73e-05	0.0821	CAAAGTGTTTTA
WT1_HUMAN.H11MO.0.C		human	8391	8410	+	11.0606	2.74e-05	0.0424	GACTGAGGGAGTGACAGAAG
MXI1_HUMAN.H11MO.0.A		human	9619	9633	+	12.3485	2.75e-05	0.135	GCACATGGGAGGAGA
FLI1_HUMAN.H11MO.0.A		human	5758	5775	+	12.1364	2.77e-05	0.0524	ggggaaagggaaggaagc
ZN768_HUMAN.H11MO.0.C		human	533	552	+	9.21212	2.78e-05	0.27	AGGGGACAGAGATGGTGGCC
GSC2_HUMAN.H11MO.0.D		human	1924	1934	+	11.7879	2.78e-05	0.246	GGGGGGTGAGG
DUXA_HUMAN.H11MO.0.D		human	4093	4103	+	12.4857	2.79e-05	0.278	TGATTGGCTTA
CREM_HUMAN.H11MO.0.C		human	1987	1997	+	12.4667	2.79e-05	0.212	GAGTGACGACA
NKX21_HUMAN.H11MO.0.A		human	3431	3440	+	12.2879	2.79e-05	0.089	ctggagtgtc
ERR1_HUMAN.H11MO.0.A		human	4565	4579	+	12.3857	2.81e-05	0.271	GCTAAGGTCATCCAG
IRF2_HUMAN.H11MO.0.A		human	670	689	+	10.697	2.81e-05	0.0622	aagagagaaagagagacaga
IKZF1_HUMAN.H11MO.0.C		human	9363	9370	+	11.9268	2.82e-05	0.0926	TTGGGAGA
MAFG_HUMAN.H11MO.1.A		human	4157	4164	+	11.9435	2.82e-05	0.203	tgctgact
BARH1_HUMAN.H11MO.0.D		human	284	296	+	12.4909	2.83e-05	0.282	taaatgcacataa
PATZ1_HUMAN.H11MO.0.C		human	456	477	+	11.7931	2.84e-05	0.0336	aggtgaggggagtggaggaagg
AP2A_HUMAN.H11MO.0.A		human	7192	7206	+	12.5231	2.85e-05	0.275	tttccttgagggaag
SRBP1_HUMAN.H11MO.0.A		human	1923	1933	+	12.0606	2.85e-05	0.142	TGGGGGGTGAG
KLF16_HUMAN.H11MO.0.D		human	7913	7931	+	11.5	2.85e-05	0.0261	AAGGGCgtgtgtgtgtgtg
COT1_HUMAN.H11MO.0.C		human	5756	5772	+	12.1818	2.85e-05	0.13	gtggggaaagggaagga
ZN350_HUMAN.H11MO.1.D		human	1923	1946	+	10.79	2.85e-05	0.137	TGGGGGGTGAGGGAGGTGGTGGCC
MEIS3_HUMAN.H11MO.0.D		human	5973	5983	+	12.6857	2.86e-05	0.283	ggtgacagcta
HXD13_HUMAN.H11MO.0.D		human	1140	1150	+	11.77	2.87e-05	0.281	gttattgggga
CTCFL_HUMAN.H11MO.0.A		human	2839	2855	+	11.0909	2.87e-05	0.242	cccgggaggcggaggtt
ZFP28_HUMAN.H11MO.0.C		human	889	908	+	9.59091	2.88e-05	0.0556	ctctttctctttttataaga
STAT2_HUMAN.H11MO.0.A		human	4553	4571	+	11.5758	2.88e-05	0.041	AAAAAAAAAAAAGCTAAGG
ETV5_HUMAN.H11MO.0.C		human	5765	5778	+	11.9818	2.88e-05	0.137	gggaaggaagcagg
ZIC3_HUMAN.H11MO.0.B		human	6953	6967	+	12.04	2.88e-05	0.0988	tctcacctcctgtgc
ZN281_HUMAN.H11MO.0.A		human	9104	9118	+	10.8788	2.88e-05	0.037	GAGTGCAGGAGGGGA
BHA15_HUMAN.H11MO.0.B		human	5108	5118	+	12.4141	2.9e-05	0.0898	gtggcagctgt
HTF4_HUMAN.H11MO.0.A		human	5633	5642	+	12.2727	2.9e-05	0.0909	TGCAGCTGGC
BC11A_HUMAN.H11MO.0.A		human	8391	8407	+	11.9213	2.91e-05	0.045	GACTGAGGGAGTGACAG
RREB1_HUMAN.H11MO.0.D		human	7916	7937	+	10	2.91e-05	0.0202	GGCgtgtgtgtgtgtgtgtgtg
COT1_HUMAN.H11MO.1.C		human	8158	8170	+	12.4091	2.92e-05	0.0932	TCAGAGGTAAGAG
ITF2_HUMAN.H11MO.0.C		human	6009	6018	+	11.9909	2.93e-05	0.0566	aacagctggg
ZNF85_HUMAN.H11MO.1.C		human	1882	1894	+	12.3485	2.93e-05	0.292	TGAGGAAATCTTC
TBX15_HUMAN.H11MO.0.D		human	1038	1056	+	11.3945	2.93e-05	0.0224	TTGGTGGGGTGGGGTGGGG
ZBTB4_HUMAN.H11MO.0.D		human	2772	2788	+	7.14286	2.94e-05	0.169	ccaggcgtgatggcggg
GCR_HUMAN.H11MO.0.A		human	1229	1243	+	12.197	2.94e-05	0.146	agtacacactgcacc
GCM2_HUMAN.H11MO.0.D		human	8857	8867	+	12.4571	2.94e-05	0.216	CTTGCGGGTGC
RARA_HUMAN.H11MO.0.A		human	8194	8213	+	11.9545	2.94e-05	0.14	ATGACATGGCAAGTTCACGG
EGR2_HUMAN.H11MO.0.A		human	9100	9117	+	11.8952	2.94e-05	0.0223	AGGAGAGTGCAGGAGGGG
BARX1_HUMAN.H11MO.0.D		human	3377	3388	+	11.9912	2.94e-05	0.0821	GAAATGCttttt
FOXF2_HUMAN.H11MO.0.D		human	6654	6664	+	12.5652	2.94e-05	0.147	tgttaacctat
TAL1_HUMAN.H11MO.1.A		human	8068	8082	+	12.1376	2.95e-05	0.111	GAGGCAGCAGGAGTG
MAFF_HUMAN.H11MO.1.B		human	4157	4165	+	12.1545	2.95e-05	0.187	tgctgactt
COE1_HUMAN.H11MO.0.A		human	5676	5690	+	12.2615	2.95e-05	0.135	gttccccctgggaag
NGN2_HUMAN.H11MO.0.D		human	6007	6018	+	12.6857	2.95e-05	0.194	ctaacagctggg
MAFA_HUMAN.H11MO.0.D		human	2283	2303	+	12	2.96e-05	0.0753	CTGCTGCGGTTGCCCCATTTG
LHX9_HUMAN.H11MO.0.D		human	4637	4654	+	12.4776	2.97e-05	0.296	GTAATTAATTTTTAACTT
SHOX2_HUMAN.H11MO.0.D		human	4637	4653	+	12.3617	2.97e-05	0.297	GTAATTAATTTTTAACT
ZFX_HUMAN.H11MO.1.A		human	2676	2692	+	11.9236	2.97e-05	0.0874	cgaggccgaggcgggcg
SOX9_HUMAN.H11MO.0.B		human	615	630	+	12.2424	2.99e-05	0.293	AAGAGTGGCAGTGTGC
BCL6_HUMAN.H11MO.0.A		human	5498	5510	+	12.0597	2.99e-05	0.149	ATCTTTCAAGGAA
CPEB1_HUMAN.H11MO.0.D		human	3384	3400	+	11.2712	2.99e-05	0.0982	ttttttttttttttttg
ZN263_HUMAN.H11MO.0.A		human	5773	5792	+	11.4394	2.99e-05	0.0406	agcaggatcgggaagaggga
PATZ1_HUMAN.H11MO.1.C		human	9345	9353	+	12.1515	3e-05	0.102	GGGGAGAGG
ZN436_HUMAN.H11MO.0.C		human	4875	4898	+	-0.676923	3e-05	0.144	tcaggaactgctgccaagagaaga
NFIC_HUMAN.H11MO.0.A		human	5630	5646	+	12.0909	3e-05	0.294	GCTTGCAGCTGGCCCAG
PRDM1_HUMAN.H11MO.0.A		human	652	665	+	12.1364	3e-05	0.0476	gaaagagagagaga
PRDM1_HUMAN.H11MO.0.A		human	692	705	+	12.1364	3e-05	0.0476	gaaagagagagaga
SUH_HUMAN.H11MO.0.A		human	5680	5690	+	12.1414	3.02e-05	0.102	cccctgggaag
VEZF1_HUMAN.H11MO.0.C		human	652	673	+	11.7361	3.02e-05	0.0148	gaaagagagagagagagaaaga
ISX_HUMAN.H11MO.0.D		human	5361	5376	+	12.64	3.02e-05	0.274	TTAATTGGACCATCAT
ZBT7A_HUMAN.H11MO.0.A		human	8322	8330	+	12.5692	3.03e-05	0.27	GAGGGGCTC
ZN341_HUMAN.H11MO.1.C		human	9182	9190	+	12.5303	3.05e-05	0.295	GGAAGAGCG
ELF1_HUMAN.H11MO.0.A		human	5409	5422	+	12.3939	3.05e-05	0.175	AACACCGGAAGTTC
PEBB_HUMAN.H11MO.0.C		human	7585	7595	+	12.4141	3.05e-05	0.109	CCTGTGGGCTG
SPIC_HUMAN.H11MO.0.D		human	7602	7614	+	10.5429	3.05e-05	0.0603	GGGAAAGGGCAGG
MXI1_HUMAN.H11MO.0.A		human	8125	8139	+	12.2121	3.05e-05	0.135	CCACGTGGAGCTCTG
PAX5_HUMAN.H11MO.0.A		human	2722	2742	+	11.52	3.06e-05	0.0985	gcctccccaacatggcgaaac
ESR1_HUMAN.H11MO.1.A		human	4239	4248	+	12.4091	3.06e-05	0.298	tcaggtcaca
MEF2D_HUMAN.H11MO.0.A		human	7470	7481	+	12.1642	3.07e-05	0.153	atctttttttag
MAZ_HUMAN.H11MO.0.A		human	461	482	+	11.4965	3.07e-05	0.0121	aggggagtggaggaaggagtAA
NR1H3_HUMAN.H11MO.0.B		human	2689	2707	+	11.811	3.07e-05	0.292	ggcggatcacctgaggtca
VDR_HUMAN.H11MO.0.A		human	6415	6430	+	12.0163	3.07e-05	0.0981	aggtccaataggttca
KLF15_HUMAN.H11MO.0.A		human	1038	1056	+	10.9242	3.08e-05	0.0297	TTGGTGGGGTGGGGTGGGG
NR2C1_HUMAN.H11MO.0.C		human	8015	8027	+	12.5	3.08e-05	0.101	GCCAAAGGGTCAG
PO3F3_HUMAN.H11MO.0.D		human	8174	8190	+	11.6434	3.08e-05	0.17	ACTGATTATGCTATTTA
ZN740_HUMAN.H11MO.0.D		human	1047	1060	+	11.8621	3.09e-05	0.0606	TGGGGTGGGGAGGG
ZN563_HUMAN.H11MO.1.C		human	5150	5161	+	11.928	3.09e-05	0.117	gcagcagcagaa
IRF3_HUMAN.H11MO.0.B		human	2410	2429	+	11.7891	3.1e-05	0.0133	AGGGGAGAGATGGAAAGTGG
ZN467_HUMAN.H11MO.0.C		human	659	680	+	10.2828	3.11e-05	0.016	agagagagagaaagagagaaag
SIX2_HUMAN.H11MO.0.A		human	4116	4128	+	12.101	3.11e-05	0.262	GGAAATATGAAAC
FOXI1_HUMAN.H11MO.0.B		human	6834	6845	+	10.8421	3.11e-05	0.0766	tcctcattggct
ELF2_HUMAN.H11MO.0.C		human	2204	2216	+	12.4697	3.11e-05	0.2	TTCCAGGAAGTGA
SP3_HUMAN.H11MO.0.B		human	457	476	+	11.8165	3.12e-05	0.048	ggtgaggggagtggaggaag
PO4F1_HUMAN.H11MO.0.D		human	1517	1530	+	11.5577	3.12e-05	0.187	CTTTATTTATTTAT
KLF15_HUMAN.H11MO.0.A		human	1926	1944	+	10.8939	3.12e-05	0.0297	GGGGTGAGGGAGGTGGTGG
MAZ_HUMAN.H11MO.0.A		human	2843	2864	+	11.4685	3.13e-05	0.0121	ggaggcggaggttgcagtgagc
VEZF1_HUMAN.H11MO.0.C		human	658	679	+	11.6806	3.13e-05	0.0148	gagagagagagaaagagagaaa
ZIC2_HUMAN.H11MO.0.D		human	9936	9950	+	11.9697	3.14e-05	0.152	GGTCCCCTGGAGTGT
ZN467_HUMAN.H11MO.0.C		human	1038	1059	+	10.2626	3.14e-05	0.016	TTGGTGGGGTGGGGTGGGGAGG
MAZ_HUMAN.H11MO.0.A		human	1044	1065	+	11.4545	3.15e-05	0.0121	GGGTGGGGTGGGGAGGGGGACA
ZN467_HUMAN.H11MO.0.C		human	1041	1062	+	10.2525	3.15e-05	0.016	GTGGGGTGGGGTGGGGAGGGGG
TBX20_HUMAN.H11MO.0.D		human	9591	9604	+	12.0707	3.16e-05	0.103	GGCTGATGGCAGGA
ZSC16_HUMAN.H11MO.0.D		human	1370	1389	+	9.83838	3.16e-05	0.153	CCTGGGCTCAGTTCATGCCA
PTF1A_HUMAN.H11MO.0.B		human	5634	5651	+	12.0183	3.16e-05	0.0936	GCAGCTGGCCCAGCTGGG
EGR1_HUMAN.H11MO.0.A		human	2811	2827	+	11.9909	3.17e-05	0.0842	ggaggctgaggcgggag
TBX15_HUMAN.H11MO.0.D		human	1917	1935	+	11.2569	3.17e-05	0.0224	AGGAGTTGGGGGGTGAGGG
ZN281_HUMAN.H11MO.0.A		human	1049	1063	+	10.6818	3.17e-05	0.037	GGGTGGGGAGGGGGA
OLIG2_HUMAN.H11MO.1.B		human	9488	9497	+	11.127	3.18e-05	0.154	ACATCTGTTT
NFAC1_HUMAN.H11MO.0.B		human	4544	4558	+	11.8818	3.19e-05	0.127	TAGGAAAAAAAAAAA
STAT1_HUMAN.H11MO.1.A		human	9734	9752	+	11.9375	3.19e-05	0.0346	AAGAAATCGAAACAGGGCT
BMAL1_HUMAN.H11MO.0.A		human	4067	4077	+	12.4697	3.2e-05	0.103	TCCATGTGTCT
MEF2C_HUMAN.H11MO.0.A		human	3551	3563	+	12.1791	3.21e-05	0.183	ttgtatttttagt
PATZ1_HUMAN.H11MO.0.C		human	5758	5779	+	11.6	3.21e-05	0.0336	ggggaaagggaaggaagcagga
FEV_HUMAN.H11MO.0.B		human	2206	2215	+	10.9758	3.22e-05	0.186	CCAGGAAGTG
LEF1_HUMAN.H11MO.0.A		human	4195	4208	+	11.4867	3.22e-05	0.287	tcctttcattttaa
FOXF1_HUMAN.H11MO.0.D		human	1519	1529	+	12.6696	3.22e-05	0.0801	TTATTTATTTA
HES1_HUMAN.H11MO.0.D		human	6039	6051	+	12.0562	3.24e-05	0.321	caggcaggggccc
ZN563_HUMAN.H11MO.0.C		human	8070	8090	+	11.8306	3.24e-05	0.0958	GGCAGCAGGAGTGGCCACAGT
STAT1_HUMAN.H11MO.1.A		human	4547	4565	+	11.9107	3.24e-05	0.0346	GAAAAAAAAAAAAAAAAAG
PO2F2_HUMAN.H11MO.0.A		human	3886	3896	+	12.065	3.25e-05	0.27	acatgcacatt
MAFA_HUMAN.H11MO.0.D		human	5623	5643	+	11.8539	3.25e-05	0.0753	TGGCTCAGCTTGCAGCTGGCC
NFAT5_HUMAN.H11MO.0.D		human	4693	4703	+	11.3182	3.25e-05	0.104	GGAGGAAAAAA
IRF1_HUMAN.H11MO.0.A		human	682	701	+	11.0455	3.26e-05	0.0461	gagacagaaagaaagagaga
ZN136_HUMAN.H11MO.0.C		human	5651	5674	+	5.81818	3.26e-05	0.136	GGCTGGGGGTACCAttgcaggttg
NFIB_HUMAN.H11MO.0.D		human	820	828	+	12.4091	3.27e-05	0.119	ccttggctg
ZN740_HUMAN.H11MO.0.D		human	1037	1050	+	11.7414	3.28e-05	0.0606	TTTGGTGGGGTGGG
IRF2_HUMAN.H11MO.0.A		human	656	675	+	10.3485	3.28e-05	0.0622	gagagagagagagaaagaga
MAZ_HUMAN.H11MO.0.A		human	5758	5779	+	11.3846	3.28e-05	0.0121	ggggaaagggaaggaagcagga
NFIC_HUMAN.H11MO.1.A		human	5079	5087	+	11.9394	3.28e-05	0.144	tcttggcat
ZN134_HUMAN.H11MO.1.C		human	9171	9187	+	11.6455	3.28e-05	0.172	TCCCAATCTGGGGAAGA
ETV2_HUMAN.H11MO.0.B		human	3055	3070	+	11.9571	3.29e-05	0.165	GGCAACAGGAAACCAT
REST_HUMAN.H11MO.0.A		human	3349	3370	+	7.77778	3.29e-05	0.161	ATCAGCACCATCAACAATTCAT
SALL4_HUMAN.H11MO.0.B		human	1924	1933	+	12.3673	3.29e-05	0.0776	GGGGGGTGAG
IRF1_HUMAN.H11MO.0.A		human	3218	3237	+	11.0152	3.3e-05	0.0461	AGAATGAAAAATGAGAGAAA
SOX10_HUMAN.H11MO.1.A		human	65	77	+	11.89	3.3e-05	0.15	CCCCTTTCTTTGT
BHA15_HUMAN.H11MO.0.B		human	1148	1158	+	12.1919	3.31e-05	0.0898	ggaacaggtgg
ZN770_HUMAN.H11MO.1.C		human	2675	2685	+	12.0769	3.31e-05	0.0538	gcgaggccgag
RREB1_HUMAN.H11MO.0.D		human	9943	9964	+	9.68889	3.31e-05	0.0202	TGGAGTGTTGCTGGTTAGGGTC
NR1D1_HUMAN.H11MO.0.B		human	7646	7664	+	11.7477	3.32e-05	0.105	GGACAAGTGGCTCACAAAA
PHX2B_HUMAN.H11MO.0.D		human	3076	3086	+	12.12	3.32e-05	0.331	TAACTTAATTT
ZN554_HUMAN.H11MO.0.C		human	9091	9110	+	11.8636	3.32e-05	0.165	GCTGAATCCAGGAGAGTGCA
BC11A_HUMAN.H11MO.0.A		human	652	668	+	11.7559	3.32e-05	0.045	gaaagagagagagagag
BARX1_HUMAN.H11MO.0.D		human	3681	3692	+	11.8053	3.32e-05	0.0821	GAAATGCTTTCT
MEIS1_HUMAN.H11MO.0.A		human	1093	1104	+	12.0721	3.33e-05	0.184	CAGATTTATGGT
MAZ_HUMAN.H11MO.0.A		human	1934	1955	+	11.3566	3.34e-05	0.0121	GGAGGTGGTGGCCAGGGCTGGA
BATF_HUMAN.H11MO.1.A		human	7868	7878	+	12.4848	3.34e-05	0.333	GATGACTCAGA
E2F1_HUMAN.H11MO.0.A		human	2816	2829	+	12.0976	3.34e-05	0.321	ctgaggcgggagaa
STAT2_HUMAN.H11MO.0.A		human	7715	7733	+	11.2727	3.36e-05	0.041	AAGACAAAGAAACCAAAAA
ETV2_HUMAN.H11MO.0.B		human	5763	5778	+	11.9143	3.36e-05	0.165	aagggaaggaagcagg
EMX2_HUMAN.H11MO.0.D		human	4638	4649	+	12.4048	3.36e-05	0.168	TAATTAATTTTT
ARI3A_HUMAN.H11MO.0.D		human	3102	3123	+	11.0109	3.37e-05	0.0707	aataaaataattttattttatt
SP4_HUMAN.H11MO.0.A		human	458	477	+	11.6694	3.38e-05	0.0541	gtgaggggagtggaggaagg
PHX2A_HUMAN.H11MO.0.D		human	3076	3086	+	11.8077	3.38e-05	0.338	TAACTTAATTT
HXA10_HUMAN.H11MO.0.C		human	1738	1749	+	12.3214	3.41e-05	0.195	GCTGCTTTATGT
THAP1_HUMAN.H11MO.0.C		human	2589	2610	+	11.4468	3.41e-05	0.128	GGGAGCCATGGCTGTGACGAGC
STAT2_HUMAN.H11MO.0.A		human	4545	4563	+	11.2424	3.41e-05	0.041	AGGAAAAAAAAAAAAAAAA
LMX1B_HUMAN.H11MO.0.D		human	2927	2944	+	11.9022	3.42e-05	0.102	taaataaataaaTAATAA
PO3F3_HUMAN.H11MO.0.D		human	1518	1534	+	11.5271	3.42e-05	0.17	TTTATTTATTTATTTTC
PRDM4_HUMAN.H11MO.0.D		human	742	757	+	5.18421	3.43e-05	0.24	actgggtggcttaaaa
ZN320_HUMAN.H11MO.0.C		human	4045	4064	+	10.1515	3.44e-05	0.111	AGGGGAAAAGGGGGAAATCA
PEBB_HUMAN.H11MO.0.C		human	9973	9983	+	12.2828	3.44e-05	0.109	TTTGTGGGCAT
ASCL1_HUMAN.H11MO.0.A		human	5632	5645	+	12.303	3.45e-05	0.157	TTGCAGCTGGCCCA
VEZF1_HUMAN.H11MO.0.C		human	455	476	+	11.5347	3.45e-05	0.0148	taggtgaggggagtggaggaag
RARG_HUMAN.H11MO.2.D		human	1047	1066	+	11.9592	3.45e-05	0.15	TGGGGTGGGGAGGGGGACAC
IRF4_HUMAN.H11MO.0.A		human	646	663	+	11.3131	3.45e-05	0.158	ggaagagaaagagagaga
TBX1_HUMAN.H11MO.0.D		human	1917	1936	+	10.0459	3.45e-05	0.0442	AGGAGTTGGGGGGTGAGGGA
FLI1_HUMAN.H11MO.1.A		human	467	479	+	12.4184	3.45e-05	0.138	gtggaggaaggag
HSF1_HUMAN.H11MO.0.A		human	1469	1483	+	11.6818	3.46e-05	0.343	CAGAACGTTCTAGTG
SOX9_HUMAN.H11MO.1.B		human	7773	7781	+	11.5758	3.46e-05	0.308	TCATTGTTT
SP4_HUMAN.H11MO.0.A		human	5765	5784	+	11.629	3.47e-05	0.0541	gggaaggaagcaggatcggg
ZBTB4_HUMAN.H11MO.0.D		human	9100	9116	+	6.64286	3.47e-05	0.169	AGGAGAGTGCAGGAGGG
FOXJ3_HUMAN.H11MO.1.B		human	7418	7430	+	11.6418	3.47e-05	0.114	tggtaaatattta
VEZF1_HUMAN.H11MO.0.C		human	5774	5795	+	11.5208	3.48e-05	0.0148	gcaggatcgggaagagggagaa
REL_HUMAN.H11MO.0.B		human	7598	7612	+	11.9605	3.48e-05	0.209	GATAGGGAAAGGGCA
TEAD2_HUMAN.H11MO.0.D		human	3890	3901	+	12.0714	3.48e-05	0.346	gcacattcttgg
ZBT17_HUMAN.H11MO.0.A		human	7589	7607	+	11.7117	3.49e-05	0.035	TGGGCTGGGGATAGGGAAA
SMAD3_HUMAN.H11MO.0.B		human	6250	6261	+	11.3629	3.49e-05	0.107	ATCTCCCTCCTC
ELF3_HUMAN.H11MO.0.A		human	2203	2216	+	12.2727	3.49e-05	0.339	TTTCCAGGAAGTGA
ZN134_HUMAN.H11MO.1.C		human	448	464	+	11.5364	3.5e-05	0.172	agctgactaggtgaggg
ZN524_HUMAN.H11MO.0.D		human	4259	4276	+	11.3485	3.51e-05	0.169	gagtgctggggtttgaat
ZN528_HUMAN.H11MO.0.C		human	9436	9455	+	9.41429	3.51e-05	0.0857	GGAAAGGAAGTCTTTCTTTA
NR1I3_HUMAN.H11MO.0.C		human	4568	4585	+	11.6	3.52e-05	0.173	AAGGTCATCCAGGTTGGG
IRF2_HUMAN.H11MO.0.A		human	686	705	+	10.1818	3.53e-05	0.0622	cagaaagaaagagagagaga
ELF1_HUMAN.H11MO.0.A		human	3674	3687	+	12.1667	3.53e-05	0.175	cggccAGGAAATGC
ZN816_HUMAN.H11MO.0.C		human	7637	7657	+	10.7273	3.54e-05	0.292	ATGAATGGGGGACAAGTGGCT
IRF3_HUMAN.H11MO.0.B		human	644	663	+	11.5781	3.54e-05	0.014	gaggaagagaaagagagaga
RXRA_HUMAN.H11MO.0.A		human	5115	5134	+	11.736	3.55e-05	0.0835	ctgtcagtggaagttcagtg
SOX2_HUMAN.H11MO.0.A		human	7771	7783	+	12.194	3.55e-05	0.275	TTTCATTGTTTCT
EGR1_HUMAN.H11MO.0.A		human	1046	1062	+	11.8182	3.55e-05	0.0842	GTGGGGTGGGGAGGGGG
ZIC3_HUMAN.H11MO.0.B		human	5674	5688	+	11.6667	3.56e-05	0.0988	gggttccccctggga
NR1H2_HUMAN.H11MO.0.D		human	6583	6601	+	-4.96939	3.56e-05	0.214	catagctgaaagttcagcg
ZN341_HUMAN.H11MO.0.C		human	1041	1062	+	11.5161	3.57e-05	0.0281	GTGGGGTGGGGTGGGGAGGGGG
IRF3_HUMAN.H11MO.0.B		human	4549	4568	+	11.5625	3.57e-05	0.014	AAAAAAAAAAAAAAAAGCTA
ZNF76_HUMAN.H11MO.0.C		human	8461	8482	+	10.4553	3.58e-05	0.117	ccagcattttgggaggctgagg
ARI3A_HUMAN.H11MO.0.D		human	2924	2945	+	10.8804	3.58e-05	0.0707	aaataaataaataaaTAATAAG
ZN563_HUMAN.H11MO.1.C		human	1978	1989	+	11.768	3.6e-05	0.117	CTGGCATCAGAG
HES7_HUMAN.H11MO.0.D		human	1385	1396	+	6.42857	3.6e-05	0.18	TGCCACGTGCTC
RFX1_HUMAN.H11MO.0.B		human	3523	3544	+	10.6212	3.6e-05	0.163	gcgcccgccgccacgcccgcct
TBX15_HUMAN.H11MO.0.D		human	8387	8405	+	11.0183	3.61e-05	0.0224	GGGGGACTGAGGGAGTGAC
ZN331_HUMAN.H11MO.0.C		human	5587	5606	+	6.90909	3.62e-05	0.209	GTCTGGGCTAGGCTGAAGTG
HAND1_HUMAN.H11MO.1.D		human	549	555	+	11.5077	3.62e-05	0.174	GGCCTGG
HAND1_HUMAN.H11MO.1.D		human	1368	1374	+	11.5077	3.62e-05	0.174	GGCCTGG
PATZ1_HUMAN.H11MO.0.C		human	1048	1069	+	11.4069	3.62e-05	0.0336	GGGGTGGGGAGGGGGACACAGC
ZN467_HUMAN.H11MO.0.C		human	663	684	+	9.9596	3.63e-05	0.0174	agagagaaagagagaaagagag
ZNF76_HUMAN.H11MO.0.C		human	9747	9768	+	10.4228	3.63e-05	0.117	AGGGCTGTGTGGGATGTGAAGA
PTF1A_HUMAN.H11MO.0.B		human	6946	6963	+	11.7982	3.64e-05	0.0936	gctgctgtctcacctcct
XBP1_HUMAN.H11MO.0.D		human	8476	8486	+	11.6479	3.64e-05	0.287	gctgaggtggg
DLX1_HUMAN.H11MO.0.D		human	2937	2952	+	11.8254	3.64e-05	0.238	aaTAATAAGCAAATTT
MEIS2_HUMAN.H11MO.0.B		human	9664	9676	+	11.4308	3.65e-05	0.361	CTGTCAGGTGTAC
VEZF1_HUMAN.H11MO.1.C		human	9107	9118	+	11.6055	3.65e-05	0.116	TGCAGGAGGGGA
E2F4_HUMAN.H11MO.1.A		human	2820	2833	+	11.9848	3.65e-05	0.35	ggcgggagaatctc
PATZ1_HUMAN.H11MO.0.C		human	9099	9120	+	11.3931	3.65e-05	0.0336	CAGGAGAGTGCAGGAGGGGAGG
NR1I3_HUMAN.H11MO.1.D		human	4803	4810	+	11.6517	3.66e-05	0.0599	aagttcac
NR1I3_HUMAN.H11MO.1.D		human	8204	8211	+	11.6517	3.66e-05	0.0599	AAGTTCAC
NR1I3_HUMAN.H11MO.1.D		human	9515	9522	+	11.6517	3.66e-05	0.0599	AAGTTCAC
SP4_HUMAN.H11MO.1.A		human	1928	1943	+	11.2121	3.67e-05	0.0694	GGTGAGGGAGGTGGTG
FOXB1_HUMAN.H11MO.0.D		human	1597	1613	+	11.1928	3.67e-05	0.25	ATTATTATTTACACACA
MEF2C_HUMAN.H11MO.0.A		human	7470	7482	+	11.9254	3.67e-05	0.183	atctttttttaga
NR5A2_HUMAN.H11MO.0.B		human	967	977	+	12.197	3.68e-05	0.361	tttcaaggcct
ZN341_HUMAN.H11MO.0.C		human	7590	7611	+	11.4677	3.68e-05	0.0281	GGGCTGGGGATAGGGAAAGGGC
VEZF1_HUMAN.H11MO.0.C		human	2404	2425	+	11.4306	3.69e-05	0.0148	ACGAAGAGGGGAGAGATGGAAA
BHA15_HUMAN.H11MO.0.B		human	5640	5650	+	11.9899	3.69e-05	0.0898	GGCCCAGCTGG
HEY2_HUMAN.H11MO.0.D		human	7310	7326	+	10.8257	3.69e-05	0.174	ggccgtgcctgacctcc
KLF9_HUMAN.H11MO.0.C		human	7305	7319	+	9.97143	3.7e-05	0.122	gctggggccgtgcct
HXA13_HUMAN.H11MO.0.C		human	5358	5368	+	11.8416	3.71e-05	0.363	CTTTTAATTGG
SOX21_HUMAN.H11MO.0.D		human	3776	3791	+	11.3956	3.71e-05	0.184	AATCATTGTTAGTCAT
MEIS1_HUMAN.H11MO.0.A		human	1908	1919	+	11.9099	3.71e-05	0.184	TTGATTGATAGG
TWST1_HUMAN.H11MO.0.A		human	9488	9504	+	11.5909	3.72e-05	0.365	ACATCTGTTTATTTTAA
VEZF1_HUMAN.H11MO.0.C		human	1921	1942	+	11.4167	3.72e-05	0.0148	GTTGGGGGGTGAGGGAGGTGGT
ETV6_HUMAN.H11MO.0.D		human	2206	2214	+	11.9394	3.72e-05	0.17	CCAGGAAGT
PTF1A_HUMAN.H11MO.1.B		human	6009	6017	+	12.4545	3.73e-05	0.103	aacagctgg
KLF6_HUMAN.H11MO.0.A		human	2675	2693	+	11.6364	3.73e-05	0.0624	gcgaggccgaggcgggcgg
HSFY1_HUMAN.H11MO.0.D		human	9452	9463	+	12.2885	3.73e-05	0.373	TTTAGAACGAGT
STA5B_HUMAN.H11MO.0.A		human	5737	5748	+	12.2576	3.74e-05	0.124	attcttagaatg
BACH1_HUMAN.H11MO.0.A		human	6948	6960	+	11.7245	3.75e-05	0.184	tgctgtctcacct
ZBT17_HUMAN.H11MO.0.A		human	8611	8629	+	11.6036	3.75e-05	0.035	gaggctgaagcaggagaat
NFAC1_HUMAN.H11MO.1.B		human	2418	2427	+	12.2273	3.76e-05	0.363	GATGGAAAGT
NKX21_HUMAN.H11MO.0.A		human	9942	9951	+	11.9697	3.77e-05	0.089	CTGGAGTGTT
STF1_HUMAN.H11MO.0.B		human	967	977	+	11.9455	3.77e-05	0.371	tttcaaggcct
TAF1_HUMAN.H11MO.0.A		human	2844	2859	+	11.6911	3.77e-05	0.143	gaggcggaggttgcag
ZN320_HUMAN.H11MO.0.C		human	1931	1950	+	9.95455	3.78e-05	0.111	GAGGGAGGTGGTGGCCAGGG
TBX15_HUMAN.H11MO.0.D		human	1042	1060	+	10.9358	3.78e-05	0.0224	TGGGGTGGGGTGGGGAGGG
NKX31_HUMAN.H11MO.0.C		human	5095	5106	+	11.578	3.79e-05	0.185	ccaaagtgcctg
STAT1_HUMAN.H11MO.1.A		human	680	698	+	11.6607	3.8e-05	0.0364	gagagacagaaagaaagag
SRBP2_HUMAN.H11MO.0.B		human	7586	7598	+	11.4727	3.8e-05	0.0913	CTGTGGGCTGGGG
TBX1_HUMAN.H11MO.0.D		human	1929	1948	+	9.84404	3.8e-05	0.0442	GTGAGGGAGGTGGTGGCCAG
MAZ_HUMAN.H11MO.0.A		human	1918	1939	+	11.1329	3.8e-05	0.0133	GGAGTTGGGGGGTGAGGGAGGT
DRGX_HUMAN.H11MO.0.D		human	3076	3086	+	11.0968	3.81e-05	0.38	TAACTTAATTT
FEV_HUMAN.H11MO.0.B		human	2840	2849	+	10.8306	3.81e-05	0.186	ccgggaggcg
GLI3_HUMAN.H11MO.0.B		human	7563	7573	+	11.7551	3.81e-05	0.206	CTGGGTGTTGT
ZN219_HUMAN.H11MO.0.D		human	1931	1942	+	11.7222	3.82e-05	0.0909	GAGGGAGGTGGT
MAFF_HUMAN.H11MO.1.B		human	6948	6956	+	11.9909	3.82e-05	0.187	tgctgtctc
PRD14_HUMAN.H11MO.0.A		human	9954	9967	+	11.76	3.82e-05	0.38	TGGTTAGGGTCTTA
LYL1_HUMAN.H11MO.0.A		human	2497	2510	+	11.0448	3.83e-05	0.159	TCATCTGGCTCCTT
STA5A_HUMAN.H11MO.0.A		human	5502	5511	+	12.0303	3.83e-05	0.189	TTCAAGGAAA
NDF1_HUMAN.H11MO.0.A		human	6009	6018	+	12.4394	3.83e-05	0.207	aacagctggg
HXD9_HUMAN.H11MO.0.D		human	7769	7778	+	12.0238	3.84e-05	0.192	AGTTTCATTG
HTF4_HUMAN.H11MO.0.A		human	6009	6018	+	12.0152	3.84e-05	0.0909	aacagctggg
IRF2_HUMAN.H11MO.0.A		human	9306	9325	+	9.98485	3.84e-05	0.0622	GGCTCACAAAGTGAAAGCTA
MGAP_HUMAN.H11MO.0.D		human	9223	9238	+	10.1579	3.84e-05	0.382	AGATGAGATTTCTCAC
MYB_HUMAN.H11MO.0.A		human	5107	5118	+	11.697	3.84e-05	0.186	ggtggcagctgt
ZN335_HUMAN.H11MO.0.A		human	7300	7321	+	10.8421	3.85e-05	0.125	acgctgctggggccgtgcctga
FOXD2_HUMAN.H11MO.0.D		human	7417	7435	+	9.74194	3.86e-05	0.385	atggtaaatatttataaat
ZN219_HUMAN.H11MO.0.D		human	436	447	+	11.7111	3.86e-05	0.0909	aagggtggtgga
ZFP28_HUMAN.H11MO.0.C		human	887	906	+	8.92424	3.86e-05	0.0621	gtctctttctctttttataa
FOXP1_HUMAN.H11MO.0.A		human	9491	9499	+	12.2639	3.86e-05	0.368	TCTGTTTAT
IKZF1_HUMAN.H11MO.0.C		human	8106	8113	+	11.7195	3.87e-05	0.0953	CTGGGAGG
PTF1A_HUMAN.H11MO.0.B		human	2273	2290	+	11.6972	3.87e-05	0.0936	GCTGCTGCTGCTGCTGCG
THB_HUMAN.H11MO.0.C		human	1368	1384	+	11.6889	3.88e-05	0.127	GGCCTGGGCTCAGTTCA
SOX1_HUMAN.H11MO.0.D		human	614	629	+	8.84615	3.88e-05	0.191	GAAGAGTGGCAGTGTG
ETV4_HUMAN.H11MO.0.B		human	3676	3686	+	11.803	3.89e-05	0.195	gccAGGAAATG
SMAD4_HUMAN.H11MO.0.B		human	7746	7758	+	11.8878	3.9e-05	0.191	GTGTCTACCACAT
HXA10_HUMAN.H11MO.0.C		human	4084	4095	+	12.1518	3.91e-05	0.195	AAGGATTTATGA
TBX15_HUMAN.H11MO.0.D		human	1919	1937	+	10.8716	3.92e-05	0.0224	GAGTTGGGGGGTGAGGGAG
IRF1_HUMAN.H11MO.0.A		human	662	681	+	10.6515	3.93e-05	0.048	gagagagaaagagagaaaga
ZN563_HUMAN.H11MO.0.C		human	799	819	+	11.5565	3.94e-05	0.0958	gggctctcctgaggcctctct
SPIC_HUMAN.H11MO.0.D		human	461	473	+	10.3714	3.94e-05	0.0649	aggggagtggagg
ETS1_HUMAN.H11MO.0.A		human	5765	5777	+	12	3.94e-05	0.164	gggaaggaagcag
TBX15_HUMAN.H11MO.0.D		human	1047	1065	+	10.8532	3.96e-05	0.0224	TGGGGTGGGGAGGGGGACA
KLF6_HUMAN.H11MO.0.A		human	1923	1941	+	11.5303	4e-05	0.0624	TGGGGGGTGAGGGAGGTGG
ETS2_HUMAN.H11MO.0.B		human	642	654	+	11.3939	4e-05	0.0782	ATgaggaagagaa
EGR2_HUMAN.H11MO.1.A		human	7914	7929	+	11.5909	4e-05	0.0365	AGGGCgtgtgtgtgtg
EGR2_HUMAN.H11MO.0.A		human	8387	8404	+	11.4032	4.01e-05	0.0223	GGGGGACTGAGGGAGTGA
ETV6_HUMAN.H11MO.0.D		human	8796	8804	+	11.8182	4.02e-05	0.17	CCAGGAAGG
IRF3_HUMAN.H11MO.0.B		human	672	691	+	11.3672	4.03e-05	0.0151	gagagaaagagagacagaaa
PURA_HUMAN.H11MO.0.D		human	2583	2599	+	11.7129	4.05e-05	0.0427	TGGCGTGGGAGCCATGG
KLF15_HUMAN.H11MO.0.A		human	8065	8083	+	10.3636	4.05e-05	0.0351	GTGGAGGCAGCAGGAGTGG
SP2_HUMAN.H11MO.0.A		human	2210	2231	+	10.7742	4.05e-05	0.0736	GAAGTGAAGGAGGGCCCCTGGC
ZN770_HUMAN.H11MO.1.C		human	8641	8651	+	11.6154	4.06e-05	0.0566	gagaggcagag
ETV4_HUMAN.H11MO.0.B		human	8795	8805	+	11.7727	4.06e-05	0.195	GCCAGGAAGGT
OSR2_HUMAN.H11MO.0.C		human	2264	2279	+	11.9184	4.06e-05	0.0565	GTATCTGCCGCTGCTG
PRDM6_HUMAN.H11MO.0.C		human	4793	4805	+	11.7576	4.08e-05	0.202	gagaagaaacaag
VEZF1_HUMAN.H11MO.0.C		human	7594	7615	+	11.2708	4.08e-05	0.0152	TGGGGATAGGGAAAGGGCAGGC
ZKSC1_HUMAN.H11MO.0.B		human	5134	5152	+	10.8333	4.09e-05	0.264	gggactcttgctgtgtgca
MAZ_HUMAN.H11MO.0.A		human	660	681	+	11.007	4.09e-05	0.0138	gagagagagaaagagagaaaga
NR2E3_HUMAN.H11MO.0.C		human	2899	2912	+	11.5051	4.09e-05	0.401	aagggcaaaactcc
SP3_HUMAN.H11MO.0.B		human	1042	1061	+	11.3761	4.09e-05	0.054	TGGGGTGGGGTGGGGAGGGG
ZBTB4_HUMAN.H11MO.1.D		human	6180	6194	+	11.6742	4.09e-05	0.141	CAGGAATGTTGGTGG
MAF_HUMAN.H11MO.0.A		human	4152	4170	+	11.6748	4.09e-05	0.137	agaattgctgacttcaaga
ERG_HUMAN.H11MO.0.A		human	467	479	+	12.0455	4.1e-05	0.146	gtggaggaaggag
LMX1B_HUMAN.H11MO.0.D		human	2935	2952	+	11.5978	4.1e-05	0.102	taaaTAATAAGCAAATTT
HNF4G_HUMAN.H11MO.0.B		human	5091	5104	+	11.6667	4.11e-05	0.397	gagcccaaagtgcc
ZN341_HUMAN.H11MO.0.C		human	2408	2429	+	11.2903	4.11e-05	0.0281	AGAGGGGAGAGATGGAAAGTGG
COE1_HUMAN.H11MO.0.A		human	9245	9259	+	11.6615	4.11e-05	0.135	CTGTCCTCAGAGAAC
ZN136_HUMAN.H11MO.0.C		human	134	157	+	5.20909	4.12e-05	0.136	cattgattcaacaattattggttg
MZF1_HUMAN.H11MO.0.B		human	459	471	+	11.8485	4.12e-05	0.137	tgaggggagtgga
EGR2_HUMAN.H11MO.1.A		human	9750	9765	+	11.5455	4.12e-05	0.0365	GCTGTGTGGGATGTGA
BCL6B_HUMAN.H11MO.0.D		human	9154	9164	+	10.0488	4.13e-05	0.21	CTGCATTCTGG
HME2_HUMAN.H11MO.0.D		human	9952	9962	+	8.86111	4.13e-05	0.4	GCTGGTTAGGG
FOXC1_HUMAN.H11MO.0.C		human	9490	9504	+	10.6517	4.14e-05	0.412	ATCTGTTTATTTTAA
ELF2_HUMAN.H11MO.0.C		human	5410	5422	+	12.0152	4.14e-05	0.2	ACACCGGAAGTTC
MAF_HUMAN.H11MO.0.A		human	3638	3656	+	11.6585	4.14e-05	0.137	caaagtgctgggattacag
KLF16_HUMAN.H11MO.0.D		human	5918	5936	+	10.8468	4.15e-05	0.0298	aggggtgtgatcttgggtg
LHX6_HUMAN.H11MO.0.D		human	7544	7553	+	12.0299	4.15e-05	0.407	TTCTGATTGG
PATZ1_HUMAN.H11MO.1.C		human	1932	1940	+	11.8939	4.17e-05	0.102	AGGGAGGTG
WT1_HUMAN.H11MO.0.C		human	2810	2829	+	10.2273	4.17e-05	0.0537	gggaggctgaggcgggagaa
PKNX1_HUMAN.H11MO.0.B		human	8398	8408	+	11.7724	4.17e-05	0.197	GGAGTGACAGA
ZN148_HUMAN.H11MO.0.D		human	1048	1062	+	11.1348	4.17e-05	0.0466	GGGGTGGGGAGGGGG
ZN467_HUMAN.H11MO.0.C		human	5772	5793	+	9.66667	4.17e-05	0.019	aagcaggatcgggaagagggag
MXI1_HUMAN.H11MO.0.A		human	8580	8594	+	11.7879	4.18e-05	0.135	gcacgtgcctgtagt
MAFG_HUMAN.H11MO.1.A		human	5142	5149	+	11.5484	4.18e-05	0.203	tgctgtgt
FOXJ3_HUMAN.H11MO.0.A		human	9492	9504	+	10.6212	4.18e-05	0.0983	CTGTTTATTTTAA
NKX62_HUMAN.H11MO.0.D		human	7826	7836	+	11.5161	4.2e-05	0.419	GTTTAATTACT
KLF16_HUMAN.H11MO.0.D		human	461	479	+	10.8226	4.2e-05	0.0298	aggggagtggaggaaggag
BCL6B_HUMAN.H11MO.0.D		human	3684	3694	+	10	4.21e-05	0.21	ATGCTTTCTAA
KLF16_HUMAN.H11MO.0.D		human	1927	1945	+	10.8145	4.22e-05	0.0298	GGGTGAGGGAGGTGGTGGC
CXXC1_HUMAN.H11MO.0.D		human	8	14	+	10.2561	4.22e-05	0.406	CGTTGGC
VEZF1_HUMAN.H11MO.0.C		human	664	685	+	11.2153	4.23e-05	0.0152	gagagaaagagagaaagagaga
ZN331_HUMAN.H11MO.0.C		human	7063	7082	+	6.5	4.23e-05	0.209	gctagggccctgcaagcaag
ZEP1_HUMAN.H11MO.0.D		human	4498	4509	+	11.3303	4.23e-05	0.269	TGGGAAAAGCTC
MAFF_HUMAN.H11MO.0.B		human	7985	8002	+	11.36	4.24e-05	0.139	TACAGAGTTGGCATTTTT
ZN148_HUMAN.H11MO.0.D		human	1037	1051	+	11.1011	4.24e-05	0.0466	TTTGGTGGGGTGGGG
SNAI1_HUMAN.H11MO.0.C		human	8433	8440	+	13.0902	4.25e-05	0.164	ccaggtgc
CPEB1_HUMAN.H11MO.0.D		human	3111	3127	+	10.4576	4.25e-05	0.0983	attttattttattGCAT
PTF1A_HUMAN.H11MO.1.B		human	8070	8078	+	12.2626	4.26e-05	0.103	GGCAGCAGG
HXA2_HUMAN.H11MO.0.D		human	4636	4646	+	11.68	4.26e-05	0.426	TGTAATTAATT
ZN667_HUMAN.H11MO.0.C		human	1658	1676	+	11.3403	4.26e-05	0.139	CTGTCCTTCACAGCCCTCA
THAP1_HUMAN.H11MO.0.C		human	1692	1713	+	11.078	4.26e-05	0.128	TGCAGCCGGCCTCCCTCCTGTC
FLI1_HUMAN.H11MO.1.A		human	9436	9448	+	12.1327	4.26e-05	0.138	GGAAAGGAAGTCT
TAL1_HUMAN.H11MO.1.A		human	5105	5119	+	11.6697	4.27e-05	0.111	tgggtggcagctgtc
PRGR_HUMAN.H11MO.1.A		human	6176	6184	+	11.7424	4.28e-05	0.137	AGAACAGGA
ZN341_HUMAN.H11MO.0.C		human	1930	1951	+	11.2258	4.28e-05	0.0281	TGAGGGAGGTGGTGGCCAGGGC
HNF4A_HUMAN.H11MO.0.A		human	8080	8093	+	11.3182	4.28e-05	0.268	GTGGCCACAGTTCA
SNAI2_HUMAN.H11MO.0.A		human	1150	1159	+	12.9077	4.29e-05	0.169	aacaggtggt
KLF12_HUMAN.H11MO.0.C		human	461	471	+	10.9091	4.3e-05	0.219	aggggagtgga
NR1I2_HUMAN.H11MO.0.C		human	2690	2708	+	11.5393	4.31e-05	0.211	gcggatcacctgaggtcag
STAT1_HUMAN.H11MO.1.A		human	3216	3234	+	11.4554	4.31e-05	0.0375	AGAGAATGAAAAATGAGAG
TBX4_HUMAN.H11MO.0.D		human	8434	8453	+	11.1489	4.31e-05	0.281	caggtgcagtagctcacacc
EGR2_HUMAN.H11MO.0.A		human	7915	7932	+	11.2823	4.32e-05	0.0223	GGGCgtgtgtgtgtgtgt
SRF_HUMAN.H11MO.0.A		human	1029	1046	+	11.2895	4.33e-05	0.219	ttTTCTTTTTTGGTGGGG
ZN418_HUMAN.H11MO.0.C		human	6027	6043	+	11.46	4.33e-05	0.21	tccttccatcctcaggc
KLF4_HUMAN.H11MO.0.A		human	6368	6377	+	11.8333	4.33e-05	0.122	tgggtgttgc
GBX1_HUMAN.H11MO.0.D		human	4637	4653	+	12.0638	4.35e-05	0.434	GTAATTAATTTTTAACT
MYC_HUMAN.H11MO.0.A		human	8124	8134	+	11.9848	4.35e-05	0.107	ACCACGTGGAG
ATF6A_HUMAN.H11MO.0.B		human	2579	2590	+	9.93878	4.37e-05	0.416	GCGCTGGCGTGG
SPI1_HUMAN.H11MO.0.A		human	5776	5792	+	10.9848	4.37e-05	0.17	aggatcgggaagaggga
ZBTB4_HUMAN.H11MO.1.D		human	413	427	+	11.5506	4.38e-05	0.141	gagtggcgtttgtgc
MZF1_HUMAN.H11MO.0.B		human	5761	5773	+	11.7879	4.38e-05	0.137	gaaagggaaggaa
TCF7_HUMAN.H11MO.0.A		human	3004	3019	+	11.5789	4.38e-05	0.137	GCAAACAACAAAAGAA
IRF3_HUMAN.H11MO.0.B		human	7711	7730	+	11.2266	4.39e-05	0.0159	CAAAAAGACAAAGAAACCAA
SRF_HUMAN.H11MO.0.A		human	7152	7169	+	11.2632	4.39e-05	0.219	gggccccatatggccatt
GMEB2_HUMAN.H11MO.0.D		human	4036	4046	+	11.1429	4.4e-05	0.411	TGTTACGTGAG
IRF8_HUMAN.H11MO.0.B		human	686	705	+	10.6061	4.4e-05	0.107	cagaaagaaagagagagaga
GLI3_HUMAN.H11MO.0.B		human	8364	8374	+	11.4286	4.4e-05	0.206	CTGGGTGGATG
TBX5_HUMAN.H11MO.0.D		human	8480	8487	+	11.9438	4.4e-05	0.435	aggtggga
GCM2_HUMAN.H11MO.0.D		human	7237	7247	+	11.6714	4.41e-05	0.216	gttgcgggcag
SMAD3_HUMAN.H11MO.0.B		human	812	823	+	11.1048	4.41e-05	0.107	gcctctctcctt
REL_HUMAN.H11MO.0.B		human	6407	6421	+	11.6316	4.42e-05	0.209	gattggggaggtcca
NFIA_HUMAN.H11MO.0.C		human	8991	9005	+	11.43	4.43e-05	0.215	ATGGCTAGCAGCCCA
ETS1_HUMAN.H11MO.0.A		human	5410	5422	+	11.8333	4.44e-05	0.164	ACACCGGAAGTTC
NFKB1_HUMAN.H11MO.1.B		human	4055	4065	+	11.3788	4.44e-05	0.434	GGGGAAATCAC
ZN490_HUMAN.H11MO.0.C		human	3042	3065	+	-6.50769	4.46e-05	0.147	CCAATCACCTAAAGGCAACAGGAA
P5F1B_HUMAN.H11MO.0.D		human	5488	5503	+	10.9518	4.47e-05	0.445	TCATATGAATATCTTT
STAT6_HUMAN.H11MO.0.B		human	2450	2460	+	11.5909	4.47e-05	0.148	CTCTCCGGAAC
PATZ1_HUMAN.H11MO.1.C		human	9624	9632	+	11.8333	4.47e-05	0.102	TGGGAGGAG
ZN281_HUMAN.H11MO.0.A		human	1927	1941	+	9.92424	4.47e-05	0.0457	GGGTGAGGGAGGTGG
COT1_HUMAN.H11MO.0.C		human	8154	8170	+	11.5152	4.47e-05	0.13	AAGTTCAGAGGTAAGAG
HXC10_HUMAN.H11MO.0.D		human	3547	3565	+	11.4028	4.47e-05	0.176	ttttttgtatttttagtag
TBX15_HUMAN.H11MO.0.D		human	2674	2692	+	10.6239	4.48e-05	0.0239	tgcgaggccgaggcgggcg
ZN467_HUMAN.H11MO.0.C		human	9101	9122	+	9.51515	4.48e-05	0.0195	GGAGAGTGCAGGAGGGGAGGTC
KLF3_HUMAN.H11MO.0.B		human	1927	1945	+	11.1212	4.5e-05	0.086	GGGTGAGGGAGGTGGTGGC
ZN502_HUMAN.H11MO.0.C		human	7796	7815	+	2.97368	4.5e-05	0.418	GCTTGGTATCATGTAGAATA
THAP1_HUMAN.H11MO.0.C		human	3522	3543	+	10.9858	4.5e-05	0.128	ggcgcccgccgccacgcccgcc
MAZ_HUMAN.H11MO.0.A		human	7588	7609	+	10.8392	4.5e-05	0.0145	GTGGGCTGGGGATAGGGAAAGG
CTCF_HUMAN.H11MO.0.A		human	8059	8077	+	9.27692	4.51e-05	0.435	TGGCCAGTGGAGGCAGCAG
KLF5_HUMAN.H11MO.0.A		human	9710	9723	+	11.4242	4.51e-05	0.119	TGGGTGTGGAGAGA
PO2F3_HUMAN.H11MO.0.D		human	8178	8191	+	11.5818	4.51e-05	0.433	ATTATGCTATTTAG
ARI3A_HUMAN.H11MO.0.D		human	4639	4660	+	10.3696	4.52e-05	0.0743	AATTAATTTTTAACTTATCTAG
RREB1_HUMAN.H11MO.0.D		human	7914	7935	+	8.92222	4.53e-05	0.0202	AGGGCgtgtgtgtgtgtgtgtg
SOX5_HUMAN.H11MO.0.C		human	3779	3786	+	11.6627	4.54e-05	0.438	CATTGTTA
ZN148_HUMAN.H11MO.0.D		human	1920	1934	+	10.9663	4.54e-05	0.0466	AGTTGGGGGGTGAGG
ZFX_HUMAN.H11MO.1.A		human	1934	1950	+	11.3681	4.55e-05	0.0874	GGAGGTGGTGGCCAGGG
ERG_HUMAN.H11MO.0.A		human	1635	1647	+	11.8939	4.55e-05	0.146	GCAGAGGAAATGA
ZFX_HUMAN.H11MO.0.A		human	2676	2685	+	12.2154	4.55e-05	0.226	cgaggccgag
PBX3_HUMAN.H11MO.1.A		human	6837	6845	+	11.697	4.56e-05	0.225	tcattggct
ZEP2_HUMAN.H11MO.0.D		human	9546	9559	+	11.5196	4.56e-05	0.452	GGTAAGGAAAGTGG
ESR2_HUMAN.H11MO.0.A		human	2424	2438	+	11.3788	4.57e-05	0.251	AAGTGGCTCTGCCCT
NKX21_HUMAN.H11MO.0.A		human	6638	6647	+	11.803	4.57e-05	0.089	tttgagagcc
THB_HUMAN.H11MO.1.D		human	4237	4246	+	11.8293	4.57e-05	0.183	actcaggtca
ZN341_HUMAN.H11MO.0.C		human	1920	1941	+	11.1129	4.59e-05	0.0282	AGTTGGGGGGTGAGGGAGGTGG
FOXJ3_HUMAN.H11MO.0.A		human	7225	7237	+	10.3788	4.59e-05	0.0983	gtgttgatttgtg
VEZF1_HUMAN.H11MO.0.C		human	5781	5802	+	11.0833	4.6e-05	0.0152	cgggaagagggagaattggggc
ZN263_HUMAN.H11MO.0.A		human	8609	8628	+	10.6515	4.6e-05	0.0514	gggaggctgaagcaggagaa
MAZ_HUMAN.H11MO.0.A		human	7594	7615	+	10.7972	4.61e-05	0.0145	TGGGGATAGGGAAAGGGCAGGC
EGR4_HUMAN.H11MO.0.D		human	1047	1057	+	10.4472	4.62e-05	0.206	TGGGGTGGGGA
WT1_HUMAN.H11MO.0.C		human	2675	2694	+	10.0152	4.63e-05	0.0537	gcgaggccgaggcgggcgga
NRL_HUMAN.H11MO.0.D		human	4232	4242	+	11.6	4.63e-05	0.231	ggctgactcag
SOX18_HUMAN.H11MO.0.D		human	1118	1136	+	11.4404	4.64e-05	0.462	CAAAAAtttgttatttcca
GCR_HUMAN.H11MO.1.A		human	9696	9707	+	11.6615	4.64e-05	0.151	ATGGAACAGACA
VEZF1_HUMAN.H11MO.0.C		human	648	669	+	11.0694	4.64e-05	0.0152	aagagaaagagagagagagaga
RREB1_HUMAN.H11MO.0.D		human	1037	1058	+	8.85556	4.65e-05	0.0202	TTTGGTGGGGTGGGGTGGGGAG
PIT1_HUMAN.H11MO.0.C		human	4111	4123	+	11.7111	4.65e-05	0.46	TACATGGAAATAT
ZN320_HUMAN.H11MO.0.C		human	1049	1068	+	9.51515	4.65e-05	0.111	GGGTGGGGAGGGGGACACAG
ZN708_HUMAN.H11MO.1.D		human	6674	6682	+	11.8636	4.66e-05	0.298	aggtacagg
ID4_HUMAN.H11MO.0.D		human	9666	9676	+	11.7324	4.67e-05	0.152	GTCAGGTGTAC
RARA_HUMAN.H11MO.2.A		human	7284	7300	+	11.4605	4.67e-05	0.254	tggtgagagggaggcca
NKX22_HUMAN.H11MO.0.D		human	183	190	+	9.74242	4.68e-05	0.088	tgagaggc
NKX22_HUMAN.H11MO.0.D		human	8640	8647	+	9.74242	4.68e-05	0.088	tgagaggc
SOX2_HUMAN.H11MO.1.A		human	5349	5364	+	11.5522	4.68e-05	0.259	GCTTTTCTCCTTTTAA
ZBT17_HUMAN.H11MO.0.A		human	1046	1064	+	11.2703	4.69e-05	0.0398	GTGGGGTGGGGAGGGGGAC
ZBT48_HUMAN.H11MO.0.C		human	5728	5739	+	11.8636	4.69e-05	0.449	ttagggagcatt
HAND1_HUMAN.H11MO.0.D		human	4590	4606	+	11.5606	4.7e-05	0.151	TGGCCTGTTGAGCTTCA
ZBT18_HUMAN.H11MO.0.C		human	4351	4361	+	11.8469	4.7e-05	0.275	TCCAGATGCAG
HLTF_HUMAN.H11MO.0.D		human	4880	4891	+	11.7928	4.7e-05	0.129	aactgctgccaa
LHX2_HUMAN.H11MO.0.A		human	7826	7837	+	11.3433	4.71e-05	0.198	GTTTAATTACTG
HTF4_HUMAN.H11MO.0.A		human	554	563	+	11.7879	4.72e-05	0.0909	GGCAGGTGTC
PATZ1_HUMAN.H11MO.0.C		human	7589	7610	+	10.9793	4.72e-05	0.0394	TGGGCTGGGGATAGGGAAAGGG
KLF6_HUMAN.H11MO.0.A		human	2841	2859	+	11.2727	4.73e-05	0.0624	cgggaggcggaggttgcag
ZN257_HUMAN.H11MO.0.C		human	1310	1321	+	11.3846	4.73e-05	0.212	TCTCTGGCCTCA
VEZF1_HUMAN.H11MO.0.C		human	5768	5789	+	11.0347	4.75e-05	0.0152	aaggaagcaggatcgggaagag
MAFK_HUMAN.H11MO.1.A		human	6987	6999	+	11.1268	4.75e-05	0.234	tgctatgtgagca
ZN394_HUMAN.H11MO.1.D		human	9437	9445	+	11.4714	4.77e-05	0.228	GAAAGGAAG
DLX1_HUMAN.H11MO.0.D		human	2620	2635	+	11.5079	4.78e-05	0.238	AAATATTAGCAAATTg
MAFA_HUMAN.H11MO.0.D		human	5148	5168	+	11.236	4.78e-05	0.0753	gtgcagcagcagaagtatccc
HES5_HUMAN.H11MO.0.D		human	553	564	+	7.82692	4.8e-05	0.232	TGGCAGGTGTCT
PRDM1_HUMAN.H11MO.0.A		human	670	683	+	11.3485	4.8e-05	0.0637	aagagagaaagaga
E2F3_HUMAN.H11MO.0.A		human	1947	1957	+	11.5	4.8e-05	0.228	AGGGCTGGAAT
ZIC3_HUMAN.H11MO.0.B		human	9936	9950	+	11.12	4.8e-05	0.0988	GGTCCCCTGGAGTGT
SP3_HUMAN.H11MO.0.B		human	2678	2697	+	11.1101	4.8e-05	0.0553	aggccgaggcgggcggatca
NFYB_HUMAN.H11MO.0.A		human	9810	9822	+	11.6885	4.81e-05	0.28	TGGCCAATGGCCT
VEZF1_HUMAN.H11MO.0.C		human	686	707	+	11.0139	4.81e-05	0.0152	cagaaagaaagagagagagaga
EGR2_HUMAN.H11MO.0.A		human	7919	7936	+	11.1048	4.82e-05	0.0223	gtgtgtgtgtgtgtgtgt
EGR2_HUMAN.H11MO.0.A		human	7921	7938	+	11.1048	4.82e-05	0.0223	gtgtgtgtgtgtgtgtgt
EGR2_HUMAN.H11MO.0.A		human	7923	7940	+	11.1048	4.82e-05	0.0223	gtgtgtgtgtgtgtgtgt
EGR2_HUMAN.H11MO.0.A		human	7925	7942	+	11.1048	4.82e-05	0.0223	gtgtgtgtgtgtgtgtgt
EGR2_HUMAN.H11MO.0.A		human	7927	7944	+	11.1048	4.82e-05	0.0223	gtgtgtgtgtgtgtgtgt
EGR2_HUMAN.H11MO.0.A		human	7929	7946	+	11.1048	4.82e-05	0.0223	gtgtgtgtgtgtgtgtgt
EGR2_HUMAN.H11MO.0.A		human	7931	7948	+	11.1048	4.82e-05	0.0223	gtgtgtgtgtgtgtgtgt
EGR2_HUMAN.H11MO.0.A		human	7933	7950	+	11.1048	4.82e-05	0.0223	gtgtgtgtgtgtgtgtgt
EGR2_HUMAN.H11MO.0.A		human	7935	7952	+	11.1048	4.82e-05	0.0223	gtgtgtgtgtgtgtgtgt
EGR2_HUMAN.H11MO.0.A		human	7937	7954	+	11.1048	4.82e-05	0.0223	gtgtgtgtgtgtgtgtgt
EGR2_HUMAN.H11MO.0.A		human	7939	7956	+	11.1048	4.82e-05	0.0223	gtgtgtgtgtgtgtgtgt
EGR2_HUMAN.H11MO.0.A		human	7941	7958	+	11.1048	4.82e-05	0.0223	gtgtgtgtgtgtgtgtgt
PITX2_HUMAN.H11MO.0.D		human	920	929	+	11.6531	4.84e-05	0.239	ttggattaag
NR1D1_HUMAN.H11MO.0.B		human	8111	8129	+	11.2703	4.84e-05	0.115	AGGACACTGGGAAACCACG
HXC6_HUMAN.H11MO.0.D		human	1518	1532	+	5.83486	4.85e-05	0.202	TTTATTTATTTATTT
EGR3_HUMAN.H11MO.0.D		human	7920	7930	+	11.7431	4.86e-05	0.0318	tgtgtgtgtgt
EGR3_HUMAN.H11MO.0.D		human	7922	7932	+	11.7431	4.86e-05	0.0318	tgtgtgtgtgt
EGR3_HUMAN.H11MO.0.D		human	7924	7934	+	11.7431	4.86e-05	0.0318	tgtgtgtgtgt
EGR3_HUMAN.H11MO.0.D		human	7926	7936	+	11.7431	4.86e-05	0.0318	tgtgtgtgtgt
EGR3_HUMAN.H11MO.0.D		human	7928	7938	+	11.7431	4.86e-05	0.0318	tgtgtgtgtgt
EGR3_HUMAN.H11MO.0.D		human	7930	7940	+	11.7431	4.86e-05	0.0318	tgtgtgtgtgt
EGR3_HUMAN.H11MO.0.D		human	7932	7942	+	11.7431	4.86e-05	0.0318	tgtgtgtgtgt
EGR3_HUMAN.H11MO.0.D		human	7934	7944	+	11.7431	4.86e-05	0.0318	tgtgtgtgtgt
EGR3_HUMAN.H11MO.0.D		human	7936	7946	+	11.7431	4.86e-05	0.0318	tgtgtgtgtgt
EGR3_HUMAN.H11MO.0.D		human	7938	7948	+	11.7431	4.86e-05	0.0318	tgtgtgtgtgt
EGR3_HUMAN.H11MO.0.D		human	7940	7950	+	11.7431	4.86e-05	0.0318	tgtgtgtgtgt
EGR3_HUMAN.H11MO.0.D		human	7942	7952	+	11.7431	4.86e-05	0.0318	tgtgtgtgtgt
EGR3_HUMAN.H11MO.0.D		human	7944	7954	+	11.7431	4.86e-05	0.0318	tgtgtgtgtgt
EGR3_HUMAN.H11MO.0.D		human	7946	7956	+	11.7431	4.86e-05	0.0318	tgtgtgtgtgt
EGR3_HUMAN.H11MO.0.D		human	7948	7958	+	11.7431	4.86e-05	0.0318	tgtgtgtgtgt
GRHL2_HUMAN.H11MO.0.A		human	8513	8524	+	11.7846	4.86e-05	0.481	gaccagcctggc
PURA_HUMAN.H11MO.0.D		human	463	479	+	11.4554	4.86e-05	0.0427	gggagtggaggaaggag
NFIB_HUMAN.H11MO.0.D		human	2225	2233	+	12	4.87e-05	0.119	CCCTGGCAT
NFIB_HUMAN.H11MO.0.D		human	6548	6556	+	12	4.87e-05	0.119	ccctggcat
GLIS3_HUMAN.H11MO.0.D		human	5652	5661	+	11.8202	4.88e-05	0.462	GCTGGGGGTA
PTF1A_HUMAN.H11MO.0.B		human	2282	2299	+	11.3211	4.89e-05	0.0944	GCTGCTGCGGTTGCCCCA
ZN281_HUMAN.H11MO.0.A		human	1923	1937	+	9.72727	4.89e-05	0.0457	TGGGGGGTGAGGGAG
IRF3_HUMAN.H11MO.0.B		human	684	703	+	11.0469	4.89e-05	0.017	gacagaaagaaagagagaga
TFCP2_HUMAN.H11MO.0.D		human	6811	6826	+	11.5612	4.91e-05	0.211	ccctgtccatacagga
HESX1_HUMAN.H11MO.0.D		human	8575	8590	+	11.7615	4.91e-05	0.272	tggtggcacgtgcctg
PPARA_HUMAN.H11MO.1.B		human	8019	8027	+	11.5859	4.91e-05	0.24	AAGGGTCAG
NR1H2_HUMAN.H11MO.0.D		human	768	786	+	-6.34694	4.91e-05	0.214	tggaagtccaagatcaagg
MESP1_HUMAN.H11MO.0.D		human	555	565	+	11.8171	4.91e-05	0.234	GCAGGTGTCTG
PRDM4_HUMAN.H11MO.0.D		human	2368	2383	+	3.93421	4.92e-05	0.24	AAGGCTGCCCTGGAAA
EGR1_HUMAN.H11MO.0.A		human	1041	1057	+	11.3182	4.93e-05	0.0921	GTGGGGTGGGGTGGGGA
SP4_HUMAN.H11MO.0.A		human	9618	9637	+	11.0645	4.93e-05	0.0588	AGCACATGGGAGGAGACAGA
ZN143_HUMAN.H11MO.0.A		human	8463	8484	+	8.33333	4.96e-05	0.413	agcattttgggaggctgaggtg
MAX_HUMAN.H11MO.0.A		human	4583	4592	+	11.7576	4.97e-05	0.219	GGGCATGTGG
MAZ_HUMAN.H11MO.0.A		human	8472	8493	+	10.6643	4.98e-05	0.0151	ggaggctgaggtgggaggatca
CPEB1_HUMAN.H11MO.0.D		human	1589	1605	+	10.0678	4.99e-05	0.0983	TTATTATTATTATTATT
KLF5_HUMAN.H11MO.0.A		human	7914	7927	+	11.2576	4.99e-05	0.119	AGGGCgtgtgtgtg
NFAC1_HUMAN.H11MO.0.B		human	689	703	+	11.3636	4.99e-05	0.127	aaagaaagagagaga
ZN563_HUMAN.H11MO.0.C		human	3448	3468	+	11.2177	5e-05	0.0973	tggctcactgcaggctccgcc
ZN467_HUMAN.H11MO.0.C		human	647	668	+	9.28283	5e-05	0.0205	gaagagaaagagagagagagag
PURA_HUMAN.H11MO.0.D		human	586	602	+	11.4158	5e-05	0.0427	GGAAATGGGAGACCTGG
PURA_HUMAN.H11MO.0.D		human	1928	1944	+	11.4158	5e-05	0.0427	GGTGAGGGAGGTGGTGG
CTCFL_HUMAN.H11MO.0.A		human	5834	5850	+	9.95455	5e-05	0.242	ccccacagggagcacta
IRF1_HUMAN.H11MO.0.A		human	7711	7730	+	10.1364	5.01e-05	0.0544	CAAAAAGACAAAGAAACCAA
ASCL1_HUMAN.H11MO.0.A		human	6732	6745	+	11.5909	5.01e-05	0.157	tcccacctgttgtt
FOXB1_HUMAN.H11MO.0.D		human	7420	7436	+	10.5663	5.01e-05	0.25	gtaaatatttataaata
ARI5B_HUMAN.H11MO.0.C		human	7562	7574	+	11.1782	5.02e-05	0.259	ACTGGGTGTTGTG
RREB1_HUMAN.H11MO.0.D		human	7919	7940	+	8.66667	5.02e-05	0.0202	gtgtgtgtgtgtgtgtgtgtgt
RREB1_HUMAN.H11MO.0.D		human	7921	7942	+	8.66667	5.02e-05	0.0202	gtgtgtgtgtgtgtgtgtgtgt
RREB1_HUMAN.H11MO.0.D		human	7923	7944	+	8.66667	5.02e-05	0.0202	gtgtgtgtgtgtgtgtgtgtgt
RREB1_HUMAN.H11MO.0.D		human	7925	7946	+	8.66667	5.02e-05	0.0202	gtgtgtgtgtgtgtgtgtgtgt
RREB1_HUMAN.H11MO.0.D		human	7927	7948	+	8.66667	5.02e-05	0.0202	gtgtgtgtgtgtgtgtgtgtgt
RREB1_HUMAN.H11MO.0.D		human	7929	7950	+	8.66667	5.02e-05	0.0202	gtgtgtgtgtgtgtgtgtgtgt
RREB1_HUMAN.H11MO.0.D		human	7931	7952	+	8.66667	5.02e-05	0.0202	gtgtgtgtgtgtgtgtgtgtgt
RREB1_HUMAN.H11MO.0.D		human	7933	7954	+	8.66667	5.02e-05	0.0202	gtgtgtgtgtgtgtgtgtgtgt
RREB1_HUMAN.H11MO.0.D		human	7935	7956	+	8.66667	5.02e-05	0.0202	gtgtgtgtgtgtgtgtgtgtgt
RREB1_HUMAN.H11MO.0.D		human	7937	7958	+	8.66667	5.02e-05	0.0202	gtgtgtgtgtgtgtgtgtgtgt
NGN2_HUMAN.H11MO.0.D		human	5108	5119	+	11.8286	5.02e-05	0.194	gtggcagctgtc
SP4_HUMAN.H11MO.0.A		human	1926	1945	+	11.0323	5.03e-05	0.0588	GGGGTGAGGGAGGTGGTGGC
RXRA_HUMAN.H11MO.0.A		human	7284	7303	+	11.28	5.03e-05	0.0949	tggtgagagggaggccacgc
KLF15_HUMAN.H11MO.0.A		human	522	540	+	9.90909	5.03e-05	0.04	CAGGCGTGGCTAGGGGACA
ESR2_HUMAN.H11MO.0.A		human	6805	6819	+	11.2273	5.04e-05	0.251	ggtgcaccctgtcca
SUH_HUMAN.H11MO.0.A		human	8103	8113	+	11.5657	5.05e-05	0.102	GCCCTGGGAGG
ELF5_HUMAN.H11MO.0.A		human	465	479	+	11.7273	5.05e-05	0.312	gagtggaggaaggag
TLX1_HUMAN.H11MO.0.D		human	2853	2869	+	11.0215	5.06e-05	0.168	gttgcagtgagccgaga
RXRG_HUMAN.H11MO.0.B		human	9510	9522	+	9.13636	5.06e-05	0.501	AGTAAAAGTTCAC
BC11A_HUMAN.H11MO.0.A		human	5777	5793	+	11.2205	5.06e-05	0.0476	ggatcgggaagagggag
TBX15_HUMAN.H11MO.0.D		human	1046	1064	+	10.3945	5.07e-05	0.0255	GTGGGGTGGGGAGGGGGAC
ZIC3_HUMAN.H11MO.0.B		human	1700	1714	+	11.0133	5.08e-05	0.0988	GCCTCCCTCCTGTCC
HXA9_HUMAN.H11MO.0.B		human	4085	4095	+	11.3846	5.08e-05	0.187	AGGATTTATGA
TWST1_HUMAN.H11MO.1.A		human	9704	9713	+	11.8636	5.09e-05	0.233	GACATCTGGG
PO4F1_HUMAN.H11MO.0.D		human	3357	3370	+	10.5769	5.1e-05	0.187	CATCAACAATTCAT
FOXM1_HUMAN.H11MO.0.A		human	715	726	+	11.3284	5.11e-05	0.248	agtttgctctgg
RXRA_HUMAN.H11MO.1.A		human	4566	4575	+	11.5306	5.11e-05	0.249	CTAAGGTCAT
RARG_HUMAN.H11MO.0.B		human	5555	5572	+	11.28	5.11e-05	0.494	GTGTCACAGGCGCCTGAA
MYC_HUMAN.H11MO.0.A		human	8579	8589	+	11.7273	5.11e-05	0.107	ggcacgtgcct
ZN263_HUMAN.H11MO.0.A		human	5776	5795	+	10.4545	5.12e-05	0.0514	aggatcgggaagagggagaa
TBX1_HUMAN.H11MO.0.D		human	8470	8489	+	9.20183	5.12e-05	0.0512	tgggaggctgaggtgggagg
KLF4_HUMAN.H11MO.0.A		human	1048	1057	+	11.697	5.12e-05	0.122	GGGGTGGGGA
ZN140_HUMAN.H11MO.0.C		human	5283	5306	+	8.00917	5.13e-05	0.276	TATCCCCCATCATTTCAGCCTCAG
SUH_HUMAN.H11MO.0.A		human	189	199	+	11.5455	5.14e-05	0.102	gccctgagaac
RFX1_HUMAN.H11MO.0.B		human	3415	3436	+	9.89394	5.15e-05	0.163	ggctctgtcgcccaggctggag
ANDR_HUMAN.H11MO.0.A		human	3175	3192	+	11.1562	5.15e-05	0.485	TGTCCTTTAAAATGTGCT
BC11A_HUMAN.H11MO.0.A		human	656	672	+	11.1969	5.16e-05	0.0476	gagagagagagagaaag
IKZF1_HUMAN.H11MO.0.C		human	7862	7869	+	11.5976	5.17e-05	0.102	CTGGGAGA
SNAI2_HUMAN.H11MO.0.A		human	5617	5626	+	12.1385	5.17e-05	0.169	TGCAGGTGGC
MYC_HUMAN.H11MO.0.A		human	8898	8908	+	11.7121	5.17e-05	0.107	AACATGTGCTC
HLTF_HUMAN.H11MO.0.D		human	8367	8378	+	11.6847	5.18e-05	0.129	GGTGGATGCCAA
TBX2_HUMAN.H11MO.0.D		human	9000	9024	+	8.68468	5.18e-05	0.256	AGCCCAATAAGATGTGAAATTCTAT
ZBTB4_HUMAN.H11MO.0.D		human	8053	8069	+	5.40816	5.18e-05	0.169	ACAAGCTGGCCAGTGGA
VEZF1_HUMAN.H11MO.0.C		human	662	683	+	10.8958	5.18e-05	0.0158	gagagagaaagagagaaagaga
SP2_HUMAN.H11MO.0.A		human	1929	1950	+	10.3145	5.19e-05	0.0787	GTGAGGGAGGTGGTGGCCAGGG
LMX1B_HUMAN.H11MO.0.D		human	4638	4655	+	11.1957	5.2e-05	0.104	TAATTAATTTTTAACTTA
ZN335_HUMAN.H11MO.1.A		human	7315	7321	+	11.9067	5.2e-05	0.259	tgcctga
ZN335_HUMAN.H11MO.1.A		human	9037	9043	+	11.9067	5.2e-05	0.259	TGCCTGA
NFIA_HUMAN.H11MO.1.D		human	5080	5086	+	10.9296	5.2e-05	0.503	cttggca
ZN274_HUMAN.H11MO.0.A		human	3726	3745	+	10.1111	5.22e-05	0.516	CATTCAGAAAATAAACCGTG
STAT2_HUMAN.H11MO.0.A		human	4547	4565	+	10.3636	5.23e-05	0.0559	GAAAAAAAAAAAAAAAAAG
BRCA1_HUMAN.H11MO.0.D		human	6793	6801	+	11.1807	5.23e-05	0.255	tgtgtgttg
WT1_HUMAN.H11MO.0.C		human	7286	7305	+	9.75758	5.24e-05	0.0541	gtgagagggaggccacgctg
THB_HUMAN.H11MO.0.C		human	2051	2067	+	11.1667	5.25e-05	0.128	GAGACAATGTGAGGAGA
SIX2_HUMAN.H11MO.0.A		human	586	598	+	11.4646	5.26e-05	0.262	GGAAATGGGAGAC
ZBED1_HUMAN.H11MO.0.D		human	3435	3447	+	0.509091	5.26e-05	0.525	agtgtcgtgattt
KLF6_HUMAN.H11MO.0.A		human	9182	9200	+	11.1061	5.26e-05	0.0624	GGAAGAGCGGAGCTGGATA
NFAC1_HUMAN.H11MO.0.B		human	9627	9641	+	11.3	5.27e-05	0.127	GAGGAGACAGAGACT
MEF2B_HUMAN.H11MO.0.A		human	3388	3401	+	11.2985	5.27e-05	0.261	ttttttttttttgg
STAT1_HUMAN.H11MO.1.A		human	4116	4134	+	11.125	5.27e-05	0.0375	GGAAATATGAAACCGTAAG
RARA_HUMAN.H11MO.2.A		human	1049	1065	+	11.2895	5.27e-05	0.254	GGGTGGGGAGGGGGACA
ZBT17_HUMAN.H11MO.0.A		human	455	473	+	11.0901	5.27e-05	0.041	taggtgaggggagtggagg
PITX1_HUMAN.H11MO.0.D		human	4820	4828	+	11.4545	5.28e-05	0.259	agggatttg
PO5F1_HUMAN.H11MO.0.A		human	1752	1767	+	11.0273	5.28e-05	0.522	CGATTGTAATGCATTT
MAZ_HUMAN.H11MO.0.A		human	5764	5785	+	10.5594	5.28e-05	0.0155	agggaaggaagcaggatcggga
BC11A_HUMAN.H11MO.0.A		human	692	708	+	11.1654	5.28e-05	0.0476	gaaagagagagagagaC
HXC10_HUMAN.H11MO.0.D		human	3102	3120	+	11.2222	5.29e-05	0.176	aataaaataattttatttt
ARI5B_HUMAN.H11MO.0.C		human	6115	6127	+	11.1287	5.29e-05	0.259	TCTGGGTACTGGG
RARG_HUMAN.H11MO.2.D		human	8075	8094	+	11.2653	5.29e-05	0.15	CAGGAGTGGCCACAGTTCAC
ZN214_HUMAN.H11MO.0.C		human	931	952	+	11.0308	5.29e-05	0.172	cccaccctaatgcccttattta
SPI1_HUMAN.H11MO.0.A		human	4050	4066	+	10.5909	5.3e-05	0.17	AAAAGGGGGAAATCACT
KLF16_HUMAN.H11MO.0.D		human	1040	1058	+	10.4032	5.31e-05	0.0348	GGTGGGGTGGGGTGGGGAG
VEZF1_HUMAN.H11MO.0.C		human	1042	1063	+	10.8472	5.34e-05	0.0158	TGGGGTGGGGTGGGGAGGGGGA
EMX1_HUMAN.H11MO.0.D		human	4638	4649	+	11.7723	5.34e-05	0.267	TAATTAATTTTT
ZFX_HUMAN.H11MO.1.A		human	8610	8626	+	11.1528	5.35e-05	0.0874	ggaggctgaagcaggag
ZN467_HUMAN.H11MO.0.C		human	5759	5780	+	9.13131	5.37e-05	0.0205	gggaaagggaaggaagcaggat
ZKSC1_HUMAN.H11MO.0.B		human	7553	7571	+	10.3182	5.37e-05	0.264	GTCAGAACTACTGGGTGTT
PAX3_HUMAN.H11MO.0.D		human	1903	1915	+	3.67273	5.37e-05	0.537	AGCAATTGATTGA
GLI1_HUMAN.H11MO.0.D		human	742	753	+	11.0455	5.38e-05	0.231	actgggtggctt
ARNT2_HUMAN.H11MO.0.D		human	8479	8490	+	11.5152	5.38e-05	0.328	gaggtgggagga
CEBPZ_HUMAN.H11MO.0.D		human	5891	5901	+	10.4831	5.38e-05	0.176	tgtcattggat
MYC_HUMAN.H11MO.0.A		human	6753	6763	+	11.6667	5.38e-05	0.107	cccatgtgcta
SP3_HUMAN.H11MO.0.B		human	517	536	+	10.9174	5.39e-05	0.0553	GAAGACAGGCGTGGCTAGGG
ZN467_HUMAN.H11MO.0.C		human	649	670	+	9.12121	5.39e-05	0.0205	agagaaagagagagagagagaa
P73_HUMAN.H11MO.0.A		human	6809	6827	+	11.0325	5.39e-05	0.535	caccctgtccatacaggac
MAFA_HUMAN.H11MO.0.D		human	8769	8789	+	11.0337	5.41e-05	0.0753	CTGCTGAAGAGAGAGCATTCT
NFE2_HUMAN.H11MO.0.A		human	9603	9615	+	10.899	5.41e-05	0.184	GAGTGGCACAGCA
TAL1_HUMAN.H11MO.1.A		human	8238	8252	+	11.3578	5.42e-05	0.111	TTGGAAGCAGTTGTC
PO2F2_HUMAN.H11MO.0.A		human	6783	6793	+	11.439	5.42e-05	0.27	gcatgcaaact
MYOD1_HUMAN.H11MO.0.A		human	2273	2287	+	11.1385	5.42e-05	0.124	GCTGCTGCTGCTGCT
IRF4_HUMAN.H11MO.0.A		human	670	687	+	10.4444	5.43e-05	0.158	aagagagaaagagagaca
HESX1_HUMAN.H11MO.0.D		human	8056	8071	+	11.6147	5.44e-05	0.272	AGCTGGCCAGTGGAGG
IRF3_HUMAN.H11MO.0.B		human	4547	4566	+	10.8672	5.45e-05	0.0183	GAAAAAAAAAAAAAAAAAGC
MAFG_HUMAN.H11MO.0.A		human	8784	8801	+	7.36364	5.45e-05	0.271	CATTCTGCTGGGCCAGGA
KAISO_HUMAN.H11MO.2.A		human	9596	9607	+	11.8793	5.47e-05	0.535	ATGGCAGGAGTG
THAP1_HUMAN.H11MO.0.C		human	7296	7317	+	10.6596	5.47e-05	0.128	ggccacgctgctggggccgtgc
ZEP1_HUMAN.H11MO.0.D		human	6303	6314	+	10.6422	5.47e-05	0.269	tggagagaccca
ARX_HUMAN.H11MO.0.D		human	3075	3087	+	10.2738	5.47e-05	0.547	ATAACTTAATTTT
HNF4A_HUMAN.H11MO.0.A		human	5091	5104	+	10.8788	5.48e-05	0.268	gagcccaaagtgcc
ZN341_HUMAN.H11MO.0.C		human	9599	9620	+	10.8226	5.48e-05	0.0301	GCAGGAGTGGCACAGCAACAGC
TGIF1_HUMAN.H11MO.0.A		human	5975	5981	+	11.7273	5.48e-05	0.535	tgacagc
ESR2_HUMAN.H11MO.1.A		human	4241	4247	+	12.1122	5.48e-05	0.532	aggtcac
ISX_HUMAN.H11MO.0.D		human	4637	4652	+	11.8	5.49e-05	0.274	GTAATTAATTTTTAAC
ZN586_HUMAN.H11MO.0.C		human	9757	9776	+	-5.68182	5.49e-05	0.279	GGGATGTGAAGAAATAAATG
TBX3_HUMAN.H11MO.0.C		human	439	449	+	11.1515	5.49e-05	0.209	ggtggtggaag
TEAD3_HUMAN.H11MO.0.D		human	3164	3178	+	11.625	5.5e-05	0.326	CACATATTAGCTGTC
BHE23_HUMAN.H11MO.0.D		human	1150	1161	+	10.3714	5.5e-05	0.269	aacaggtggtgt
TBX1_HUMAN.H11MO.0.D		human	1041	1060	+	9.04587	5.5e-05	0.0512	GTGGGGTGGGGTGGGGAGGG
COT1_HUMAN.H11MO.0.C		human	1919	1935	+	11.197	5.5e-05	0.13	GAGTTGGGGGGTGAGGG
NFIC_HUMAN.H11MO.1.A		human	787	795	+	11.5909	5.5e-05	0.144	tgttggcag
ZFX_HUMAN.H11MO.1.A		human	3420	3436	+	11.1111	5.51e-05	0.0874	tgtcgcccaggctggag
HNF1B_HUMAN.H11MO.0.A		human	1554	1568	+	10.8209	5.53e-05	0.552	TTTTAATATTTAAAT
ZFP42_HUMAN.H11MO.0.A		human	6862	6873	+	11.2424	5.53e-05	0.282	ggaagacatttc
SOX13_HUMAN.H11MO.0.D		human	7774	7781	+	11.0397	5.53e-05	0.549	CATTGTTT
NFE2_HUMAN.H11MO.0.A		human	7867	7879	+	10.8586	5.53e-05	0.184	AGATGACTCAGAT
OLIG2_HUMAN.H11MO.0.B		human	6889	6906	+	11.2727	5.54e-05	0.474	ccagcagcttcagggctg
SNAI1_HUMAN.H11MO.0.C		human	1151	1158	+	12.7049	5.54e-05	0.164	acaggtgg
NFAT5_HUMAN.H11MO.0.D		human	5757	5767	+	11	5.55e-05	0.133	tggggaaaggg
FOXJ3_HUMAN.H11MO.1.B		human	1517	1529	+	10.2388	5.55e-05	0.137	CTTTATTTATTTA
ZN350_HUMAN.H11MO.0.C		human	961	978	+	11.1386	5.55e-05	0.541	cacctctttcaaggcctt
ZN341_HUMAN.H11MO.0.C		human	8387	8408	+	10.7984	5.56e-05	0.0301	GGGGGACTGAGGGAGTGACAGA
FOXL1_HUMAN.H11MO.0.D		human	1594	1612	+	-1.6129	5.57e-05	0.0803	ATTATTATTATTTACACAC
PAX2_HUMAN.H11MO.0.D		human	5386	5403	+	11.1196	5.57e-05	0.556	CATTGCTCATCCATGACA
ETS1_HUMAN.H11MO.0.A		human	3675	3687	+	11.4848	5.58e-05	0.164	ggccAGGAAATGC
ZN708_HUMAN.H11MO.0.C		human	8876	8895	+	10	5.59e-05	0.548	AAACTCTGAGCAGGCCCAGC
SUH_HUMAN.H11MO.0.A		human	9430	9440	+	11.4747	5.59e-05	0.102	GCCCAGGGAAA
ZBT18_HUMAN.H11MO.0.C		human	8955	8965	+	11.6429	5.59e-05	0.275	TCCAGATGTCT
NFYB_HUMAN.H11MO.0.A		human	3039	3051	+	11.3934	5.6e-05	0.28	AAACCAATCACCT
TBX15_HUMAN.H11MO.0.D		human	1924	1942	+	10.2018	5.62e-05	0.0266	GGGGGGTGAGGGAGGTGGT
PRDM1_HUMAN.H11MO.0.A		human	2416	2429	+	11.0758	5.62e-05	0.0637	GAGATGGAAAGTGG
NFE2_HUMAN.H11MO.0.A		human	5620	5632	+	10.8283	5.63e-05	0.184	AGGTGGCTCAGCT
TCF7_HUMAN.H11MO.0.A		human	3692	3707	+	11.2368	5.63e-05	0.137	TAAAACTTCAAAAGAT
THA11_HUMAN.H11MO.0.B		human	5641	5662	+	7.07895	5.64e-05	0.261	GCCCAGCTGGGGCTGGGGGTAC
PO4F1_HUMAN.H11MO.0.D		human	4755	4768	+	10.3654	5.64e-05	0.187	CATTAAGAATGCAA
KLF15_HUMAN.H11MO.0.A		human	7596	7614	+	9.66667	5.65e-05	0.0414	GGGATAGGGAAAGGGCAGG
ZFP42_HUMAN.H11MO.0.A		human	3062	3073	+	11.2121	5.65e-05	0.282	GGAAACCATTTT
THA_HUMAN.H11MO.0.C		human	9090	9106	+	10.9643	5.65e-05	0.17	AGCTGAATCCAGGAGAG
PURA_HUMAN.H11MO.0.D		human	9101	9117	+	11.2376	5.66e-05	0.0429	GGAGAGTGCAGGAGGGG
ZN770_HUMAN.H11MO.0.C		human	8066	8087	+	9.12121	5.67e-05	0.0523	TGGAGGCAGCAGGAGTGGCCAC
FOXL1_HUMAN.H11MO.0.D		human	1155	1173	+	-1.70968	5.68e-05	0.0803	gtggtgtttggttacatga
ZBT7A_HUMAN.H11MO.0.A		human	2490	2498	+	12	5.69e-05	0.27	CAGGGTCTC
ZIC1_HUMAN.H11MO.0.B		human	1053	1061	+	11.0778	5.69e-05	0.109	GGGGAGGGG
FOXG1_HUMAN.H11MO.0.D		human	7920	7936	+	11.1408	5.7e-05	0.0369	tgtgtgtgtgtgtgtgt
FOXG1_HUMAN.H11MO.0.D		human	7922	7938	+	11.1408	5.7e-05	0.0369	tgtgtgtgtgtgtgtgt
FOXG1_HUMAN.H11MO.0.D		human	7924	7940	+	11.1408	5.7e-05	0.0369	tgtgtgtgtgtgtgtgt
FOXG1_HUMAN.H11MO.0.D		human	7926	7942	+	11.1408	5.7e-05	0.0369	tgtgtgtgtgtgtgtgt
FOXG1_HUMAN.H11MO.0.D		human	7928	7944	+	11.1408	5.7e-05	0.0369	tgtgtgtgtgtgtgtgt
FOXG1_HUMAN.H11MO.0.D		human	7930	7946	+	11.1408	5.7e-05	0.0369	tgtgtgtgtgtgtgtgt
FOXG1_HUMAN.H11MO.0.D		human	7932	7948	+	11.1408	5.7e-05	0.0369	tgtgtgtgtgtgtgtgt
FOXG1_HUMAN.H11MO.0.D		human	7934	7950	+	11.1408	5.7e-05	0.0369	tgtgtgtgtgtgtgtgt
FOXG1_HUMAN.H11MO.0.D		human	7936	7952	+	11.1408	5.7e-05	0.0369	tgtgtgtgtgtgtgtgt
FOXG1_HUMAN.H11MO.0.D		human	7938	7954	+	11.1408	5.7e-05	0.0369	tgtgtgtgtgtgtgtgt
FOXG1_HUMAN.H11MO.0.D		human	7940	7956	+	11.1408	5.7e-05	0.0369	tgtgtgtgtgtgtgtgt
FOXG1_HUMAN.H11MO.0.D		human	7942	7958	+	11.1408	5.7e-05	0.0369	tgtgtgtgtgtgtgtgt
HXA9_HUMAN.H11MO.0.B		human	1908	1918	+	11.2857	5.7e-05	0.187	TTGATTGATAG
ZEB1_HUMAN.H11MO.0.A		human	554	563	+	11.5636	5.7e-05	0.242	GGCAGGTGTC
TAF1_HUMAN.H11MO.0.A		human	2812	2827	+	11.1138	5.7e-05	0.143	gaggctgaggcgggag
NKX23_HUMAN.H11MO.0.D		human	7647	7657	+	11.5321	5.7e-05	0.312	GACAAGTGGCT
P73_HUMAN.H11MO.1.A		human	8883	8894	+	11.5231	5.72e-05	0.235	GAGCAGGCCCAG
TAL1_HUMAN.H11MO.1.A		human	1145	1159	+	11.2844	5.72e-05	0.111	tggggaacaggtggt
THA11_HUMAN.H11MO.0.B		human	8463	8484	+	7.03947	5.73e-05	0.261	agcattttgggaggctgaggtg
NR2F6_HUMAN.H11MO.0.D		human	4498	4515	+	11.2477	5.73e-05	0.204	TGGGAAAAGCTCATCAAC
PLAG1_HUMAN.H11MO.0.D		human	8067	8083	+	10.7653	5.74e-05	0.218	GGAGGCAGCAGGAGTGG
RUNX3_HUMAN.H11MO.0.A		human	2285	2294	+	11.7424	5.74e-05	0.362	GCTGCGGTTG
HBP1_HUMAN.H11MO.0.D		human	1907	1915	+	11.6905	5.74e-05	0.287	ATTGATTGA
ZSC16_HUMAN.H11MO.0.D		human	6983	7002	+	8.40404	5.74e-05	0.185	ttgatgctatgtgagcacaa
ZSC22_HUMAN.H11MO.0.C		human	6182	6197	+	10.2602	5.75e-05	0.0859	GGAATGTTGGTGGAGG
CUX1_HUMAN.H11MO.0.C		human	1901	1914	+	11.2619	5.77e-05	0.576	GGAGCAATTGATTG
INSM1_HUMAN.H11MO.0.C		human	6799	6810	+	7.35714	5.77e-05	0.558	ttgcagggtgca
SRBP1_HUMAN.H11MO.0.A		human	2004	2014	+	11.2879	5.77e-05	0.142	AGTCAGGAGAG
UBIP1_HUMAN.H11MO.0.D		human	4790	4796	+	10.746	5.78e-05	0.576	ccagaga
ANDR_HUMAN.H11MO.1.A		human	315	330	+	11.1515	5.78e-05	0.569	agctctgtgtgtacca
LHX2_HUMAN.H11MO.0.A		human	6834	6845	+	11.1642	5.79e-05	0.198	tcctcattggct
TEAD4_HUMAN.H11MO.0.A		human	3892	3904	+	11.4343	5.79e-05	0.359	acattcttgggcc
NR1H3_HUMAN.H11MO.1.B		human	7605	7614	+	11.3788	5.79e-05	0.376	AAAGGGCAGG
COT2_HUMAN.H11MO.1.A		human	2694	2710	+	11.1712	5.8e-05	0.174	atcacctgaggtcagga
STAT1_HUMAN.H11MO.1.A		human	4546	4564	+	10.9643	5.8e-05	0.0375	GGAAAAAAAAAAAAAAAAA
SOX10_HUMAN.H11MO.1.A		human	888	900	+	11.22	5.81e-05	0.15	tctctttctcttt
PO3F3_HUMAN.H11MO.0.D		human	3104	3120	+	10.9147	5.81e-05	0.177	taaaataattttatttt
ZN418_HUMAN.H11MO.1.D		human	3902	3913	+	11.4394	5.83e-05	0.315	gcctgattctag
ZFHX3_HUMAN.H11MO.0.D		human	4637	4647	+	11.6161	5.83e-05	0.318	GTAATTAATTT
EGR1_HUMAN.H11MO.0.A		human	8472	8488	+	11.0545	5.83e-05	0.0921	ggaggctgaggtgggag
ZN528_HUMAN.H11MO.0.C		human	5852	5871	+	8.22857	5.83e-05	0.114	agctgggatggcctttccga
STAT1_HUMAN.H11MO.1.A		human	660	678	+	10.9554	5.84e-05	0.0375	gagagagagaaagagagaa
KLF3_HUMAN.H11MO.0.B		human	517	535	+	10.6061	5.86e-05	0.0889	GAAGACAGGCGTGGCTAGG
ZN263_HUMAN.H11MO.0.A		human	5766	5785	+	10.197	5.86e-05	0.0514	ggaaggaagcaggatcggga
ERR2_HUMAN.H11MO.0.A		human	4566	4574	+	11.7753	5.86e-05	0.572	CTAAGGTCA
STAT1_HUMAN.H11MO.1.A		human	666	684	+	10.9464	5.87e-05	0.0375	gagaaagagagaaagagag
TBX15_HUMAN.H11MO.0.D		human	9100	9118	+	10.1193	5.87e-05	0.0266	AGGAGAGTGCAGGAGGGGA
MAFA_HUMAN.H11MO.0.D		human	3484	3504	+	10.8989	5.87e-05	0.0753	attctcctgcctcagcctccc
MAZ_HUMAN.H11MO.0.A		human	650	671	+	10.3706	5.87e-05	0.0167	gagaaagagagagagagagaaa
FOXD3_HUMAN.H11MO.0.D		human	713	727	+	10.7121	5.87e-05	0.44	ctagtttgctctggc
SCRT2_HUMAN.H11MO.0.D		human	8894	8906	+	6.36923	5.89e-05	0.294	GCACAACATGTGC
TBP_HUMAN.H11MO.0.A		human	1444	1453	+	10.8333	5.89e-05	0.587	CTATAAAGAC
NDF1_HUMAN.H11MO.0.A		human	1150	1159	+	11.7121	5.9e-05	0.207	aacaggtggt
SRBP2_HUMAN.H11MO.0.B		human	1364	1376	+	10.9909	5.9e-05	0.113	CCGTGGCCTGGGC
EGR2_HUMAN.H11MO.1.A		human	7920	7935	+	10.9455	5.9e-05	0.0365	tgtgtgtgtgtgtgtg
EGR2_HUMAN.H11MO.1.A		human	7922	7937	+	10.9455	5.9e-05	0.0365	tgtgtgtgtgtgtgtg
EGR2_HUMAN.H11MO.1.A		human	7924	7939	+	10.9455	5.9e-05	0.0365	tgtgtgtgtgtgtgtg
EGR2_HUMAN.H11MO.1.A		human	7926	7941	+	10.9455	5.9e-05	0.0365	tgtgtgtgtgtgtgtg
EGR2_HUMAN.H11MO.1.A		human	7928	7943	+	10.9455	5.9e-05	0.0365	tgtgtgtgtgtgtgtg
EGR2_HUMAN.H11MO.1.A		human	7930	7945	+	10.9455	5.9e-05	0.0365	tgtgtgtgtgtgtgtg
EGR2_HUMAN.H11MO.1.A		human	7932	7947	+	10.9455	5.9e-05	0.0365	tgtgtgtgtgtgtgtg
EGR2_HUMAN.H11MO.1.A		human	7934	7949	+	10.9455	5.9e-05	0.0365	tgtgtgtgtgtgtgtg
EGR2_HUMAN.H11MO.1.A		human	7936	7951	+	10.9455	5.9e-05	0.0365	tgtgtgtgtgtgtgtg
EGR2_HUMAN.H11MO.1.A		human	7938	7953	+	10.9455	5.9e-05	0.0365	tgtgtgtgtgtgtgtg
EGR2_HUMAN.H11MO.1.A		human	7940	7955	+	10.9455	5.9e-05	0.0365	tgtgtgtgtgtgtgtg
EGR2_HUMAN.H11MO.1.A		human	7942	7957	+	10.9455	5.9e-05	0.0365	tgtgtgtgtgtgtgtg
XBP1_HUMAN.H11MO.0.D		human	2581	2591	+	11.0352	5.91e-05	0.287	GCTGGCGTGGG
KLF9_HUMAN.H11MO.0.C		human	1039	1053	+	8.78571	5.91e-05	0.122	TGGTGGGGTGGGGTG
FOXF2_HUMAN.H11MO.0.D		human	7821	7831	+	11.3261	5.92e-05	0.197	TGTTTGTTTAA
LHX2_HUMAN.H11MO.0.A		human	5359	5370	+	11.1343	5.94e-05	0.198	TTTTAATTGGAC
PURA_HUMAN.H11MO.0.D		human	1048	1064	+	11.1683	5.94e-05	0.0429	GGGGTGGGGAGGGGGAC
EGR2_HUMAN.H11MO.0.A		human	1039	1056	+	10.7581	5.94e-05	0.0262	TGGTGGGGTGGGGTGGGG
USF2_HUMAN.H11MO.0.A		human	6928	6946	+	9.72308	5.95e-05	0.321	gggtctcatggtcatgggg
EOMES_HUMAN.H11MO.0.D		human	7011	7022	+	11.4	5.95e-05	0.574	gggatgtgagaa
ETV7_HUMAN.H11MO.0.D		human	514	520	+	11.3333	5.96e-05	0.194	CAGGAAG
ETV7_HUMAN.H11MO.0.D		human	2207	2213	+	11.3333	5.96e-05	0.194	CAGGAAG
ETV7_HUMAN.H11MO.0.D		human	8797	8803	+	11.3333	5.96e-05	0.194	CAGGAAG
ZNF41_HUMAN.H11MO.0.C		human	651	674	+	9.35455	5.96e-05	0.206	agaaagagagagagagagaaagag
LEF1_HUMAN.H11MO.0.A		human	6635	6648	+	10.9204	5.96e-05	0.287	ccctttgagagcca
TFAP4_HUMAN.H11MO.0.A		human	6010	6019	+	11.9846	5.96e-05	0.292	acagctgggt
MYOG_HUMAN.H11MO.0.B		human	6732	6744	+	11.0462	5.97e-05	0.196	tcccacctgttgt
RFX1_HUMAN.H11MO.1.B		human	9928	9938	+	11.1667	5.97e-05	0.587	AGTTGCCAGGT
NKX22_HUMAN.H11MO.0.D		human	616	623	+	9.62121	5.97e-05	0.0936	AGAGTGGC
SP2_HUMAN.H11MO.1.B		human	1046	1057	+	10.6212	5.98e-05	0.211	GTGGGGTGGGGA
NR1H3_HUMAN.H11MO.0.B		human	1135	1153	+	10.9213	5.98e-05	0.292	cataggttattggggaaca
RAX2_HUMAN.H11MO.0.D		human	4637	4648	+	11.3582	5.98e-05	0.598	GTAATTAATTTT
CREM_HUMAN.H11MO.0.C		human	5805	5815	+	11.3222	5.98e-05	0.212	caatgaagtca
MEOX1_HUMAN.H11MO.0.D		human	4636	4651	+	11.1429	5.99e-05	0.598	TGTAATTAATTTTTAA
NFIC_HUMAN.H11MO.1.A		human	550	558	+	11.5303	5.99e-05	0.144	GCCTGGCAG
SOX10_HUMAN.H11MO.1.A		human	5442	5454	+	11.18	6e-05	0.15	GTCCTCTCTGCTC
ASCL1_HUMAN.H11MO.0.A		human	2274	2287	+	11.2121	6e-05	0.157	CTGCTGCTGCTGCT
ETV6_HUMAN.H11MO.0.D		human	469	477	+	11.5758	6e-05	0.17	ggaggaagg
SP1_HUMAN.H11MO.0.A		human	1040	1061	+	5.48485	6.02e-05	0.112	GGTGGGGTGGGGTGGGGAGGGG
PRDM1_HUMAN.H11MO.0.A		human	9546	9559	+	10.9545	6.03e-05	0.0637	GGTAAGGAAAGTGG
IRF2_HUMAN.H11MO.0.A		human	4549	4568	+	8.90909	6.03e-05	0.0755	AAAAAAAAAAAAAAAAGCTA
KLF8_HUMAN.H11MO.0.C		human	6924	6932	+	11.6423	6.03e-05	0.194	cagtgggtc
BHA15_HUMAN.H11MO.0.B		human	5631	5641	+	11.101	6.04e-05	0.117	CTTGCAGCTGG
MSX1_HUMAN.H11MO.0.D		human	5351	5368	+	10.3387	6.04e-05	0.428	TTTTCTCCTTTTAATTGG
SP4_HUMAN.H11MO.1.A		human	2840	2855	+	10.2424	6.05e-05	0.0954	ccgggaggcggaggtt
ZN667_HUMAN.H11MO.0.C		human	5189	5207	+	10.8472	6.05e-05	0.149	tgaccctacagagctcaga
RARB_HUMAN.H11MO.0.D		human	4240	4250	+	12.1429	6.06e-05	0.297	caggtcacaca
TAF1_HUMAN.H11MO.0.A		human	2677	2692	+	11.0244	6.07e-05	0.143	gaggccgaggcgggcg
ATOH1_HUMAN.H11MO.0.B		human	5110	5118	+	11.7692	6.08e-05	0.273	ggcagctgt
ANDR_HUMAN.H11MO.2.A		human	6850	6861	+	11.2576	6.09e-05	0.461	atctgtgccttt
VEZF1_HUMAN.H11MO.0.C		human	654	675	+	10.6389	6.09e-05	0.0174	aagagagagagagagaaagaga
ZNF76_HUMAN.H11MO.0.C		human	8387	8408	+	9.37398	6.09e-05	0.147	GGGGGACTGAGGGAGTGACAGA
GBX2_HUMAN.H11MO.0.D		human	4637	4653	+	11.3846	6.1e-05	0.356	GTAATTAATTTTTAACT
FOSL1_HUMAN.H11MO.0.A		human	5421	5432	+	10.7121	6.1e-05	0.605	TCCTGAATCATC
ZN322_HUMAN.H11MO.0.B		human	8781	8800	+	10.2018	6.15e-05	0.309	GAGCATTCTGCTGGGCCAGG
RARG_HUMAN.H11MO.2.D		human	5113	5132	+	11.0102	6.15e-05	0.15	agctgtcagtggaagttcag
BPTF_HUMAN.H11MO.0.D		human	3389	3400	+	11.0792	6.15e-05	0.14	tttttttttttg
RREB1_HUMAN.H11MO.0.D		human	7182	7203	+	8.14444	6.16e-05	0.0202	ggctgtttggtttccttgaggg
TF7L1_HUMAN.H11MO.0.B		human	11	23	+	11.2836	6.17e-05	0.597	TGGCTTTCATGCC
DDIT3_HUMAN.H11MO.0.D		human	4308	4317	+	11.1212	6.17e-05	0.615	ATGATGACAC
ZN467_HUMAN.H11MO.0.C		human	4691	4712	+	8.82828	6.17e-05	0.0217	GCGGAGGAAAAAAATGAAGGGA
ZN281_HUMAN.H11MO.0.A		human	6186	6200	+	9.19697	6.18e-05	0.0526	TGTTGGTGGAGGGAA
NR2C1_HUMAN.H11MO.0.C		human	9510	9522	+	11.2449	6.18e-05	0.136	AGTAAAAGTTCAC
EGR2_HUMAN.H11MO.1.A		human	7916	7931	+	10.8636	6.19e-05	0.0365	GGCgtgtgtgtgtgtg
PO3F2_HUMAN.H11MO.0.A		human	6348	6364	+	10.9756	6.19e-05	0.613	tgcattcatttctaagg
ZN329_HUMAN.H11MO.0.C		human	3989	4008	+	2.14286	6.21e-05	0.184	ttaaatccagctatgtttga
NR2E1_HUMAN.H11MO.0.D		human	1566	1582	+	9.31707	6.24e-05	0.623	AATACAAAAAGTGAGCA
IKZF1_HUMAN.H11MO.0.C		human	8482	8489	+	11.4024	6.25e-05	0.103	gtgggagg
MYNN_HUMAN.H11MO.0.D		human	4411	4427	+	10.7286	6.25e-05	0.623	TAACTTTTGTTTTTAAG
ZEB1_HUMAN.H11MO.0.A		human	368	377	+	11.4455	6.25e-05	0.242	gaaaggtgtg
PO4F3_HUMAN.H11MO.0.D		human	1516	1530	+	8.7381	6.26e-05	0.145	ACTTTATTTATTTAT
TBX1_HUMAN.H11MO.0.D		human	1045	1064	+	8.76147	6.26e-05	0.053	GGTGGGGTGGGGAGGGGGAC
ATF2_HUMAN.H11MO.0.B		human	1988	1998	+	11.1515	6.27e-05	0.308	AGTGACGACAG
KLF9_HUMAN.H11MO.0.C		human	1044	1058	+	8.62857	6.27e-05	0.122	GGGTGGGGTGGGGAG
TWST1_HUMAN.H11MO.1.A		human	9487	9496	+	11.6061	6.27e-05	0.233	TACATCTGTT
FOXQ1_HUMAN.H11MO.0.C		human	9490	9501	+	8.43878	6.28e-05	0.329	ATCTGTTTATTT
ZN467_HUMAN.H11MO.0.C		human	1042	1063	+	8.78788	6.29e-05	0.0217	TGGGGTGGGGTGGGGAGGGGGA
HAND1_HUMAN.H11MO.0.D		human	822	838	+	11.0909	6.3e-05	0.152	ttggctgtcttctctct
SOX10_HUMAN.H11MO.1.A		human	7771	7783	+	11.12	6.3e-05	0.15	TTTCATTGTTTCT
ZN322_HUMAN.H11MO.0.B		human	7302	7321	+	10.156	6.31e-05	0.309	gctgctggggccgtgcctga
ZN121_HUMAN.H11MO.0.C		human	2238	2257	+	6.82727	6.31e-05	0.155	CTGGACAGCCGTGTGGCGCC
ZN341_HUMAN.H11MO.0.C		human	5760	5781	+	10.5887	6.31e-05	0.0323	ggaaagggaaggaagcaggatc
SOX2_HUMAN.H11MO.1.A		human	3481	3496	+	11.1343	6.32e-05	0.259	gccattctcctgcctc
HXA1_HUMAN.H11MO.0.C		human	1908	1917	+	11.1927	6.32e-05	0.299	TTGATTGATA
FEZF1_HUMAN.H11MO.0.C		human	3379	3390	+	11.1129	6.32e-05	0.456	AATGCttttttt
ZN282_HUMAN.H11MO.0.D		human	584	597	+	11.1099	6.34e-05	0.472	AGGGAAATGGGAGA
STAT4_HUMAN.H11MO.0.A		human	7615	7625	+	11.6667	6.35e-05	0.624	CTTCTTTGAAA
MYOD1_HUMAN.H11MO.0.A		human	2276	2290	+	10.7538	6.35e-05	0.124	GCTGCTGCTGCTGCG
CREM_HUMAN.H11MO.0.C		human	9212	9222	+	11.2333	6.36e-05	0.212	CAGTGAGGTGA
KLF5_HUMAN.H11MO.0.A		human	1926	1939	+	10.8333	6.36e-05	0.121	GGGGTGAGGGAGGT
IRF8_HUMAN.H11MO.0.B		human	662	681	+	9.83333	6.36e-05	0.124	gagagagaaagagagaaaga
CUX2_HUMAN.H11MO.0.D		human	3970	3980	+	10.6667	6.37e-05	0.635	aaatcactgca
E2F8_HUMAN.H11MO.0.D		human	6190	6201	+	11.0444	6.37e-05	0.627	GGTGGAGGGAAC
CDC5L_HUMAN.H11MO.0.D		human	4743	4757	+	11.2478	6.37e-05	0.324	GGAGTTTAATATCAT
NDF1_HUMAN.H11MO.0.A		human	5110	5119	+	11.5303	6.37e-05	0.207	ggcagctgtc
ZNF41_HUMAN.H11MO.0.C		human	5760	5783	+	9.20909	6.4e-05	0.206	ggaaagggaaggaagcaggatcgg
ZN263_HUMAN.H11MO.0.A		human	8108	8127	+	10.0303	6.4e-05	0.0514	GGGAGGACACTGGGAAACCA
PATZ1_HUMAN.H11MO.0.C		human	644	665	+	10.4759	6.4e-05	0.049	gaggaagagaaagagagagaga
MAZ_HUMAN.H11MO.0.A		human	643	664	+	10.2168	6.4e-05	0.0172	Tgaggaagagaaagagagagag
FEV_HUMAN.H11MO.0.B		human	1931	1940	+	10.3871	6.41e-05	0.209	GAGGGAGGTG
IRF2_HUMAN.H11MO.0.A		human	640	659	+	8.75758	6.42e-05	0.0755	ATATgaggaagagaaagaga
NF2L2_HUMAN.H11MO.0.A		human	5418	5431	+	9.10769	6.42e-05	0.319	AGTTCCTGAATCAT
WT1_HUMAN.H11MO.1.B		human	1052	1062	+	11.3684	6.43e-05	0.142	TGGGGAGGGGG
ZN467_HUMAN.H11MO.0.C		human	9099	9120	+	8.73737	6.43e-05	0.0217	CAGGAGAGTGCAGGAGGGGAGG
NKX23_HUMAN.H11MO.0.D		human	1318	1328	+	11.4128	6.43e-05	0.312	CTCAAGTGGAG
ELF5_HUMAN.H11MO.0.A		human	5776	5790	+	11.3333	6.44e-05	0.312	aggatcgggaagagg
TBR1_HUMAN.H11MO.0.D		human	5918	5930	+	10.6579	6.44e-05	0.635	aggggtgtgatct
BC11A_HUMAN.H11MO.0.A		human	654	670	+	10.9055	6.44e-05	0.0476	aagagagagagagagaa
BC11A_HUMAN.H11MO.0.A		human	676	692	+	10.9055	6.44e-05	0.0476	gaaagagagacagaaag
IRX2_HUMAN.H11MO.0.D		human	7917	7935	+	10.8315	6.44e-05	0.309	GCgtgtgtgtgtgtgtgtg
NR1H2_HUMAN.H11MO.0.D		human	8152	8170	+	-7.57143	6.47e-05	0.214	ACAAGTTCAGAGGTAAGAG
KLF9_HUMAN.H11MO.0.C		human	336	350	+	8.54286	6.48e-05	0.122	gaaatgtgtggggct
ZN418_HUMAN.H11MO.1.D		human	5573	5584	+	11.3182	6.48e-05	0.315	TGCTGCCTTTAG
TFCP2_HUMAN.H11MO.0.D		human	5587	5602	+	11.1633	6.48e-05	0.211	GTCTGGGCTAGGCTGA
MAF_HUMAN.H11MO.0.A		human	9781	9799	+	11.0325	6.48e-05	0.16	GCAATTGATGACAGAGACA
USF1_HUMAN.H11MO.0.A		human	1385	1396	+	9.89231	6.49e-05	0.322	TGCCACGTGCTC
ZN219_HUMAN.H11MO.0.D		human	1046	1057	+	10.8111	6.49e-05	0.112	GTGGGGTGGGGA
ZN263_HUMAN.H11MO.0.A		human	1044	1063	+	10	6.5e-05	0.0514	GGGTGGGGTGGGGAGGGGGA
FOXJ3_HUMAN.H11MO.0.A		human	1523	1535	+	9.48485	6.51e-05	0.0983	TTATTTATTTTCA
SOX9_HUMAN.H11MO.1.B		human	6837	6845	+	11.2424	6.51e-05	0.308	tcattggct
BC11A_HUMAN.H11MO.0.A		human	1634	1650	+	10.8898	6.52e-05	0.0476	TGCAGAGGAAATGAGCT
SOX10_HUMAN.H11MO.0.B		human	9438	9453	+	11	6.52e-05	0.649	AAAGGAAGTCTTTCTT
ZN816_HUMAN.H11MO.0.C		human	5751	5771	+	9.45455	6.52e-05	0.292	tatctgtggggaaagggaagg
MAZ_HUMAN.H11MO.0.A		human	1043	1064	+	10.1818	6.53e-05	0.0172	GGGGTGGGGTGGGGAGGGGGAC
CPEB1_HUMAN.H11MO.0.D		human	1592	1608	+	9.38983	6.53e-05	0.107	TTATTATTATTATTTAC
MAFA_HUMAN.H11MO.0.D		human	6947	6967	+	10.7191	6.53e-05	0.0753	ctgctgtctcacctcctgtgc
SP1_HUMAN.H11MO.1.A		human	2842	2855	+	9.87879	6.53e-05	0.27	gggaggcggaggtt
TEAD3_HUMAN.H11MO.0.D		human	6866	6880	+	11.3929	6.53e-05	0.326	gacatttctgtccat
ZNF85_HUMAN.H11MO.0.C		human	1873	1892	+	10.2818	6.54e-05	0.44	ATCAGATAGTGAGGAAATCT
ETS2_HUMAN.H11MO.0.B		human	4692	4704	+	10.9394	6.54e-05	0.107	CGGAGGAAAAAAA
ZN320_HUMAN.H11MO.0.C		human	524	543	+	8.77273	6.57e-05	0.125	GGCGTGGCTAGGGGACAGAG
ZSC22_HUMAN.H11MO.0.C		human	8612	8627	+	10	6.57e-05	0.0859	aggctgaagcaggaga
NFIA_HUMAN.H11MO.0.C		human	7261	7275	+	10.88	6.57e-05	0.215	atgggcagtggccag
SP3_HUMAN.H11MO.0.B		human	9619	9638	+	10.578	6.58e-05	0.0607	GCACATGGGAGGAGACAGAG
MAX_HUMAN.H11MO.0.A		human	9617	9626	+	11.2727	6.58e-05	0.219	CAGCACATGG
ETV1_HUMAN.H11MO.0.A		human	2205	2215	+	11.3485	6.58e-05	0.322	TCCAGGAAGTG
MLXPL_HUMAN.H11MO.0.D		human	8114	8132	+	8.40367	6.58e-05	0.299	ACACTGGGAAACCACGTGG
SP2_HUMAN.H11MO.1.B		human	1051	1062	+	10.4545	6.59e-05	0.211	GTGGGGAGGGGG
IRF4_HUMAN.H11MO.0.A		human	5777	5794	+	10.0606	6.6e-05	0.158	ggatcgggaagagggaga
RARG_HUMAN.H11MO.1.B		human	4240	4247	+	11.8286	6.61e-05	0.319	caggtcac
TBX3_HUMAN.H11MO.0.C		human	1934	1944	+	11	6.61e-05	0.209	GGAGGTGGTGG
ASCL2_HUMAN.H11MO.0.D		human	6734	6742	+	11.2923	6.62e-05	0.397	ccacctgtt
FOXQ1_HUMAN.H11MO.0.C		human	7818	7829	+	8.2551	6.62e-05	0.329	CACTGTTTGTTT
ZSC22_HUMAN.H11MO.0.C		human	2813	2828	+	9.98374	6.62e-05	0.0859	aggctgaggcgggaga
MYOD1_HUMAN.H11MO.1.A		human	6732	6742	+	11.0606	6.63e-05	0.188	tcccacctgtt
MAZ_HUMAN.H11MO.0.A		human	9098	9119	+	10.1538	6.63e-05	0.0172	CCAGGAGAGTGCAGGAGGGGAG
THB_HUMAN.H11MO.1.D		human	4565	4574	+	11.2439	6.64e-05	0.183	GCTAAGGTCA
SMAD2_HUMAN.H11MO.0.A		human	3410	3421	+	11.0303	6.65e-05	0.322	agtctggctctg
STAT2_HUMAN.H11MO.0.A		human	4546	4564	+	9.84848	6.65e-05	0.0586	GGAAAAAAAAAAAAAAAAA
NGN2_HUMAN.H11MO.0.D		human	5640	5651	+	11.2571	6.67e-05	0.194	GGCCCAGCTGGG
RFX2_HUMAN.H11MO.1.A		human	1939	1950	+	10.1667	6.69e-05	0.405	TGGTGGCCAGGG
OLIG1_HUMAN.H11MO.0.D		human	7156	7169	+	3.61538	6.7e-05	0.668	cccatatggccatt
STAT2_HUMAN.H11MO.0.A		human	650	668	+	9.83333	6.7e-05	0.0586	gagaaagagagagagagag
EGR2_HUMAN.H11MO.1.A		human	7918	7933	+	10.7273	6.7e-05	0.0372	Cgtgtgtgtgtgtgtg
MLXPL_HUMAN.H11MO.0.D		human	1351	1369	+	8.3578	6.7e-05	0.299	GCTGAAGCTCCCACCGTGG
GLI1_HUMAN.H11MO.0.D		human	5103	5114	+	10.6364	6.71e-05	0.231	cctgggtggcag
PAX5_HUMAN.H11MO.0.A		human	2699	2719	+	10.152	6.72e-05	0.136	ctgaggtcaggagtttgagac
ZBT17_HUMAN.H11MO.0.A		human	5752	5770	+	10.7117	6.74e-05	0.0484	atctgtggggaaagggaag
BCL6_HUMAN.H11MO.0.A		human	8600	8612	+	10.9254	6.74e-05	0.223	ttacttctaggga
SNAI1_HUMAN.H11MO.0.C		human	555	562	+	12.377	6.77e-05	0.164	GCAGGTGT
P73_HUMAN.H11MO.1.A		human	8512	8523	+	11.3077	6.77e-05	0.235	agaccagcctgg
RXRA_HUMAN.H11MO.0.A		human	1916	1935	+	10.88	6.78e-05	0.106	TAGGAGTTGGGGGGTGAGGG
CLOCK_HUMAN.H11MO.0.C		human	8122	8135	+	10.3889	6.8e-05	0.288	AAACCACGTGGAGC
ETV5_HUMAN.H11MO.0.C		human	467	480	+	11	6.8e-05	0.215	gtggaggaaggagt
WT1_HUMAN.H11MO.0.C		human	8471	8490	+	9.21212	6.81e-05	0.0541	gggaggctgaggtgggagga
TAL1_HUMAN.H11MO.0.A		human	7586	7604	+	11	6.81e-05	0.671	CTGTGGGCTGGGGATAGGG
SUH_HUMAN.H11MO.0.A		human	4494	4504	+	11.2222	6.83e-05	0.102	TTCCTGGGAAA
PATZ1_HUMAN.H11MO.1.C		human	462	470	+	11.1818	6.83e-05	0.102	ggggagtgg
VEZF1_HUMAN.H11MO.0.C		human	1043	1064	+	10.4514	6.84e-05	0.019	GGGGTGGGGTGGGGAGGGGGAC
STAT1_HUMAN.H11MO.1.A		human	668	686	+	10.6875	6.84e-05	0.041	gaaagagagaaagagagac
ARNT2_HUMAN.H11MO.0.D		human	2245	2256	+	11.202	6.85e-05	0.328	GCCGTGTGGCGC
PO4F2_HUMAN.H11MO.0.D		human	1821	1833	+	11.1978	6.85e-05	0.685	TGTTAATGGTCAG
LYL1_HUMAN.H11MO.0.A		human	6734	6747	+	10.4627	6.86e-05	0.159	ccacctgttgtttc
MAZ_HUMAN.H11MO.1.A		human	2843	2853	+	10.3485	6.87e-05	0.211	ggaggcggagg
TAF1_HUMAN.H11MO.0.A		human	464	479	+	10.8455	6.87e-05	0.143	ggagtggaggaaggag
PAX6_HUMAN.H11MO.0.C		human	1283	1294	+	10.8759	6.87e-05	0.684	ttccccctgagt
ZN423_HUMAN.H11MO.0.D		human	6577	6591	+	-7.61224	6.91e-05	0.34	ggcagccatagctga
TYY2_HUMAN.H11MO.0.D		human	2730	2740	+	10.7727	6.91e-05	0.341	aacatggcgaa
KLF3_HUMAN.H11MO.0.B		human	1078	1096	+	10.2727	6.91e-05	0.0889	GAACAGGGGTGTAGGCAGA
NR2C1_HUMAN.H11MO.0.C		human	5120	5132	+	11.0204	6.91e-05	0.136	agtggaagttcag
HMX2_HUMAN.H11MO.0.D		human	5360	5370	+	11.0323	6.92e-05	0.691	TTTAATTGGAC
SP4_HUMAN.H11MO.0.A		human	516	535	+	10.5	6.94e-05	0.0722	GGAAGACAGGCGTGGCTAGG
COT2_HUMAN.H11MO.1.A		human	8013	8029	+	10.9099	6.95e-05	0.174	CAGCCAAAGGGTCAGAC
ZN317_HUMAN.H11MO.0.C		human	8166	8185	+	9.76613	6.95e-05	0.693	AAGAGACAACTGATTATGCT
HTF4_HUMAN.H11MO.0.A		human	5617	5626	+	11.2879	6.96e-05	0.112	TGCAGGTGGC
THA_HUMAN.H11MO.0.C		human	4231	4247	+	10.7024	6.97e-05	0.17	aggctgactcaggtcac
VEZF1_HUMAN.H11MO.1.C		human	468	479	+	10.9083	6.97e-05	0.129	tggaggaaggag
ARNT_HUMAN.H11MO.0.B		human	8580	8588	+	11.2727	6.97e-05	0.677	gcacgtgcc
MAFA_HUMAN.H11MO.0.D		human	8089	8109	+	10.6067	6.98e-05	0.0753	GTTCACACCCCCCAGCCCTGG
PLAG1_HUMAN.H11MO.0.D		human	5842	5858	+	10.3469	6.98e-05	0.218	ggagcactaaagctggg
SRBP1_HUMAN.H11MO.0.A		human	1040	1050	+	11.0606	6.99e-05	0.142	GGTGGGGTGGG
SRBP1_HUMAN.H11MO.0.A		human	1045	1055	+	11.0606	6.99e-05	0.142	GGTGGGGTGGG
IRF2_HUMAN.H11MO.0.A		human	7711	7730	+	8.54545	6.99e-05	0.0755	CAAAAAGACAAAGAAACCAA
ZN586_HUMAN.H11MO.0.C		human	8102	8121	+	-6.68182	6.99e-05	0.279	AGCCCTGGGAGGACACTGGG
SALL4_HUMAN.H11MO.0.B		human	5648	5657	+	11.3061	7e-05	0.115	TGGGGCTGGG
MAZ_HUMAN.H11MO.0.A		human	1040	1061	+	10.0559	7e-05	0.0177	GGTGGGGTGGGGTGGGGAGGGG
KLF14_HUMAN.H11MO.0.D		human	5916	5928	+	9.15517	7e-05	0.448	aaaggggtgtgat
ASCL1_HUMAN.H11MO.0.A		human	2271	2284	+	10.8788	7.01e-05	0.157	CCGCTGCTGCTGCT
TBX15_HUMAN.H11MO.0.D		human	1929	1947	+	9.77982	7.01e-05	0.0302	GTGAGGGAGGTGGTGGCCA
NR1I3_HUMAN.H11MO.0.C		human	8398	8415	+	10.2556	7.03e-05	0.216	GGAGTGACAGAAGTACTT
ARI3A_HUMAN.H11MO.0.D		human	2928	2949	+	9.34783	7.03e-05	0.0991	aaataaataaaTAATAAGCAAA
ZFX_HUMAN.H11MO.1.A		human	2843	2859	+	10.7778	7.03e-05	0.0955	ggaggcggaggttgcag
RREB1_HUMAN.H11MO.0.D		human	7917	7938	+	7.8	7.03e-05	0.0202	GCgtgtgtgtgtgtgtgtgtgt
PO4F3_HUMAN.H11MO.0.D		human	3788	3802	+	8.44048	7.04e-05	0.145	TCATTCAATATGTAT
ZN140_HUMAN.H11MO.0.C		human	1643	1666	+	7.23853	7.04e-05	0.276	AATGAGCTCGCATTTCTGTCCTTC
PBX3_HUMAN.H11MO.0.A		human	616	626	+	10.879	7.07e-05	0.288	AGAGTGGCAGT
TBX20_HUMAN.H11MO.0.D		human	9783	9796	+	10.8182	7.07e-05	0.173	AATTGATGACAGAG
TFE2_HUMAN.H11MO.0.A		human	6733	6743	+	11.4848	7.08e-05	0.237	cccacctgttg
CDC5L_HUMAN.H11MO.0.D		human	6964	6978	+	11.0973	7.09e-05	0.324	gtgctgtaaagtaag
TBX19_HUMAN.H11MO.0.D		human	9700	9721	+	7.93578	7.09e-05	0.706	AACAGACATCTGGGTGTGGAGA
ZN770_HUMAN.H11MO.1.C		human	2842	2852	+	10.4154	7.1e-05	0.0866	gggaggcggag
PPARD_HUMAN.H11MO.0.D		human	8013	8026	+	10.8586	7.1e-05	0.491	CAGCCAAAGGGTCA
TWST1_HUMAN.H11MO.1.A		human	6876	6885	+	11.4545	7.11e-05	0.233	tccatctgtt
FOXO4_HUMAN.H11MO.0.C		human	4524	4532	+	11.6629	7.11e-05	0.394	TTGTTGACT
IRF1_HUMAN.H11MO.0.A		human	4118	4137	+	9.36364	7.12e-05	0.0696	AAATATGAAACCGTAAGGAA
RORG_HUMAN.H11MO.0.C		human	114	125	+	11.0734	7.13e-05	0.352	GGGTGTAAGTCA
FOSL2_HUMAN.H11MO.0.A		human	5421	5432	+	10.5385	7.13e-05	0.704	TCCTGAATCATC
GBX2_HUMAN.H11MO.0.D		human	7828	7844	+	11.1538	7.14e-05	0.356	TTAATTACTGAATGAAT
STAT6_HUMAN.H11MO.0.B		human	510	520	+	10.9909	7.14e-05	0.177	GTCACAGGAAG
TF7L2_HUMAN.H11MO.0.A		human	1253	1265	+	10.9545	7.14e-05	0.419	gtctttcatccct
ZN219_HUMAN.H11MO.0.D		human	1044	1055	+	10.6333	7.15e-05	0.112	GGGTGGGGTGGG
ELF1_HUMAN.H11MO.0.A		human	2203	2216	+	11	7.18e-05	0.237	TTTCCAGGAAGTGA
RARA_HUMAN.H11MO.1.A		human	4240	4249	+	11.4545	7.18e-05	0.24	caggtcacac
P73_HUMAN.H11MO.1.A		human	8356	8367	+	11.2308	7.19e-05	0.235	CTACAGGTCTGG
ZN680_HUMAN.H11MO.0.C		human	5775	5794	+	4.48571	7.2e-05	0.352	caggatcgggaagagggaga
GLI1_HUMAN.H11MO.0.D		human	792	803	+	10.5152	7.21e-05	0.231	gcagtgtgggct
HMGA2_HUMAN.H11MO.0.D		human	7413	7427	+	9.66667	7.21e-05	0.43	aaatatggtaaatat
IRF5_HUMAN.H11MO.0.D		human	7840	7859	+	2.31148	7.21e-05	0.216	TGAATGAACGCATAAACAAA
RREB1_HUMAN.H11MO.0.D		human	1038	1059	+	7.73333	7.21e-05	0.0202	TTGGTGGGGTGGGGTGGGGAGG
HXB1_HUMAN.H11MO.0.D		human	1909	1918	+	8.05102	7.22e-05	0.704	TGATTGATAG
TEAD4_HUMAN.H11MO.0.A		human	5735	5747	+	11.1414	7.22e-05	0.359	gcattcttagaat
PURA_HUMAN.H11MO.0.D		human	8472	8488	+	10.8812	7.23e-05	0.0485	ggaggctgaggtgggag
ZIC4_HUMAN.H11MO.0.D		human	8742	8756	+	8.89091	7.23e-05	0.691	GCACTGTGGGTGCCC
EGR2_HUMAN.H11MO.0.A		human	1043	1060	+	10.4274	7.23e-05	0.028	GGGGTGGGGTGGGGAGGG
GLI3_HUMAN.H11MO.0.B		human	5519	5529	+	10.551	7.24e-05	0.206	GTGGGTGTTAG
MYCN_HUMAN.H11MO.0.A		human	4583	4594	+	11.0303	7.25e-05	0.241	GGGCATGTGGCC
PPARG_HUMAN.H11MO.1.A		human	8159	8167	+	11.3939	7.26e-05	0.39	CAGAGGTAA
COT2_HUMAN.H11MO.1.A		human	7599	7615	+	10.8468	7.26e-05	0.174	ATAGGGAAAGGGCAGGC
BPTF_HUMAN.H11MO.0.D		human	7234	7245	+	10.901	7.27e-05	0.14	tgtgttgcgggc
ATF4_HUMAN.H11MO.0.A		human	5932	5943	+	9.31818	7.27e-05	0.726	gggtgaggcaac
HXA13_HUMAN.H11MO.0.C		human	3115	3125	+	11.1089	7.27e-05	0.363	tattttattGC
PO4F3_HUMAN.H11MO.0.D		human	3356	3370	+	8.35714	7.28e-05	0.145	CCATCAACAATTCAT
ZNF41_HUMAN.H11MO.1.C		human	9620	9631	+	11.1515	7.28e-05	0.704	CACATGGGAGGA
REL_HUMAN.H11MO.0.B		human	4052	4066	+	10.9079	7.28e-05	0.23	AAGGGGGAAATCACT
NR1I2_HUMAN.H11MO.1.D		human	5125	5132	+	11.5169	7.3e-05	0.121	aagttcag
NR1I2_HUMAN.H11MO.1.D		human	6592	6599	+	11.5169	7.3e-05	0.121	aagttcag
NR1I2_HUMAN.H11MO.1.D		human	8154	8161	+	11.5169	7.3e-05	0.121	AAGTTCAG
EGR2_HUMAN.H11MO.0.A		human	1919	1936	+	10.4113	7.3e-05	0.028	GAGTTGGGGGGTGAGGGA
ZSC22_HUMAN.H11MO.0.C		human	7285	7300	+	9.78862	7.31e-05	0.0859	ggtgagagggaggcca
ZN341_HUMAN.H11MO.1.C		human	9698	9706	+	10.9545	7.31e-05	0.354	GGAACAGAC
SOX15_HUMAN.H11MO.0.D		human	3779	3785	+	12.1468	7.31e-05	0.356	CATTGTT
SOX15_HUMAN.H11MO.0.D		human	7774	7780	+	12.1468	7.31e-05	0.356	CATTGTT
EPAS1_HUMAN.H11MO.0.B		human	8580	8588	+	11.2727	7.33e-05	0.717	gcacgtgcc
HEY2_HUMAN.H11MO.0.D		human	4581	4597	+	9.22936	7.34e-05	0.231	TTGGGCATGTGGCCTGT
MAZ_HUMAN.H11MO.0.A		human	4040	4061	+	9.96503	7.36e-05	0.0181	ACGTGAGGGGAAAAGGGGGAAA
MITF_HUMAN.H11MO.0.A		human	3611	3620	+	10.7846	7.37e-05	0.357	cctcgtgatc
HXB3_HUMAN.H11MO.0.D		human	7828	7841	+	10.9818	7.37e-05	0.368	TTAATTACTGAATG
SOX3_HUMAN.H11MO.0.B		human	6502	6512	+	11.4697	7.38e-05	0.712	tctattgtctc
RFX1_HUMAN.H11MO.0.B		human	5578	5599	+	9.13636	7.38e-05	0.163	CCTTTAGTTGTCTGGGCTAGGC
HXD10_HUMAN.H11MO.0.D		human	3381	3390	+	11.1696	7.38e-05	0.452	TGCttttttt
SUH_HUMAN.H11MO.0.A		human	7859	7869	+	11.0909	7.39e-05	0.102	AGGCTGGGAGA
THA_HUMAN.H11MO.1.D		human	4566	4575	+	11.1585	7.4e-05	0.241	CTAAGGTCAT
E2F7_HUMAN.H11MO.0.B		human	2844	2856	+	10.9818	7.41e-05	0.236	gaggcggaggttg
SRBP1_HUMAN.H11MO.0.A		human	9712	9722	+	10.9848	7.41e-05	0.142	GGTGTGGAGAG
SNAI2_HUMAN.H11MO.0.A		human	8432	8441	+	9.13846	7.42e-05	0.182	gccaggtgca
WT1_HUMAN.H11MO.1.B		human	8106	8116	+	11.2105	7.42e-05	0.142	CTGGGAGGACA
HXC12_HUMAN.H11MO.0.D		human	3116	3127	+	11.1786	7.43e-05	0.742	attttattGCAT
ETV2_HUMAN.H11MO.0.B		human	3673	3688	+	10.3	7.44e-05	0.195	ccggccAGGAAATGCT
EGR2_HUMAN.H11MO.0.A		human	1040	1057	+	10.379	7.44e-05	0.028	GGTGGGGTGGGGTGGGGA
KLF3_HUMAN.H11MO.0.B		human	5914	5932	+	10.1212	7.45e-05	0.0889	ggaaaggggtgtgatcttg
HXA1_HUMAN.H11MO.0.C		human	8812	8821	+	10.789	7.45e-05	0.299	GGGATTGCTG
NFIC_HUMAN.H11MO.1.A		human	820	828	+	11.3636	7.47e-05	0.144	ccttggctg
ETV6_HUMAN.H11MO.0.D		human	3677	3685	+	11.2727	7.48e-05	0.17	ccAGGAAAT
RARA_HUMAN.H11MO.1.A		human	7606	7615	+	11.3636	7.48e-05	0.24	AAGGGCAGGC
SP4_HUMAN.H11MO.1.A		human	8479	8494	+	9.81818	7.48e-05	0.101	gaggtgggaggatcat
GSC2_HUMAN.H11MO.0.D		human	1041	1051	+	10.8182	7.49e-05	0.246	GTGGGGTGGGG
GSC2_HUMAN.H11MO.0.D		human	1046	1056	+	10.8182	7.49e-05	0.246	GTGGGGTGGGG
KLF16_HUMAN.H11MO.0.D		human	1918	1936	+	9.77419	7.5e-05	0.0383	GGAGTTGGGGGGTGAGGGA
HES5_HUMAN.H11MO.0.D		human	1385	1396	+	6.03846	7.52e-05	0.243	TGCCACGTGCTC
WT1_HUMAN.H11MO.0.C		human	1923	1942	+	9	7.53e-05	0.0541	TGGGGGGTGAGGGAGGTGGT
VEZF1_HUMAN.H11MO.1.C		human	460	471	+	10.8165	7.54e-05	0.129	gaggggagtgga
GCR_HUMAN.H11MO.0.A		human	6805	6819	+	10.7121	7.54e-05	0.251	ggtgcaccctgtcca
BPTF_HUMAN.H11MO.0.D		human	3392	3403	+	10.8713	7.54e-05	0.14	ttttttttggtg
ZN263_HUMAN.H11MO.0.A		human	2842	2861	+	9.71212	7.54e-05	0.0551	gggaggcggaggttgcagtg
RUNX3_HUMAN.H11MO.0.A		human	2508	2517	+	11.3788	7.55e-05	0.362	CTTGTGGTCG
RUNX1_HUMAN.H11MO.0.A		human	2285	2295	+	11.0455	7.55e-05	0.393	GCTGCGGTTGC
PKNX1_HUMAN.H11MO.0.B		human	616	626	+	10.9187	7.56e-05	0.197	AGAGTGGCAGT
TBX4_HUMAN.H11MO.0.D		human	3654	3673	+	10.1986	7.57e-05	0.281	caggcgtgagccaccgcgcc
NR2F6_HUMAN.H11MO.0.D		human	4047	4064	+	10.6881	7.57e-05	0.204	GGGAAAAGGGGGAAATCA
NR1D1_HUMAN.H11MO.0.B		human	6920	6938	+	10.6847	7.57e-05	0.144	ataccagtgggtctcatgg
KLF15_HUMAN.H11MO.0.A		human	7590	7608	+	9.0303	7.58e-05	0.0487	GGGCTGGGGATAGGGAAAG
LBX2_HUMAN.H11MO.0.D		human	5360	5370	+	11.2097	7.58e-05	0.757	TTTAATTGGAC
CRX_HUMAN.H11MO.0.B		human	6772	6784	+	10.9848	7.58e-05	0.23	tcacaggcttagc
HXC6_HUMAN.H11MO.0.D		human	3380	3394	+	4.53211	7.59e-05	0.202	ATGCttttttttttt
KLF16_HUMAN.H11MO.0.D		human	1046	1064	+	9.75	7.6e-05	0.0383	GTGGGGTGGGGAGGGGGAC
PO3F1_HUMAN.H11MO.0.C		human	249	262	+	10.9208	7.61e-05	0.378	cattgaaatgggga
HXC8_HUMAN.H11MO.0.D		human	131	144	+	11.1504	7.61e-05	0.38	attcattgattcaa
KLF5_HUMAN.H11MO.0.A		human	340	353	+	10.5152	7.62e-05	0.121	tgtgtggggctgat
TBX21_HUMAN.H11MO.0.A		human	9707	9719	+	10.404	7.62e-05	0.724	ATCTGGGTGTGGA
ZN394_HUMAN.H11MO.0.C		human	5755	5774	+	10.5753	7.62e-05	0.153	tgtggggaaagggaaggaag
TEAD2_HUMAN.H11MO.0.D		human	3921	3932	+	10.7714	7.62e-05	0.379	ctaaatacctgg
ZN281_HUMAN.H11MO.0.A		human	1921	1935	+	8.71212	7.63e-05	0.0594	GTTGGGGGGTGAGGG
FOXP1_HUMAN.H11MO.0.A		human	6740	6748	+	10.8472	7.63e-05	0.368	gttgtttcc
ZN563_HUMAN.H11MO.1.C		human	5108	5119	+	10.808	7.63e-05	0.186	gtggcagctgtc
WT1_HUMAN.H11MO.0.C		human	462	481	+	8.9697	7.64e-05	0.0541	ggggagtggaggaaggagtA
OTX1_HUMAN.H11MO.0.D		human	6776	6783	+	11.2569	7.65e-05	0.382	aggcttag
ZN341_HUMAN.H11MO.0.C		human	8057	8078	+	10.2661	7.65e-05	0.0371	GCTGGCCAGTGGAGGCAGCAGG
ZN449_HUMAN.H11MO.0.C		human	5669	5679	+	10.4545	7.65e-05	0.21	aggttgggttc
EGR2_HUMAN.H11MO.0.A		human	7917	7934	+	10.3306	7.66e-05	0.028	GCgtgtgtgtgtgtgtgt
PAX7_HUMAN.H11MO.0.D		human	1905	1915	+	8.9	7.67e-05	0.766	CAATTGATTGA
ZFX_HUMAN.H11MO.0.A		human	2468	2477	+	11.4	7.67e-05	0.254	TCAGGCCCCA
EGR1_HUMAN.H11MO.0.A		human	9749	9765	+	10.6091	7.69e-05	0.102	GGCTGTGTGGGATGTGA
STAT2_HUMAN.H11MO.0.A		human	690	708	+	9.5303	7.7e-05	0.0617	aagaaagagagagagagaC
KLF16_HUMAN.H11MO.0.D		human	7915	7933	+	9.72581	7.7e-05	0.0383	GGGCgtgtgtgtgtgtgtg
BATF3_HUMAN.H11MO.0.B		human	1279	1295	+	10.7576	7.7e-05	0.47	ccctttccccctgagtc
RREB1_HUMAN.H11MO.0.D		human	1033	1054	+	7.55556	7.72e-05	0.0202	CTTTTTTGGTGGGGTGGGGTGG
PPARG_HUMAN.H11MO.0.A		human	8151	8167	+	10.5455	7.72e-05	0.728	CACAAGTTCAGAGGTAA
PBX1_HUMAN.H11MO.0.A		human	1909	1918	+	10.6545	7.73e-05	0.253	TGATTGATAG
KLF16_HUMAN.H11MO.0.D		human	1921	1939	+	9.71774	7.73e-05	0.0383	GTTGGGGGGTGAGGGAGGT
RARA_HUMAN.H11MO.0.A		human	7596	7615	+	10.3182	7.73e-05	0.188	GGGATAGGGAAAGGGCAGGC
LHX3_HUMAN.H11MO.0.C		human	7824	7836	+	10.2381	7.75e-05	0.774	TTGTTTAATTACT
MAFA_HUMAN.H11MO.0.D		human	8864	8884	+	10.427	7.75e-05	0.0753	GTGCTGCTGCTGAAACTCTGA
ALX3_HUMAN.H11MO.0.D		human	2919	2929	+	10.8077	7.75e-05	0.477	aaattaaataa
UNC4_HUMAN.H11MO.0.D		human	7824	7834	+	9.97183	7.75e-05	0.406	TTGTTTAATTA
SMAD4_HUMAN.H11MO.0.B		human	3409	3421	+	10.8878	7.75e-05	0.191	gagtctggctctg
NKX25_HUMAN.H11MO.0.B		human	463	470	+	10.0303	7.76e-05	0.226	gggagtgg
PDX1_HUMAN.H11MO.1.A		human	7827	7835	+	10.8039	7.77e-05	0.771	TTTAATTAC
NFIB_HUMAN.H11MO.0.D		human	721	729	+	11.5455	7.77e-05	0.152	ctctggctg
ZN708_HUMAN.H11MO.1.D		human	9606	9614	+	11.4394	7.78e-05	0.298	TGGCACAGC
NR1H3_HUMAN.H11MO.1.B		human	4239	4248	+	11.1515	7.78e-05	0.376	tcaggtcaca
HME1_HUMAN.H11MO.0.D		human	5360	5376	+	10.6567	7.8e-05	0.779	TTTAATTGGACCATCAT
VEZF1_HUMAN.H11MO.0.C		human	634	655	+	10.2361	7.8e-05	0.021	GGAGGTATATgaggaagagaaa
THB_HUMAN.H11MO.1.D		human	9280	9289	+	11.0122	7.8e-05	0.183	GATGAGGACA
FOXP3_HUMAN.H11MO.0.D		human	1122	1130	+	11.1081	7.81e-05	0.773	AAtttgtta
SOX2_HUMAN.H11MO.0.A		human	65	77	+	11.1791	7.82e-05	0.275	CCCCTTTCTTTGT
PATZ1_HUMAN.H11MO.0.C		human	2672	2693	+	10.1379	7.82e-05	0.0514	tttgcgaggccgaggcgggcgg
PATZ1_HUMAN.H11MO.0.C		human	5769	5790	+	10.1379	7.82e-05	0.0514	aggaagcaggatcgggaagagg
FOXP2_HUMAN.H11MO.0.C		human	9492	9500	+	11.1667	7.83e-05	0.77	CTGTTTATT
ZN467_HUMAN.H11MO.0.C		human	1053	1074	+	8.30303	7.84e-05	0.0255	GGGGAGGGGGACACAGCTTGGC
KLF15_HUMAN.H11MO.0.A		human	8473	8491	+	8.95455	7.84e-05	0.0487	gaggctgaggtgggaggat
EGR2_HUMAN.H11MO.0.A		human	7913	7930	+	10.2903	7.84e-05	0.028	AAGGGCgtgtgtgtgtgt
RFX5_HUMAN.H11MO.1.A		human	9908	9918	+	10.8947	7.85e-05	0.39	CAGTCACTGGG
MZF1_HUMAN.H11MO.0.B		human	4917	4929	+	11.1667	7.86e-05	0.184	gcaggggattttg
KLF12_HUMAN.H11MO.0.C		human	1047	1057	+	9.48485	7.86e-05	0.219	TGGGGTGGGGA
RARA_HUMAN.H11MO.0.A		human	1049	1068	+	10.2879	7.87e-05	0.188	GGGTGGGGAGGGGGACACAG
ZN329_HUMAN.H11MO.0.C		human	5896	5915	+	1.38571	7.87e-05	0.184	ttggatgcaggcttccctgg
ETS1_HUMAN.H11MO.0.A		human	1635	1647	+	10.9091	7.87e-05	0.164	GCAGAGGAAATGA
ZN394_HUMAN.H11MO.0.C		human	4700	4719	+	10.5342	7.88e-05	0.153	AAAAATGAAGGGATAGGAGA
BACH1_HUMAN.H11MO.0.A		human	7304	7316	+	10.449	7.89e-05	0.204	tgctggggccgtg
PKNX1_HUMAN.H11MO.0.B		human	1909	1919	+	10.8537	7.9e-05	0.197	TGATTGATAGG
SALL4_HUMAN.H11MO.0.B		human	8481	8490	+	11.1429	7.9e-05	0.115	ggtgggagga
NGN2_HUMAN.H11MO.0.D		human	9530	9541	+	10.9143	7.91e-05	0.194	AGCGCAGATGTT
RREB1_HUMAN.H11MO.0.D		human	7920	7941	+	7.48889	7.91e-05	0.0202	tgtgtgtgtgtgtgtgtgtgtg
RREB1_HUMAN.H11MO.0.D		human	7922	7943	+	7.48889	7.91e-05	0.0202	tgtgtgtgtgtgtgtgtgtgtg
RREB1_HUMAN.H11MO.0.D		human	7924	7945	+	7.48889	7.91e-05	0.0202	tgtgtgtgtgtgtgtgtgtgtg
RREB1_HUMAN.H11MO.0.D		human	7926	7947	+	7.48889	7.91e-05	0.0202	tgtgtgtgtgtgtgtgtgtgtg
RREB1_HUMAN.H11MO.0.D		human	7928	7949	+	7.48889	7.91e-05	0.0202	tgtgtgtgtgtgtgtgtgtgtg
RREB1_HUMAN.H11MO.0.D		human	7930	7951	+	7.48889	7.91e-05	0.0202	tgtgtgtgtgtgtgtgtgtgtg
RREB1_HUMAN.H11MO.0.D		human	7932	7953	+	7.48889	7.91e-05	0.0202	tgtgtgtgtgtgtgtgtgtgtg
RREB1_HUMAN.H11MO.0.D		human	7934	7955	+	7.48889	7.91e-05	0.0202	tgtgtgtgtgtgtgtgtgtgtg
RREB1_HUMAN.H11MO.0.D		human	7936	7957	+	7.48889	7.91e-05	0.0202	tgtgtgtgtgtgtgtgtgtgtg
RFX1_HUMAN.H11MO.0.B		human	7296	7317	+	8.98485	7.92e-05	0.163	ggccacgctgctggggccgtgc
SOX2_HUMAN.H11MO.1.A		human	2229	2244	+	10.806	7.92e-05	0.259	GGCATTCTTCTGGACA
STA5A_HUMAN.H11MO.0.A		human	6121	6130	+	10.3939	7.92e-05	0.261	TACTGGGAAG
MYOD1_HUMAN.H11MO.0.A		human	5643	5657	+	10.1846	7.94e-05	0.129	CCAGCTGGGGCTGGG
KLF16_HUMAN.H11MO.0.D		human	1044	1062	+	9.66935	7.94e-05	0.0383	GGGTGGGGTGGGGAGGGGG
ETV2_HUMAN.H11MO.0.B		human	5408	5423	+	10.1571	7.94e-05	0.195	CAACACCGGAAGTTCC
ISL1_HUMAN.H11MO.0.A		human	9592	9600	+	10.1642	7.94e-05	0.779	GCTGATGGC
FOXG1_HUMAN.H11MO.0.D		human	7944	7960	+	10.6056	7.94e-05	0.0483	tgtgtgtgtgtgtgtAC
FOXJ3_HUMAN.H11MO.0.A		human	3384	3396	+	8.86364	7.96e-05	0.0983	ttttttttttttt
FOXJ3_HUMAN.H11MO.0.A		human	3385	3397	+	8.86364	7.96e-05	0.0983	ttttttttttttt
FOXJ3_HUMAN.H11MO.0.A		human	3386	3398	+	8.86364	7.96e-05	0.0983	ttttttttttttt
FOXJ3_HUMAN.H11MO.0.A		human	3387	3399	+	8.86364	7.96e-05	0.0983	ttttttttttttt
PAX5_HUMAN.H11MO.0.A		human	1044	1064	+	9.848	7.96e-05	0.136	GGGTGGGGTGGGGAGGGGGAC
SMCA1_HUMAN.H11MO.0.C		human	1333	1344	+	10.8182	7.96e-05	0.397	AATGGAAGCAAG
HAND1_HUMAN.H11MO.1.D		human	8361	8367	+	10.9385	7.97e-05	0.256	GGTCTGG
PKNX1_HUMAN.H11MO.0.B		human	8640	8650	+	10.8293	7.98e-05	0.197	tgagaggcaga
SIX1_HUMAN.H11MO.0.A		human	9551	9564	+	10.8333	7.99e-05	0.297	GGAAAGTGGATACC
MAZ_HUMAN.H11MO.0.A		human	1039	1060	+	9.81119	8.01e-05	0.0192	TGGTGGGGTGGGGTGGGGAGGG
ZFP82_HUMAN.H11MO.0.C		human	6265	6288	+	9.3931	8.02e-05	0.388	TTCTCATTCTGGATTCCCctctgc
IRF8_HUMAN.H11MO.0.B		human	580	599	+	9.33333	8.02e-05	0.13	CTTAAGGGAAATGGGAGACC
ASCL1_HUMAN.H11MO.0.A		human	2277	2290	+	10.5758	8.02e-05	0.157	CTGCTGCTGCTGCG
PPARG_HUMAN.H11MO.1.A		human	7604	7612	+	11.0909	8.02e-05	0.39	GAAAGGGCA
NR0B1_HUMAN.H11MO.0.D		human	7288	7297	+	11.1651	8.03e-05	0.385	gagagggagg
PDX1_HUMAN.H11MO.0.A		human	1909	1917	+	10.7937	8.03e-05	0.787	TGATTGATA
WT1_HUMAN.H11MO.0.C		human	5759	5778	+	8.86364	8.03e-05	0.0541	gggaaagggaaggaagcagg
THA11_HUMAN.H11MO.0.B		human	2834	2855	+	6.18421	8.03e-05	0.261	ttgaacccgggaggcggaggtt
FOXA1_HUMAN.H11MO.0.A		human	9493	9504	+	11.1343	8.04e-05	0.796	TGTTTATTTTAA
VEZF1_HUMAN.H11MO.0.C		human	644	665	+	10.1875	8.04e-05	0.021	gaggaagagaaagagagagaga
PBX3_HUMAN.H11MO.0.A		human	8398	8408	+	10.6613	8.04e-05	0.288	GGAGTGACAGA
SPIC_HUMAN.H11MO.0.D		human	1052	1064	+	9.82857	8.05e-05	0.0956	TGGGGAGGGGGAC
SOX8_HUMAN.H11MO.0.D		human	2224	2239	+	10.0595	8.07e-05	0.804	CCCCTGGCATTCTTCT
ZN528_HUMAN.H11MO.0.C		human	2584	2603	+	7.44286	8.07e-05	0.131	GGCGTGGGAGCCATGGCTGT
SP1_HUMAN.H11MO.1.A		human	1041	1054	+	9.45455	8.08e-05	0.27	GTGGGGTGGGGTGG
BACH2_HUMAN.H11MO.0.A		human	5421	5431	+	10.5182	8.08e-05	0.266	TCCTGAATCAT
SP2_HUMAN.H11MO.0.A		human	2806	2827	+	9.47581	8.08e-05	0.105	acttgggaggctgaggcgggag
ZBTB4_HUMAN.H11MO.0.D		human	8848	8864	+	3.9898	8.09e-05	0.198	GCTCCCTGGCTTGCGGG
ASCL2_HUMAN.H11MO.0.D		human	5111	5119	+	11.1538	8.09e-05	0.397	gcagctgtc
ZN784_HUMAN.H11MO.0.D		human	1931	1941	+	10.7545	8.1e-05	0.388	GAGGGAGGTGG
ZN341_HUMAN.H11MO.0.C		human	644	665	+	10.1694	8.1e-05	0.0373	gaggaagagaaagagagagaga
TGIF2_HUMAN.H11MO.0.D		human	8401	8411	+	10.8716	8.1e-05	0.411	GTGACAGAAGT
PATZ1_HUMAN.H11MO.1.C		human	7601	7609	+	10.9394	8.1e-05	0.102	AGGGAAAGG
PATZ1_HUMAN.H11MO.1.C		human	9434	9442	+	10.9394	8.1e-05	0.102	AGGGAAAGG
REST_HUMAN.H11MO.0.A		human	7252	7273	+	5.52525	8.1e-05	0.264	tccttcagcatgggcagtggcc
NFAC2_HUMAN.H11MO.0.B		human	2378	2386	+	11.4878	8.1e-05	0.794	TGGAAAACC
STAT1_HUMAN.H11MO.1.A		human	4548	4566	+	10.3929	8.12e-05	0.0458	AAAAAAAAAAAAAAAAAGC
TBX15_HUMAN.H11MO.0.D		human	458	476	+	9.49541	8.12e-05	0.0334	gtgaggggagtggaggaag
NFIC_HUMAN.H11MO.0.A		human	7317	7333	+	10.5455	8.12e-05	0.399	cctgacctccatccctg
UNC4_HUMAN.H11MO.0.D		human	3076	3086	+	9.80282	8.13e-05	0.406	TAACTTAATTT
RFX2_HUMAN.H11MO.1.A		human	3419	3430	+	9.72727	8.13e-05	0.405	ctgtcgcccagg
VEZF1_HUMAN.H11MO.1.C		human	5762	5773	+	10.7248	8.14e-05	0.129	aaagggaaggaa
AP2C_HUMAN.H11MO.0.A		human	7192	7205	+	10.3385	8.14e-05	0.787	tttccttgagggaa
ERR3_HUMAN.H11MO.0.B		human	6496	6504	+	11.1919	8.14e-05	0.813	tcaaggtct
FOXO3_HUMAN.H11MO.0.B		human	4523	4532	+	11.2879	8.14e-05	0.803	GTTGTTGACT
FOXO4_HUMAN.H11MO.0.C		human	9492	9500	+	11.4719	8.14e-05	0.394	CTGTTTATT
KLF15_HUMAN.H11MO.0.A		human	9624	9642	+	8.86364	8.17e-05	0.0487	TGGGAGGAGACAGAGACTT
SMCA1_HUMAN.H11MO.0.C		human	4791	4802	+	10.7879	8.2e-05	0.397	cagagaagaaac
ZN467_HUMAN.H11MO.0.C		human	1926	1947	+	8.20202	8.2e-05	0.0258	GGGGTGAGGGAGGTGGTGGCCA
PRDM1_HUMAN.H11MO.0.A		human	3228	3241	+	10.3939	8.2e-05	0.078	ATGAGAGAAAGTTA
HXC6_HUMAN.H11MO.0.D		human	1093	1107	+	4.17431	8.2e-05	0.202	CAGATTTATGGTTTT
RUNX1_HUMAN.H11MO.0.A		human	2508	2518	+	10.8939	8.21e-05	0.393	CTTGTGGTCGC
ETV4_HUMAN.H11MO.0.B		human	1636	1646	+	11.0909	8.22e-05	0.197	CAGAGGAAATG
ETV4_HUMAN.H11MO.0.B		human	2205	2215	+	11.0909	8.22e-05	0.197	TCCAGGAAGTG
ZN335_HUMAN.H11MO.0.A		human	6944	6965	+	9.39474	8.23e-05	0.162	gggctgctgtctcacctcctgt
KLF9_HUMAN.H11MO.0.C		human	6364	6378	+	7.9	8.23e-05	0.13	gccatgggtgttgca
CDX1_HUMAN.H11MO.0.C		human	1742	1749	+	10.087	8.23e-05	0.408	CTTTATGT
ZN768_HUMAN.H11MO.0.C		human	650	669	+	6.54545	8.24e-05	0.292	gagaaagagagagagagaga
SMAD4_HUMAN.H11MO.0.B		human	2646	2658	+	10.7959	8.24e-05	0.191	gtggctcacgcct
LYL1_HUMAN.H11MO.0.A		human	5643	5656	+	10.2687	8.24e-05	0.159	CCAGCTGGGGCTGG
VENTX_HUMAN.H11MO.0.D		human	6834	6852	+	10.8261	8.24e-05	0.823	tcctcattggctcctcatc
TFE2_HUMAN.H11MO.0.A		human	5642	5652	+	11.2121	8.25e-05	0.237	CCCAGCTGGGG
TGIF2_HUMAN.H11MO.0.D		human	5974	5984	+	10.8349	8.25e-05	0.411	gtgacagctaa
FOXO1_HUMAN.H11MO.0.A		human	6738	6749	+	10.8378	8.26e-05	0.443	ctgttgtttcct
ZBT17_HUMAN.H11MO.0.A		human	654	672	+	10.3874	8.28e-05	0.0552	aagagagagagagagaaag
SRY_HUMAN.H11MO.0.B		human	7774	7782	+	10.5921	8.28e-05	0.327	CATTGTTTC
FOXJ3_HUMAN.H11MO.1.B		human	4518	4530	+	8.89552	8.28e-05	0.163	TGGTGGTTGTTGA
NKX21_HUMAN.H11MO.0.A		human	8075	8084	+	11.1061	8.32e-05	0.104	CAGGAGTGGC
NKX21_HUMAN.H11MO.0.A		human	9600	9609	+	11.1061	8.32e-05	0.104	CAGGAGTGGC
WT1_HUMAN.H11MO.0.C		human	9100	9119	+	8.78788	8.32e-05	0.0541	AGGAGAGTGCAGGAGGGGAG
ZFX_HUMAN.H11MO.1.A		human	8061	8077	+	10.5417	8.32e-05	0.099	GCCAGTGGAGGCAGCAG
BACH1_HUMAN.H11MO.0.A		human	8789	8801	+	10.3469	8.33e-05	0.204	TGCTGGGCCAGGA
ZN335_HUMAN.H11MO.0.A		human	7058	7079	+	9.36842	8.34e-05	0.162	tgctggctagggccctgcaagc
ZN140_HUMAN.H11MO.0.C		human	9045	9068	+	6.81651	8.35e-05	0.276	AGAGATGGACCAACTCCACTCAAG
ETS1_HUMAN.H11MO.0.A		human	9436	9448	+	10.8182	8.35e-05	0.164	GGAAAGGAAGTCT
HINFP_HUMAN.H11MO.0.C		human	2841	2856	+	9.85393	8.36e-05	0.835	cgggaggcggaggttg
RFX1_HUMAN.H11MO.0.B		human	2276	2297	+	8.86364	8.37e-05	0.163	GCTGCTGCTGCTGCGGTTGCCC
SPIC_HUMAN.H11MO.0.D		human	7596	7608	+	9.8	8.38e-05	0.0956	GGGATAGGGAAAG
MAZ_HUMAN.H11MO.0.A		human	463	484	+	9.72727	8.38e-05	0.0196	gggagtggaggaaggagtAATT
SP1_HUMAN.H11MO.1.A		human	1046	1059	+	9.37879	8.39e-05	0.27	GTGGGGTGGGGAGG
MESP1_HUMAN.H11MO.0.D		human	5618	5628	+	11	8.39e-05	0.266	GCAGGTGGCTC
ATOH1_HUMAN.H11MO.0.B		human	5633	5641	+	11.1385	8.39e-05	0.273	TGCAGCTGG
ZN502_HUMAN.H11MO.0.C		human	4120	4139	+	1.02632	8.41e-05	0.418	ATATGAAACCGTAAGGAAAC
ZN263_HUMAN.H11MO.0.A		human	9100	9119	+	9.5	8.41e-05	0.057	AGGAGAGTGCAGGAGGGGAG
ZSC31_HUMAN.H11MO.0.C		human	8786	8803	+	9.94326	8.42e-05	0.276	TTCTGCTGGGCCAGGAAG
PATZ1_HUMAN.H11MO.1.C		human	9180	9188	+	10.7576	8.42e-05	0.102	GGGGAAGAG
PAX5_HUMAN.H11MO.0.A		human	2000	2020	+	9.744	8.43e-05	0.136	AGTAAGTCAGGAGAGCGTGGA
MXI1_HUMAN.H11MO.1.A		human	6733	6743	+	10.7041	8.43e-05	0.246	cccacctgttg
EGR2_HUMAN.H11MO.1.A		human	5099	5114	+	10.3273	8.44e-05	0.0428	agtgcctgggtggcag
Z324A_HUMAN.H11MO.0.C		human	809	831	+	10.1627	8.44e-05	0.221	gaggcctctctccttggctgtct
FOXC2_HUMAN.H11MO.0.D		human	7822	7836	+	8.76984	8.44e-05	0.421	GTTTGTTTAATTACT
TBX4_HUMAN.H11MO.0.D		human	2773	2792	+	10.0071	8.45e-05	0.281	caggcgtgatggcgggcacc
IRF3_HUMAN.H11MO.0.B		human	5771	5790	+	10.1172	8.45e-05	0.0274	gaagcaggatcgggaagagg
SP3_HUMAN.H11MO.0.B		human	8070	8089	+	10.1376	8.47e-05	0.0711	GGCAGCAGGAGTGGCCACAG
KLF1_HUMAN.H11MO.0.A		human	1926	1939	+	9.75758	8.48e-05	0.191	GGGGTGAGGGAGGT
SOX2_HUMAN.H11MO.0.A		human	888	900	+	11.0597	8.48e-05	0.275	tctctttctcttt
SP4_HUMAN.H11MO.0.A		human	1929	1948	+	10.1613	8.49e-05	0.0794	GTGAGGGAGGTGGTGGCCAG
TAF1_HUMAN.H11MO.0.A		human	8608	8623	+	10.5366	8.49e-05	0.143	agggaggctgaagcag
ZFP28_HUMAN.H11MO.0.C		human	2523	2542	+	7.04545	8.5e-05	0.109	ATCCAGTTCCTCCTCAGTCT
CLOCK_HUMAN.H11MO.0.C		human	9664	9677	+	10.1528	8.5e-05	0.288	CTGTCAGGTGTACA
NKX21_HUMAN.H11MO.0.A		human	6563	6572	+	11.0758	8.53e-05	0.104	cctgagtgcc
THAP1_HUMAN.H11MO.0.C		human	8567	8588	+	9.89362	8.53e-05	0.147	gccaggcatggtggcacgtgcc
KLF4_HUMAN.H11MO.0.A		human	7564	7573	+	10.2424	8.54e-05	0.163	TGGGTGTTGT
NR2F6_HUMAN.H11MO.0.D		human	8331	8348	+	10.4312	8.54e-05	0.204	AGAAAAGAGTGCAACTAA
SMAD4_HUMAN.H11MO.0.B		human	9660	9672	+	10.7347	8.55e-05	0.191	CAGGCTGTCAGGT
ZN143_HUMAN.H11MO.0.A		human	3864	3885	+	7.05556	8.56e-05	0.413	aatcacctgggaaatgtgttcc
RREB1_HUMAN.H11MO.0.D		human	1919	1940	+	7.27778	8.57e-05	0.0212	GAGTTGGGGGGTGAGGGAGGTG
MSX1_HUMAN.H11MO.0.D		human	3252	3269	+	9.62903	8.57e-05	0.428	CTATTGAAAGTTAATTTT
ZSCA4_HUMAN.H11MO.0.D		human	7950	7961	+	-2.36066	8.57e-05	0.48	tgtgtgtgtACA
ZN713_HUMAN.H11MO.0.D		human	257	275	+	10.4595	8.57e-05	0.416	tggggagacagacatgaat
E2F6_HUMAN.H11MO.0.A		human	8479	8491	+	10.617	8.58e-05	0.24	gaggtgggaggat
ZN449_HUMAN.H11MO.0.C		human	1368	1378	+	10.1818	8.58e-05	0.21	GGCCTGGGCTC
ZN257_HUMAN.H11MO.0.C		human	9242	9253	+	10.2769	8.59e-05	0.212	GATCTGTCCTCA
USF1_HUMAN.H11MO.0.A		human	4583	4594	+	9.18462	8.59e-05	0.322	GGGCATGTGGCC
USF2_HUMAN.H11MO.0.A		human	8577	8595	+	8.81538	8.6e-05	0.321	gtggcacgtgcctgtagtc
MAFK_HUMAN.H11MO.1.A		human	9684	9696	+	10.1127	8.61e-05	0.282	AGCTGTGCCAGGA
EGR2_HUMAN.H11MO.1.A		human	8359	8374	+	10.2909	8.61e-05	0.0428	CAGGTCTGGGTGGATG
GLI3_HUMAN.H11MO.0.B		human	6367	6377	+	10.1837	8.61e-05	0.206	atgggtgttgc
ATF6A_HUMAN.H11MO.0.B		human	8474	8485	+	8.07143	8.62e-05	0.416	aggctgaggtgg
HMGA2_HUMAN.H11MO.0.D		human	9972	9986	+	9.25	8.62e-05	0.43	ATTTGTGGGCATTTT
ZSC31_HUMAN.H11MO.0.C		human	5604	5621	+	9.90071	8.62e-05	0.276	GTGTGCAGAGCAGTGCAG
TF7L2_HUMAN.H11MO.0.A		human	6093	6105	+	10.6364	8.63e-05	0.419	CCTTTTGAAGCCT
RUNX2_HUMAN.H11MO.0.A		human	7583	7596	+	10.7273	8.63e-05	0.442	TCCCTGTGGGCTGG
NR1I2_HUMAN.H11MO.0.C		human	8486	8504	+	10.2584	8.64e-05	0.239	gaggatcatctgaggtcgg
MAZ_HUMAN.H11MO.0.A		human	2405	2426	+	9.67133	8.64e-05	0.0197	CGAAGAGGGGAGAGATGGAAAG
BPTF_HUMAN.H11MO.0.D		human	1030	1041	+	10.7129	8.65e-05	0.14	tTTCTTTTTTGG
BPTF_HUMAN.H11MO.0.D		human	3390	3401	+	10.7129	8.65e-05	0.14	ttttttttttgg
SMCA5_HUMAN.H11MO.0.C		human	5206	5220	+	10.3497	8.65e-05	0.839	gaattgcagggactg
EGR3_HUMAN.H11MO.0.D		human	794	804	+	10.6055	8.65e-05	0.0531	agtgtgggctc
ZN257_HUMAN.H11MO.0.C		human	3486	3497	+	10.2615	8.65e-05	0.212	tctcctgcctca
HXD8_HUMAN.H11MO.0.D		human	2963	2973	+	10.2571	8.66e-05	0.865	AATTTTGCATT
PO2F3_HUMAN.H11MO.0.D		human	2940	2953	+	10.7727	8.66e-05	0.433	AATAAGCAAATTTG
HNF1A_HUMAN.H11MO.0.C		human	7402	7416	+	10.3881	8.67e-05	0.433	ggttaaatttcaaat
ERG_HUMAN.H11MO.0.A		human	3675	3687	+	10.8485	8.67e-05	0.209	ggccAGGAAATGC
ZN563_HUMAN.H11MO.0.C		human	6046	6066	+	10.4032	8.68e-05	0.141	gggcccttgttaggcagcaca
ZN382_HUMAN.H11MO.0.C		human	6614	6635	+	8.336	8.69e-05	0.85	tatccatcagtagttgtgtccc
CLOCK_HUMAN.H11MO.0.C		human	1384	1397	+	10.125	8.7e-05	0.288	ATGCCACGTGCTCT
COE1_HUMAN.H11MO.0.A		human	6156	6170	+	10.1846	8.7e-05	0.214	CCTTCTCCTGGGGAA
FUBP1_HUMAN.H11MO.0.D		human	3551	3562	+	10.7073	8.71e-05	0.827	ttgtatttttag
SOX4_HUMAN.H11MO.0.B		human	7772	7783	+	10.7228	8.71e-05	0.827	TTCATTGTTTCT
EGR4_HUMAN.H11MO.0.D		human	1042	1052	+	9.14634	8.71e-05	0.206	TGGGGTGGGGT
RELB_HUMAN.H11MO.0.C		human	7200	7211	+	10.7253	8.72e-05	0.433	agggaagttgcc
ZN449_HUMAN.H11MO.0.C		human	5856	5866	+	10.1667	8.72e-05	0.21	gggatggcctt
PROP1_HUMAN.H11MO.0.D		human	4638	4648	+	10.7761	8.72e-05	0.871	TAATTAATTTT
ZN586_HUMAN.H11MO.0.C		human	9537	9556	+	-7.62121	8.74e-05	0.279	ATGTTTAGGGGTAAGGAAAG
WT1_HUMAN.H11MO.0.C		human	8102	8121	+	8.68182	8.74e-05	0.0541	AGCCCTGGGAGGACACTGGG
SALL4_HUMAN.H11MO.0.B		human	7588	7597	+	11.0408	8.74e-05	0.115	GTGGGCTGGG
PPARA_HUMAN.H11MO.1.B		human	6591	6599	+	10.899	8.75e-05	0.285	aaagttcag
SMAD3_HUMAN.H11MO.0.B		human	5064	5075	+	10.4032	8.75e-05	0.171	tcttgcctcctg
ELF3_HUMAN.H11MO.0.A		human	640	653	+	10.5455	8.78e-05	0.426	ATATgaggaagaga
VEZF1_HUMAN.H11MO.0.C		human	666	687	+	10.0417	8.78e-05	0.0221	gagaaagagagaaagagagaca
NR1I3_HUMAN.H11MO.0.C		human	346	363	+	9.78889	8.79e-05	0.216	gggctgatgagagcttac
EGR4_HUMAN.H11MO.0.D		human	1040	1050	+	9.11382	8.8e-05	0.206	GGTGGGGTGGG
EGR4_HUMAN.H11MO.0.D		human	1045	1055	+	9.11382	8.8e-05	0.206	GGTGGGGTGGG
HMGA1_HUMAN.H11MO.0.D		human	3553	3559	+	9.40476	8.81e-05	0.437	gtatttt
HMGA1_HUMAN.H11MO.0.D		human	3799	3805	+	9.40476	8.81e-05	0.437	GTATTTT
VSX2_HUMAN.H11MO.0.D		human	3244	3255	+	8.35385	8.81e-05	0.88	TTACTTAGCTAT
MAZ_HUMAN.H11MO.1.A		human	9623	9633	+	9.80303	8.83e-05	0.211	ATGGGAGGAGA
IRF5_HUMAN.H11MO.0.D		human	4547	4566	+	1.66393	8.84e-05	0.216	GAAAAAAAAAAAAAAAAAGC
OLIG3_HUMAN.H11MO.0.D		human	7156	7166	+	10.1707	8.85e-05	0.883	cccatatggcc
SOX5_HUMAN.H11MO.0.C		human	7774	7781	+	11.5663	8.85e-05	0.438	CATTGTTT
HXD13_HUMAN.H11MO.0.D		human	7474	7484	+	10.5	8.85e-05	0.433	ttttttagagt
ZNF85_HUMAN.H11MO.0.C		human	4614	4633	+	9.70909	8.85e-05	0.44	CTGGAATTCTGAAGTAGTCT
LYL1_HUMAN.H11MO.0.A		human	6248	6261	+	10.194	8.86e-05	0.159	TCATCTCCCTCCTC
GSC_HUMAN.H11MO.0.D		human	919	929	+	11.5645	8.87e-05	0.443	attggattaag
PEBB_HUMAN.H11MO.0.C		human	2285	2295	+	10.9798	8.88e-05	0.211	GCTGCGGTTGC
ETV6_HUMAN.H11MO.0.D		human	1637	1645	+	11.0303	8.88e-05	0.17	AGAGGAAAT
HMX3_HUMAN.H11MO.0.D		human	5359	5369	+	11.2022	8.88e-05	0.887	TTTTAATTGGA
IRF7_HUMAN.H11MO.0.C		human	9312	9321	+	10.913	8.89e-05	0.295	CAAAGTGAAA
ZNF8_HUMAN.H11MO.0.C		human	1950	1971	+	1.07576	8.91e-05	0.466	GCTGGAATAACCACTGCATGGC
KLF12_HUMAN.H11MO.0.C		human	1052	1062	+	9.18182	8.91e-05	0.219	TGGGGAGGGGG
SIX1_HUMAN.H11MO.0.A		human	586	599	+	10.6515	8.91e-05	0.297	GGAAATGGGAGACC
SPIB_HUMAN.H11MO.0.A		human	5776	5792	+	8.37879	8.92e-05	0.43	aggatcgggaagaggga
PBX3_HUMAN.H11MO.0.A		human	1909	1919	+	10.5242	8.92e-05	0.288	TGATTGATAGG
PO3F3_HUMAN.H11MO.0.D		human	280	296	+	10.3953	8.93e-05	0.177	taaataaatgcacataa
PO3F3_HUMAN.H11MO.0.D		human	1590	1606	+	10.3953	8.93e-05	0.177	TATTATTATTATTATTT
VEZF1_HUMAN.H11MO.0.C		human	463	484	+	10.0139	8.93e-05	0.0221	gggagtggaggaaggagtAATT
ZN418_HUMAN.H11MO.0.C		human	4272	4288	+	10.25	8.94e-05	0.289	tgaatccagcctctagt
FOXD3_HUMAN.H11MO.0.D		human	9491	9505	+	10.2576	8.95e-05	0.44	TCTGTTTATTTTAAA
FOXG1_HUMAN.H11MO.0.D		human	7918	7934	+	10.4085	8.95e-05	0.0512	Cgtgtgtgtgtgtgtgt
ZNF41_HUMAN.H11MO.0.C		human	9546	9569	+	8.50909	8.96e-05	0.217	GGTAAGGAAAGTGGATACCAATGG
ZN549_HUMAN.H11MO.0.C		human	8555	8574	+	8.88182	8.96e-05	0.24	atacaaaaattggccaggca
TAF1_HUMAN.H11MO.0.A		human	2809	2824	+	10.4553	8.97e-05	0.143	tgggaggctgaggcgg
OZF_HUMAN.H11MO.0.C		human	5359	5382	+	-18.2	8.99e-05	0.887	TTTTAATTGGACCATCATGGTTAA
LMX1B_HUMAN.H11MO.0.D		human	3100	3117	+	10.2174	8.99e-05	0.149	taaataaaataattttat
ZN768_HUMAN.H11MO.0.C		human	1925	1944	+	6.31818	9e-05	0.292	GGGGGTGAGGGAGGTGGTGG
SP1_HUMAN.H11MO.0.A		human	460	481	+	4.31818	9.01e-05	0.14	gaggggagtggaggaaggagtA
MLX_HUMAN.H11MO.0.D		human	8122	8132	+	10.8776	9.01e-05	0.9	AAACCACGTGG
EGR2_HUMAN.H11MO.0.A		human	1917	1934	+	10.0484	9.03e-05	0.031	AGGAGTTGGGGGGTGAGG
ZFP28_HUMAN.H11MO.0.C		human	6105	6124	+	6.89394	9.04e-05	0.109	TTTTCCTTCATCTGGGTACT
ZN467_HUMAN.H11MO.0.C		human	8470	8491	+	7.9798	9.06e-05	0.0275	tgggaggctgaggtgggaggat
MYOD1_HUMAN.H11MO.1.A		human	5632	5642	+	10.2576	9.06e-05	0.188	TTGCAGCTGGC
HXD10_HUMAN.H11MO.0.D		human	54	63	+	10.8661	9.06e-05	0.452	TGCATTAGTT
HXA1_HUMAN.H11MO.0.C		human	9162	9171	+	10.2385	9.07e-05	0.299	TGGATGGCTT
RFX2_HUMAN.H11MO.0.A		human	4882	4899	+	7.06061	9.07e-05	0.897	ctgctgccaagagaagag
Z324A_HUMAN.H11MO.0.C		human	6827	6849	+	10.0422	9.09e-05	0.221	catcacatcctcattggctcctc
Z324A_HUMAN.H11MO.0.C		human	7573	7595	+	10.0422	9.09e-05	0.221	TGTCCATCCCTCCCTGTGGGCTG
BC11A_HUMAN.H11MO.0.A		human	668	684	+	10.4409	9.09e-05	0.0616	gaaagagagaaagagag
KLF6_HUMAN.H11MO.0.A		human	7911	7929	+	10.2273	9.09e-05	0.0959	TGAAGGGCgtgtgtgtgtg
MLXPL_HUMAN.H11MO.0.D		human	5634	5652	+	7.55963	9.1e-05	0.299	GCAGCTGGCCCAGCTGGGG
NKX61_HUMAN.H11MO.0.B		human	9772	9790	+	10.4925	9.1e-05	0.908	AAATGAGCAGCAATTGATG
IRF1_HUMAN.H11MO.0.A		human	9306	9325	+	8.80303	9.11e-05	0.081	GGCTCACAAAGTGAAAGCTA
KLF15_HUMAN.H11MO.0.A		human	5765	5783	+	8.62121	9.11e-05	0.0502	gggaaggaagcaggatcgg
GFI1B_HUMAN.H11MO.0.A		human	3438	3447	+	10.9242	9.13e-05	0.904	gtcgtgattt
SRBP2_HUMAN.H11MO.0.B		human	9713	9725	+	10.4909	9.14e-05	0.146	GTGTGGAGAGAGT
KLF12_HUMAN.H11MO.0.C		human	521	531	+	9.13636	9.15e-05	0.219	ACAGGCGTGGC
NKX25_HUMAN.H11MO.0.B		human	5783	5790	+	9.89394	9.16e-05	0.226	ggaagagg
NKX25_HUMAN.H11MO.0.B		human	6126	6133	+	9.89394	9.16e-05	0.226	GGAAGAGG
MYOG_HUMAN.H11MO.0.B		human	2271	2283	+	9.86154	9.17e-05	0.226	CCGCTGCTGCTGC
BARH2_HUMAN.H11MO.0.D		human	282	299	+	10.8415	9.19e-05	0.917	aataaatgcacataaaag
FOXO1_HUMAN.H11MO.0.A		human	4521	4532	+	10.7117	9.19e-05	0.443	TGGTTGTTGACT
MEF2B_HUMAN.H11MO.0.A		human	7468	7481	+	10.5075	9.2e-05	0.304	caatctttttttag
ZEB1_HUMAN.H11MO.0.A		human	9598	9607	+	11.0455	9.2e-05	0.242	GGCAGGAGTG
ZN708_HUMAN.H11MO.1.D		human	8887	8895	+	10.9242	9.21e-05	0.298	AGGCCCAGC
KLF13_HUMAN.H11MO.0.D		human	1923	1933	+	8.40385	9.21e-05	0.882	TGGGGGGTGAG
ZN394_HUMAN.H11MO.0.C		human	4546	4565	+	10.3425	9.21e-05	0.153	GGAAAAAAAAAAAAAAAAAG
ZN148_HUMAN.H11MO.0.D		human	458	472	+	9.47191	9.21e-05	0.085	gtgaggggagtggag
THB_HUMAN.H11MO.1.D		human	6411	6420	+	10.7805	9.21e-05	0.183	ggggaggtcc
DPRX_HUMAN.H11MO.0.D		human	5723	5733	+	11.1061	9.22e-05	0.921	aaggattaggg
MAZ_HUMAN.H11MO.0.A		human	2808	2829	+	9.55245	9.22e-05	0.0203	ttgggaggctgaggcgggagaa
AP2B_HUMAN.H11MO.0.B		human	2679	2688	+	10.8427	9.22e-05	0.89	ggccgaggcg
RUNX2_HUMAN.H11MO.0.A		human	4584	4597	+	10.6212	9.23e-05	0.442	GGCATGTGGCCTGT
ZN816_HUMAN.H11MO.0.C		human	2406	2426	+	8.69697	9.23e-05	0.292	GAAGAGGGGAGAGATGGAAAG
OVOL1_HUMAN.H11MO.0.C		human	2973	2981	+	11.2613	9.26e-05	0.926	TGGAACGGT
ATF2_HUMAN.H11MO.0.B		human	2698	2708	+	10.5859	9.27e-05	0.308	cctgaggtcag
NDF2_HUMAN.H11MO.0.B		human	8070	8078	+	10.7077	9.28e-05	0.454	GGCAGCAGG
MSX2_HUMAN.H11MO.0.D		human	8424	8430	+	10.0625	9.28e-05	0.895	TAATTGT
PRRX2_HUMAN.H11MO.0.C		human	5361	5367	+	10.9762	9.28e-05	0.928	TTAATTG
E4F1_HUMAN.H11MO.0.D		human	4036	4044	+	11.1835	9.29e-05	0.907	TGTTACGTG
MAF_HUMAN.H11MO.0.A		human	8765	8783	+	10.5041	9.29e-05	0.184	GATACTGCTGAAGAGAGAG
ZN329_HUMAN.H11MO.0.C		human	7302	7321	+	0.842857	9.3e-05	0.184	gctgctggggccgtgcctga
HEY1_HUMAN.H11MO.0.D		human	1385	1396	+	10.0571	9.33e-05	0.294	TGCCACGTGCTC
ZNF8_HUMAN.H11MO.0.C		human	1402	1423	+	0.924242	9.34e-05	0.466	TATGCTCTATCCAGGCAGTGCC
SPIC_HUMAN.H11MO.0.D		human	4048	4060	+	9.71429	9.34e-05	0.0956	GGAAAAGGGGGAA
HNF1B_HUMAN.H11MO.1.A		human	7419	7429	+	10.303	9.37e-05	0.936	ggtaaatattt
IRF2_HUMAN.H11MO.0.A		human	664	683	+	7.80303	9.37e-05	0.0773	gagagaaagagagaaagaga
MTF1_HUMAN.H11MO.0.C		human	8331	8347	+	7.94382	9.38e-05	0.463	AGAAAAGAGTGCAACTA
MAZ_HUMAN.H11MO.0.A		human	8389	8410	+	9.51748	9.39e-05	0.0203	GGGACTGAGGGAGTGACAGAAG
ETV5_HUMAN.H11MO.0.C		human	5778	5791	+	10.6	9.39e-05	0.223	gatcgggaagaggg
THAP1_HUMAN.H11MO.0.C		human	1356	1377	+	9.7234	9.39e-05	0.147	AGCTCCCACCGTGGCCTGGGCT
FEZF1_HUMAN.H11MO.0.C		human	7330	7341	+	10.5806	9.4e-05	0.456	cctgccctttgg
ARI5B_HUMAN.H11MO.0.C		human	7354	7366	+	10.5446	9.4e-05	0.308	tgtgactattggg
CRX_HUMAN.H11MO.0.B		human	4402	4414	+	10.697	9.41e-05	0.23	GAAGAAGCTTAAC
ZN549_HUMAN.H11MO.0.C		human	757	776	+	8.78182	9.41e-05	0.24	agtcaggagcctggaagtcc
ZN341_HUMAN.H11MO.0.C		human	8609	8630	+	9.91129	9.41e-05	0.0413	gggaggctgaagcaggagaatc
RREB1_HUMAN.H11MO.0.D		human	1921	1942	+	7.02222	9.42e-05	0.0227	GTTGGGGGGTGAGGGAGGTGGT
ZN467_HUMAN.H11MO.0.C		human	1928	1949	+	7.88889	9.43e-05	0.0277	GGTGAGGGAGGTGGTGGCCAGG
IRF2_HUMAN.H11MO.0.A		human	9730	9749	+	7.78788	9.43e-05	0.0773	CGTTAAGAAATCGAAACAGG
RXRA_HUMAN.H11MO.1.A		human	4238	4247	+	10.8878	9.43e-05	0.306	ctcaggtcac
HXA9_HUMAN.H11MO.0.B		human	1189	1199	+	10.5604	9.44e-05	0.233	gtgatttgtga
SP3_HUMAN.H11MO.0.B		human	8102	8121	+	9.94495	9.44e-05	0.0726	AGCCCTGGGAGGACACTGGG
[truncated: 100 more rows]

## Sheet: FIMO - h E2
motif_id	motif_alt_id	sequence_name	start	stop	strand	score	p-value	q-value	matched_sequence
OZF_HUMAN.H11MO.0.C		human	206	229	+	13.6769	3.49e-08	0.000291	ttttaaaagctggataatatttca
ZN250_HUMAN.H11MO.0.C		human	1458	1477	+	19.2429	4.34e-08	0.00037	cacctcactgtcttgattac
MEF2B_HUMAN.H11MO.0.A		human	8662	8675	+	17.0448	1.97e-07	0.00159	ttttctatttttag
AP2A_HUMAN.H11MO.0.A		human	7138	7152	+	17.4	2.58e-07	0.00258	TTGGCCTGAGGGCAG
BPTF_HUMAN.H11MO.0.D		human	121	132	+	14.0594	2.79e-07	0.00236	tttgttgttttc
NR1D1_HUMAN.H11MO.0.B		human	6689	6707	+	16.3964	3.28e-07	0.00328	AGGGCAGTGGGCCAGGCTC
Z354A_HUMAN.H11MO.0.C		human	5412	5435	+	17.9452	3.39e-07	0.00258	GTTTTTTCCCTTTTCATCCATTGT
MEF2D_HUMAN.H11MO.0.A		human	8664	8675	+	17.4478	4.58e-07	0.0037	ttctatttttag
ARI3A_HUMAN.H11MO.0.D		human	8358	8379	+	17.913	5.12e-07	0.0041	TTTTAAATCAGATCAAATTATG
MEF2A_HUMAN.H11MO.0.A		human	8664	8676	+	16.3433	5.91e-07	0.00463	ttctatttttagt
ZN260_HUMAN.H11MO.0.C		human	206	229	+	13.9848	6.53e-07	0.00529	ttttaaaagctggataatatttca
MEF2C_HUMAN.H11MO.0.A		human	8664	8676	+	16.1343	6.54e-07	0.00522	ttctatttttagt
AP2C_HUMAN.H11MO.0.A		human	7138	7151	+	17.0308	6.74e-07	0.00673	TTGGCCTGAGGGCA
OSR2_HUMAN.H11MO.0.C		human	5042	5057	+	16.1531	7.21e-07	0.00705	TTTGCTGCTGCTGTTG
ZIM3_HUMAN.H11MO.0.C		human	6474	6492	+	17.6154	7.45e-07	0.0062	TTAGGTTTCTCTTTTTGGC
FOSL1_HUMAN.H11MO.0.A		human	7920	7931	+	16.1667	8.77e-07	0.00876	gtatgagtcacc
BARH1_HUMAN.H11MO.0.D		human	2516	2528	+	16.1636	9.7e-07	0.00844	taaatgcccttaa
ZN257_HUMAN.H11MO.0.C		human	7748	7759	+	16.7077	1e-06	0.00898	tctcttgcctca
ZNF41_HUMAN.H11MO.0.C		human	4765	4788	+	16.5727	1e-06	0.01	AGCAAGGAAGGCCCGCACCATCAC
FOSL2_HUMAN.H11MO.0.A		human	7920	7931	+	16.2308	1.16e-06	0.0114	gtatgagtcacc
PO3F3_HUMAN.H11MO.0.D		human	3554	3570	+	14.7132	1.23e-06	0.00963	AATAATTATGCTAAAAA
HXC6_HUMAN.H11MO.0.D		human	8758	8772	+	15.5413	1.24e-06	0.0098	GTGATTTATTGGATT
STAT1_HUMAN.H11MO.0.A		human	2797	2815	+	16.5816	1.26e-06	0.0121	ACCCCTTCTAGGAaaacat
BPTF_HUMAN.H11MO.0.D		human	719	730	+	13.6832	1.26e-06	0.00365	gttgttgttgtc
HTF4_HUMAN.H11MO.0.A		human	9262	9271	+	14.803	1.35e-06	0.0134	GGCAGCTGTG
BPTF_HUMAN.H11MO.0.D		human	748	759	+	13.6337	1.55e-06	0.00365	tttgttgttgtc
FOXJ3_HUMAN.H11MO.1.B		human	4338	4350	+	16.7761	1.56e-06	0.00956	TGTTTTTTGTTTT
HNF1B_HUMAN.H11MO.1.A		human	1240	1250	+	16.4697	1.61e-06	0.0142	agttaatcatt
FOXJ3_HUMAN.H11MO.0.A		human	4337	4349	+	16.7576	1.64e-06	0.0128	TTGTTTTTTGTTT
BPTF_HUMAN.H11MO.0.D		human	4340	4351	+	13.6139	1.73e-06	0.00365	TTTTTTGTTTTC
ITF2_HUMAN.H11MO.0.C		human	9262	9271	+	14.7091	1.81e-06	0.0181	GGCAGCTGTG
LHX3_HUMAN.H11MO.0.C		human	8448	8460	+	16.1905	1.86e-06	0.0165	AAATTTAATTAAG
NFAC1_HUMAN.H11MO.1.B		human	8734	8743	+	14.2424	1.87e-06	0.0187	AATGGAAAAT
ZFP28_HUMAN.H11MO.0.C		human	8499	8518	+	15.0758	1.94e-06	0.00794	ttttttttttttttgagcca
MAFK_HUMAN.H11MO.0.A		human	6861	6878	+	15.8333	1.95e-06	0.0186	AAAAATGCTGATTCTTCT
ZFP28_HUMAN.H11MO.0.C		human	7646	7665	+	14.9697	2.06e-06	0.00794	ttttttttttttttgagaca
BCL6_HUMAN.H11MO.0.A		human	2798	2810	+	15.1642	2.1e-06	0.0208	CCCCTTCTAGGAa
UNC4_HUMAN.H11MO.0.D		human	9580	9590	+	15.9718	2.17e-06	0.0186	TAATCCAATTA
PHX2B_HUMAN.H11MO.0.D		human	9580	9590	+	16.48	2.17e-06	0.0188	TAATCCAATTA
PHX2A_HUMAN.H11MO.0.D		human	9580	9590	+	16.8269	2.17e-06	0.0184	TAATCCAATTA
DRGX_HUMAN.H11MO.0.D		human	9580	9590	+	16.9839	2.17e-06	0.0181	TAATCCAATTA
RFX5_HUMAN.H11MO.0.A		human	3288	3307	+	15.4146	2.24e-06	0.0224	GTCATTTGTTGACAGGTAGA
CPEB1_HUMAN.H11MO.0.D		human	2367	2383	+	16	2.26e-06	0.00846	gttttatttcttccttt
NFAC1_HUMAN.H11MO.0.B		human	8735	8749	+	14.2455	2.45e-06	0.0244	ATGGAAAATAAAAAT
FOXJ3_HUMAN.H11MO.1.B		human	5113	5125	+	16.403	2.46e-06	0.00956	TTGTTAATGTTTT
PRDM1_HUMAN.H11MO.0.A		human	7075	7088	+	15.6061	2.5e-06	0.0249	AAAAGGGAAAGGGC
MYBB_HUMAN.H11MO.0.D		human	3228	3237	+	12.2342	2.53e-06	0.0252	tgcaggttgT
ONEC3_HUMAN.H11MO.0.D		human	8493	8504	+	15.6923	2.54e-06	0.0222	ttttgatttttt
MSX1_HUMAN.H11MO.0.D		human	5932	5949	+	15.6613	2.55e-06	0.0157	caagtggtttttaattac
STA5A_HUMAN.H11MO.0.A		human	2802	2811	+	15.4242	2.56e-06	0.0256	TTCTAGGAaa
PITX2_HUMAN.H11MO.0.D		human	1821	1830	+	13.3878	2.58e-06	0.00614	tgggattaca
PITX2_HUMAN.H11MO.0.D		human	7774	7783	+	13.3878	2.58e-06	0.00614	tgggattaca
PITX2_HUMAN.H11MO.0.D		human	7909	7918	+	13.3878	2.58e-06	0.00614	tgggattaca
PITX2_HUMAN.H11MO.0.D		human	8627	8636	+	13.3878	2.58e-06	0.00614	tgggattaca
HXA9_HUMAN.H11MO.0.B		human	8758	8768	+	14.7802	2.69e-06	0.0233	GTGATTTATTG
SOX4_HUMAN.H11MO.0.B		human	3361	3372	+	14.9406	2.75e-06	0.0208	CTCTTTGTTCTT
ZN563_HUMAN.H11MO.0.C		human	7508	7528	+	14.9032	2.78e-06	0.0275	GGGCTCAGTGCTGGCTGCTAT
MYOD1_HUMAN.H11MO.0.A		human	7883	7897	+	15.7385	2.82e-06	0.0273	ccacctgcctcggcc
JUNB_HUMAN.H11MO.0.A		human	7921	7931	+	14.8485	3.07e-06	0.0178	tatgagtcacc
ZN768_HUMAN.H11MO.0.C		human	4230	4249	+	13.9242	3.15e-06	0.0314	gaggcccagagaactgcatt
TEF_HUMAN.H11MO.0.D		human	2170	2183	+	14.4356	3.24e-06	0.0287	tgctaatgtaaatg
SOX10_HUMAN.H11MO.1.A		human	3360	3372	+	14.07	3.31e-06	0.0271	CCTCTTTGTTCTT
HXC6_HUMAN.H11MO.0.D		human	469	483	+	13.3119	3.37e-06	0.0126	ATGACTTATTCCttg
BPTF_HUMAN.H11MO.0.D		human	4991	5002	+	13.297	3.44e-06	0.00582	GTTCTTGTTTGC
FOXJ3_HUMAN.H11MO.1.B		human	2301	2313	+	15.9552	3.64e-06	0.00956	tgtttattattta
MSX1_HUMAN.H11MO.0.D		human	2216	2233	+	15.1129	3.73e-06	0.0157	ttattgtattttaatttc
JUN_HUMAN.H11MO.0.A		human	7921	7931	+	15.4242	3.8e-06	0.0362	tatgagtcacc
RUNX2_HUMAN.H11MO.0.A		human	756	769	+	14.6818	3.81e-06	0.0361	tgtcagtggttttg
ZN563_HUMAN.H11MO.1.C		human	2849	2860	+	14.336	3.83e-06	0.0383	ccagcagcaccg
MEIS1_HUMAN.H11MO.0.A		human	8758	8769	+	14.2613	3.86e-06	0.0349	GTGATTTATTGG
PO5F1_HUMAN.H11MO.0.A		human	850	865	+	14.8545	3.87e-06	0.0329	cttttcatatgcttat
JUNB_HUMAN.H11MO.0.A		human	4932	4942	+	14.7424	3.92e-06	0.0178	ACTGAGTCAGC
TBX20_HUMAN.H11MO.0.D		human	3892	3905	+	14.8081	3.94e-06	0.0393	gggtgttgagagga
HMBX1_HUMAN.H11MO.0.D		human	9330	9338	+	12.9394	4.04e-06	0.0392	GGCTAGTTA
DMBX1_HUMAN.H11MO.0.D		human	9574	9593	+	14.7582	4.07e-06	0.0344	TGGATATAATCCAATTATTT
FOXB1_HUMAN.H11MO.0.D		human	4302	4318	+	15.012	4.12e-06	0.0371	TGAAATGTTGACTTAGT
FOSB_HUMAN.H11MO.0.A		human	7922	7930	+	13.9394	4.13e-06	0.0412	atgagtcac
PITX1_HUMAN.H11MO.0.D		human	6218	6226	+	12.6818	4.39e-06	0.0424	ggggattaa
FUBP1_HUMAN.H11MO.0.D		human	4337	4348	+	13.7317	4.41e-06	0.0362	TTGTTTTTTGTT
ARX_HUMAN.H11MO.0.D		human	8447	8459	+	15.1429	4.66e-06	0.0208	TAAATTTAATTAA
AP2B_HUMAN.H11MO.0.B		human	7141	7150	+	14.4157	4.85e-06	0.0485	GCCTGAGGGC
ARX_HUMAN.H11MO.0.D		human	9579	9591	+	15.0714	4.85e-06	0.0208	ATAATCCAATTAT
TEAD3_HUMAN.H11MO.0.D		human	2441	2455	+	14.2321	5.01e-06	0.0448	gacattcttgccttg
SOX4_HUMAN.H11MO.0.B		human	3741	3752	+	14.4257	5.05e-06	0.0208	tcctttgttttg
ZFP82_HUMAN.H11MO.0.C		human	1086	1109	+	14.1931	5.05e-06	0.0256	gtccagatcatttattatttcttt
FOSL1_HUMAN.H11MO.0.A		human	4931	4942	+	15.2879	5.1e-06	0.0255	GACTGAGTCAGC
LEF1_HUMAN.H11MO.0.A		human	6534	6547	+	12.9646	5.27e-06	0.0254	tcctttctctttct
NFAC1_HUMAN.H11MO.1.B		human	4392	4401	+	13.4697	5.37e-06	0.0268	GATGGAAAAT
ANDR_HUMAN.H11MO.2.A		human	3363	3374	+	12.9545	5.42e-06	0.0481	CTTTGTTCTTTT
HXC6_HUMAN.H11MO.0.D		human	2070	2084	+	11.7982	5.44e-06	0.0126	ttgtttgatttcttt
CPEB1_HUMAN.H11MO.0.D		human	2213	2229	+	14.5932	5.47e-06	0.00846	attttattgtattttaa
IRF2_HUMAN.H11MO.0.A		human	4943	4962	+	14.0455	5.53e-06	0.0552	TACATAGAAAATGAAACTTC
JUND_HUMAN.H11MO.0.A		human	7921	7931	+	15.0606	5.55e-06	0.0554	tatgagtcacc
HMX1_HUMAN.H11MO.0.D		human	5930	5946	+	14.5824	5.56e-06	0.0272	tacaagtggtttttaat
ZN667_HUMAN.H11MO.0.C		human	2706	2724	+	13.9444	5.66e-06	0.0562	ctggcctcaagtgatctgc
MNX1_HUMAN.H11MO.0.D		human	3413	3431	+	12.7473	5.66e-06	0.0246	ctatttccctatctcctta
RFX5_HUMAN.H11MO.0.A		human	6311	6330	+	14.2602	5.72e-06	0.0286	GGAAACCGTTGCTAGGAAAA
LEF1_HUMAN.H11MO.0.A		human	849	862	+	12.885	5.87e-06	0.0254	tcttttcatatgct
OZF_HUMAN.H11MO.0.C		human	8508	8531	+	-5.13846	5.93e-06	0.0247	tttttgagccagagtcttactcta
SRY_HUMAN.H11MO.0.B		human	4335	4343	+	12.1316	5.97e-06	0.0171	TTTTGTTTT
SRY_HUMAN.H11MO.0.B		human	4342	4350	+	12.1316	5.97e-06	0.0171	TTTTGTTTT
SRY_HUMAN.H11MO.0.B		human	8488	8496	+	12.1316	5.97e-06	0.0171	ttttgtttt
STAT6_HUMAN.H11MO.0.B		human	3201	3211	+	14.1818	5.98e-06	0.0596	ttccctggaag
IRF1_HUMAN.H11MO.0.A		human	4943	4962	+	14.2424	6.01e-06	0.0599	TACATAGAAAATGAAACTTC
HXA11_HUMAN.H11MO.0.D		human	1072	1084	+	13.1017	6.03e-06	0.0496	ttaattttaatga
IRX3_HUMAN.H11MO.0.D		human	172	182	+	11.9143	6.08e-06	0.0521	tttcatgttgt
VDR_HUMAN.H11MO.1.A		human	7734	7742	+	13.0303	6.09e-06	0.0304	tgggttcag
VDR_HUMAN.H11MO.1.A		human	8097	8105	+	13.0303	6.09e-06	0.0304	TGGGTTCAG
PO2F3_HUMAN.H11MO.0.D		human	855	868	+	13.5636	6.1e-06	0.0352	catatgcttatttg
ASCL1_HUMAN.H11MO.0.A		human	7881	7894	+	14.7576	6.1e-06	0.0593	atccacctgcctcg
MNX1_HUMAN.H11MO.0.D		human	246	264	+	12.6813	6.17e-06	0.0246	ctttttgtttatctattaa
UNC4_HUMAN.H11MO.0.D		human	8448	8458	+	14.5634	6.22e-06	0.0266	AAATTTAATTA
HXC6_HUMAN.H11MO.0.D		human	2074	2088	+	11.5046	6.36e-06	0.0126	ttgatttctttcatt
LMX1A_HUMAN.H11MO.0.D		human	1917	1935	+	14.3861	6.36e-06	0.0493	gaattaatttgtcaatatc
STAT1_HUMAN.H11MO.1.A		human	4947	4965	+	14.2679	6.42e-06	0.064	TAGAAAATGAAACTTCAGT
HXD8_HUMAN.H11MO.0.D		human	3726	3736	+	11.7571	6.44e-06	0.0538	tcatttgcata
ZN708_HUMAN.H11MO.1.D		human	5557	5565	+	15.7879	6.47e-06	0.0646	AGGCACAGC
FOXJ3_HUMAN.H11MO.0.A		human	2300	2312	+	14.6061	6.49e-06	0.0254	gtgtttattattt
HMX1_HUMAN.H11MO.0.D		human	2295	2311	+	14.3297	6.49e-06	0.0272	tataagtgtttattatt
MEF2B_HUMAN.H11MO.0.A		human	6478	6491	+	13.8657	6.54e-06	0.0263	GTTTCTCTTTTTGG
STAT2_HUMAN.H11MO.0.A		human	4947	4965	+	14.2273	6.6e-06	0.0528	TAGAAAATGAAACTTCAGT
FOXP3_HUMAN.H11MO.0.D		human	5517	5525	+	13.2162	6.63e-06	0.0549	AATTTGTTT
NOTO_HUMAN.H11MO.0.D		human	8338	8348	+	13.6429	6.64e-06	0.0593	ATTAATTAGAT
MEF2A_HUMAN.H11MO.0.A		human	1727	1739	+	14.0597	6.69e-06	0.0262	ttgtatttttagc
PHX2B_HUMAN.H11MO.0.D		human	8448	8458	+	14.5	6.71e-06	0.0291	AAATTTAATTA
BCL6_HUMAN.H11MO.0.A		human	3622	3634	+	13.9403	6.79e-06	0.0337	GGCTTTCCAGTAA
DLX5_HUMAN.H11MO.0.D		human	5943	5953	+	12.9141	6.9e-06	0.0627	taattacatgg
SOX18_HUMAN.H11MO.0.D		human	742	760	+	14.4679	6.91e-06	0.0589	ccagcatttgttgttgtca
ZFP28_HUMAN.H11MO.0.C		human	2368	2387	+	12.5909	7.05e-06	0.0182	ttttatttcttcctttacaa
DRGX_HUMAN.H11MO.0.D		human	8448	8458	+	14.2581	7.07e-06	0.0295	AAATTTAATTA
CEBPE_HUMAN.H11MO.0.A		human	6588	6599	+	13.2879	7.29e-06	0.0725	TTGGGCAATATT
FOXL1_HUMAN.H11MO.0.D		human	247	265	+	7.16129	7.3e-06	0.0325	tttttgtttatctattaat
FOXJ3_HUMAN.H11MO.1.B		human	4331	4343	+	14.5821	7.4e-06	0.0138	GGTTTTTTGTTTT
PHX2A_HUMAN.H11MO.0.D		human	8448	8458	+	14.1923	7.44e-06	0.0316	AAATTTAATTA
SOX2_HUMAN.H11MO.0.A		human	3360	3372	+	13.7612	7.45e-06	0.0461	CCTCTTTGTTCTT
FOS_HUMAN.H11MO.0.A		human	7922	7930	+	14.2879	7.48e-06	0.0747	atgagtcac
BSH_HUMAN.H11MO.0.D		human	4846	4859	+	13	7.74e-06	0.0708	TAATTCTTTAATGG
ZN263_HUMAN.H11MO.0.A		human	6365	6384	+	13.697	7.89e-06	0.0787	AGGATGAGGTGGTGGAGAAG
PO4F3_HUMAN.H11MO.0.D		human	1093	1107	+	13.3452	7.99e-06	0.0627	tcatttattatttct
MAFG_HUMAN.H11MO.0.A		human	6861	6878	+	12.2576	8e-06	0.0798	AAAAATGCTGATTCTTCT
FOXD2_HUMAN.H11MO.0.D		human	5881	5899	+	13.5	8.01e-06	0.0633	TCAACAAACATTTGTTTAA
PO2F3_HUMAN.H11MO.0.D		human	8374	8387	+	13.3364	8.03e-06	0.0352	ATTATGCATGAGTG
NANOG_HUMAN.H11MO.0.A		human	849	865	+	13.6986	8.08e-06	0.0681	tcttttcatatgcttat
CPEB1_HUMAN.H11MO.0.D		human	1549	1565	+	13.8814	8.21e-06	0.00846	ttttttttttttttttt
CPEB1_HUMAN.H11MO.0.D		human	1550	1566	+	13.8814	8.21e-06	0.00846	ttttttttttttttttt
CPEB1_HUMAN.H11MO.0.D		human	1551	1567	+	13.8814	8.21e-06	0.00846	ttttttttttttttttt
CPEB1_HUMAN.H11MO.0.D		human	1552	1568	+	13.8814	8.21e-06	0.00846	ttttttttttttttttt
CPEB1_HUMAN.H11MO.0.D		human	1553	1569	+	13.8814	8.21e-06	0.00846	ttttttttttttttttt
WT1_HUMAN.H11MO.1.B		human	3691	3701	+	13.6842	8.22e-06	0.0821	gtgggagggag
HXD10_HUMAN.H11MO.0.D		human	807	816	+	13.3482	8.32e-06	0.0684	tgttttaatt
NKX32_HUMAN.H11MO.0.C		human	9831	9840	+	13.7424	8.38e-06	0.0766	ttaagtgcat
PURA_HUMAN.H11MO.0.D		human	7690	7706	+	13.703	8.51e-06	0.085	ggagtgcagtggcatgg
FEZF1_HUMAN.H11MO.0.C		human	3364	3375	+	13.3952	8.54e-06	0.0716	TTTGTTCTTTTC
FOXL1_HUMAN.H11MO.0.D		human	243	261	+	6.48387	8.65e-06	0.0325	ccactttttgtttatctat
FOXJ3_HUMAN.H11MO.1.B		human	5903	5915	+	14.3731	8.75e-06	0.0138	Ttttttttatttc
HXC10_HUMAN.H11MO.0.D		human	2215	2233	+	12.9583	8.8e-06	0.0743	tttattgtattttaatttc
RAX2_HUMAN.H11MO.0.D		human	8339	8350	+	13.6716	8.84e-06	0.0851	TTAATTAGATGA
HNF1B_HUMAN.H11MO.1.A		human	5114	5124	+	13.7727	9.18e-06	0.0406	TGTTAATGTTT
MEIS3_HUMAN.H11MO.0.D		human	3295	3305	+	13.8286	9.29e-06	0.0928	GTTGACAGGTA
PAX6_HUMAN.H11MO.0.C		human	8375	8386	+	13.0483	9.37e-06	0.089	TTATGCATGAGT
HXC6_HUMAN.H11MO.0.D		human	8495	8509	+	10.6422	9.42e-06	0.0149	ttgattttttttttt
NKX31_HUMAN.H11MO.0.C		human	2599	2610	+	12.7615	9.78e-06	0.0962	ttcaagtgcttt
ZN502_HUMAN.H11MO.0.C		human	3538	3557	+	7.38158	9.78e-06	0.08	aattgaaatgaaATGAAATA
SOX3_HUMAN.H11MO.0.B		human	3741	3751	+	13.7424	1e-05	0.0854	tcctttgtttt
ZN260_HUMAN.H11MO.0.C		human	780	803	+	7.06061	1.01e-05	0.0408	ttttaacagttgtgtagtgtatct
FOXA3_HUMAN.H11MO.0.B		human	4305	4317	+	13.7576	1.01e-05	0.0861	AATGTTGACTTAG
TBX20_HUMAN.H11MO.0.D		human	3291	3304	+	13.6465	1.01e-05	0.0507	ATTTGTTGACAGGT
STAT4_HUMAN.H11MO.0.A		human	4101	4111	+	13.303	1.02e-05	0.0909	tttcctagcag
OTX2_HUMAN.H11MO.0.A		human	6217	6227	+	13.2828	1.03e-05	0.102	tggggattaag
ZFP28_HUMAN.H11MO.0.C		human	450	469	+	11.803	1.04e-05	0.019	ttcttcttcttctcctAGCA
PROP1_HUMAN.H11MO.0.D		human	8225	8235	+	13.6567	1.04e-05	0.101	AAATTAAATTA
MEF2C_HUMAN.H11MO.0.A		human	1727	1739	+	13.5075	1.05e-05	0.0418	ttgtatttttagc
ISL2_HUMAN.H11MO.0.D		human	9829	9839	+	12.759	1.05e-05	0.101	cattaagtgca
MEOX2_HUMAN.H11MO.0.D		human	9022	9032	+	12.75	1.05e-05	0.0979	CTAATTATGAT
STAT2_HUMAN.H11MO.0.A		human	8730	8748	+	13.4242	1.06e-05	0.0528	gtgaAATGGAAAATAAAAA
ZN394_HUMAN.H11MO.0.C		human	3536	3555	+	12.7808	1.06e-05	0.0681	ggaattgaaatgaaATGAAA
HBP1_HUMAN.H11MO.0.D		human	9535	9543	+	13.5952	1.06e-05	0.0968	ATTCATTGA
FOXF1_HUMAN.H11MO.0.D		human	2300	2310	+	14.1786	1.06e-05	0.0591	gtgtttattat
ZN563_HUMAN.H11MO.1.C		human	9260	9271	+	13.08	1.07e-05	0.0533	AAGGCAGCTGTG
FOXJ2_HUMAN.H11MO.0.C		human	251	260	+	13.7363	1.07e-05	0.0885	tgtttatcta
MEF2D_HUMAN.H11MO.0.A		human	1727	1738	+	13.7463	1.07e-05	0.0217	ttgtatttttag
MEF2D_HUMAN.H11MO.0.A		human	7812	7823	+	13.7463	1.07e-05	0.0217	ttgtatttttag
MEF2D_HUMAN.H11MO.0.A		human	8864	8875	+	13.7463	1.07e-05	0.0217	TGCTATTAATAG
DUX4_HUMAN.H11MO.0.A		human	1483	1493	+	13.6212	1.08e-05	0.1	tgattacttta
ZSC31_HUMAN.H11MO.0.C		human	9262	9279	+	13.2837	1.09e-05	0.109	GGCAGCTGTGCTATCATG
MIXL1_HUMAN.H11MO.0.D		human	8338	8348	+	12.8028	1.11e-05	0.106	ATTAATTAGAT
ZIM3_HUMAN.H11MO.0.C		human	8819	8837	+	12.8308	1.11e-05	0.0461	TGGGTTTTCTTTTCCATCC
SOX2_HUMAN.H11MO.0.A		human	3740	3752	+	13.403	1.13e-05	0.0461	atcctttgttttg
SOX2_HUMAN.H11MO.1.A		human	1442	1457	+	13.3284	1.14e-05	0.0619	tctattcttttgccaa
ARI3A_HUMAN.H11MO.0.D		human	6758	6779	+	13.1522	1.15e-05	0.0459	TATAACTTGAAGTTATAATAAA
ZN250_HUMAN.H11MO.0.C		human	799	818	+	5.21429	1.15e-05	0.049	tatcttgttgttttaatttg
NANOG_HUMAN.H11MO.1.B		human	6650	6660	+	12.8485	1.15e-05	0.114	GACCCATCAGG
FOXJ3_HUMAN.H11MO.1.B		human	3191	3203	+	14.0448	1.16e-05	0.0153	tgttttttatttc
VDR_HUMAN.H11MO.1.A		human	1647	1655	+	12.6515	1.2e-05	0.0399	tgggttcac
HXD8_HUMAN.H11MO.0.D		human	812	822	+	11.4571	1.21e-05	0.0538	taatttgcaat
SRY_HUMAN.H11MO.0.B		human	248	256	+	11.8421	1.23e-05	0.0263	ttttgttta
FOXG1_HUMAN.H11MO.0.D		human	249	265	+	13.3662	1.23e-05	0.0405	tttgtttatctattaat
ZN586_HUMAN.H11MO.0.C		human	3439	3458	+	0.0454545	1.25e-05	0.124	aggtttaggagcgcaaagtt
FOXJ3_HUMAN.H11MO.0.A		human	5113	5125	+	13.4394	1.25e-05	0.0282	TTGTTAATGTTTT
TEAD2_HUMAN.H11MO.0.D		human	4180	4191	+	13.5	1.26e-05	0.1	tcatattccagg
ALX4_HUMAN.H11MO.0.D		human	8224	8235	+	11.88	1.26e-05	0.0703	CAAATTAAATTA
OZF_HUMAN.H11MO.0.C		human	780	803	+	-8.50769	1.26e-05	0.033	ttttaacagttgtgtagtgtatct
FOXA1_HUMAN.H11MO.0.A		human	4307	4318	+	13.6716	1.27e-05	0.11	TGTTGACTTAGT
ZIC3_HUMAN.H11MO.0.B		human	6040	6054	+	13.4	1.27e-05	0.127	ccctccctgctctga
NKX61_HUMAN.H11MO.0.B		human	6930	6948	+	13.0149	1.28e-05	0.0808	AAATGAGGGGTTATTGATT
RFX1_HUMAN.H11MO.1.B		human	312	322	+	13.6212	1.29e-05	0.0792	tgttgctatga
FOXA2_HUMAN.H11MO.0.A		human	4307	4318	+	13.7273	1.29e-05	0.111	TGTTGACTTAGT
ZFP28_HUMAN.H11MO.0.C		human	1557	1576	+	11.3182	1.3e-05	0.019	tttttttttttttgggggga
DLX6_HUMAN.H11MO.0.D		human	8444	8458	+	12.5842	1.31e-05	0.115	AAATAAATTTAATTA
IRX2_HUMAN.H11MO.0.D		human	164	182	+	12.4382	1.31e-05	0.131	tcaaggtttttcatgttgt
HXC6_HUMAN.H11MO.0.D		human	1092	1106	+	9.59633	1.33e-05	0.0174	atcatttattatttc
PO3F3_HUMAN.H11MO.0.D		human	8856	8872	+	12.5349	1.33e-05	0.0523	TAATATTATGCTATTAA
RFX2_HUMAN.H11MO.1.A		human	6316	6327	+	13.3333	1.35e-05	0.128	CCGTTGCTAGGA
ZN394_HUMAN.H11MO.0.C		human	3537	3556	+	12.5068	1.38e-05	0.0681	gaattgaaatgaaATGAAAT
LEF1_HUMAN.H11MO.0.A		human	3741	3754	+	12.1858	1.39e-05	0.0402	tcctttgttttgac
FOXL1_HUMAN.H11MO.0.D		human	4330	4348	+	4.51613	1.4e-05	0.0351	AGGTTTTTTGTTTTTTGTT
CPEB1_HUMAN.H11MO.0.D		human	7643	7659	+	12.8644	1.41e-05	0.0127	ctttttttttttttttt
PTF1A_HUMAN.H11MO.1.B		human	9262	9270	+	13.2929	1.41e-05	0.14	GGCAGCTGT
BPTF_HUMAN.H11MO.0.D		human	8894	8905	+	12.3168	1.42e-05	0.019	TTTCTTGTGTTA
ISL1_HUMAN.H11MO.0.A		human	825	833	+	11.3433	1.43e-05	0.143	cctaatggc
LMX1A_HUMAN.H11MO.0.D		human	1542	1560	+	13.0594	1.43e-05	0.0556	tctttaatttttttttttt
ZFP82_HUMAN.H11MO.0.C		human	426	449	+	12.4828	1.44e-05	0.0256	ttccccttctccttctccttcttc
HNF1A_HUMAN.H11MO.0.C		human	5114	5128	+	13.0149	1.44e-05	0.08	TGTTAATGTTTTTCC
SOX8_HUMAN.H11MO.0.D		human	52	67	+	13.1071	1.45e-05	0.129	aaactaccattctttc
SOX9_HUMAN.H11MO.1.B		human	5429	5437	+	11.8939	1.45e-05	0.129	CCATTGTTT
FOXF1_HUMAN.H11MO.0.D		human	250	260	+	13.7589	1.46e-05	0.0591	ttgtttatcta
HXB4_HUMAN.H11MO.0.B		human	826	833	+	11.8358	1.47e-05	0.143	ctaatggc
GATA3_HUMAN.H11MO.0.A		human	5259	5269	+	12.5152	1.49e-05	0.148	GGAGATAAAAA
ALX4_HUMAN.H11MO.0.D		human	8339	8350	+	11.62	1.5e-05	0.0703	TTAATTAGATGA
ZBT48_HUMAN.H11MO.0.C		human	8433	8444	+	13.0303	1.51e-05	0.151	CTAGGGACCAGA
Z324A_HUMAN.H11MO.0.C		human	5016	5038	+	12.7771	1.52e-05	0.101	GATCCACCCATCCCTCTTAGCTG
NFIC_HUMAN.H11MO.0.A		human	6688	6704	+	13.0303	1.55e-05	0.15	CAGGGCAGTGGGCCAGG
ZN322_HUMAN.H11MO.0.B		human	7206	7225	+	12.578	1.56e-05	0.155	CAGCCTCATGCAGTGCCCGG
RFX5_HUMAN.H11MO.1.A		human	6316	6326	+	13.2368	1.56e-05	0.149	CCGTTGCTAGG
HXA11_HUMAN.H11MO.0.D		human	9293	9305	+	12.3729	1.57e-05	0.0647	TAAAATTTTAGTG
BPTF_HUMAN.H11MO.0.D		human	2066	2077	+	12.2277	1.57e-05	0.019	gttgttgtttga
ZN260_HUMAN.H11MO.0.C		human	2205	2228	+	5.80303	1.58e-05	0.0426	attctactattttattgtatttta
ZFP28_HUMAN.H11MO.0.C		human	447	466	+	10.9091	1.58e-05	0.019	ttcttcttcttcttctcctA
MAF_HUMAN.H11MO.0.A		human	6861	6879	+	12.8943	1.58e-05	0.137	AAAAATGCTGATTCTTCTG
OZF_HUMAN.H11MO.0.C		human	7655	7678	+	-9.56923	1.59e-05	0.033	tttttgagacagagtctcattctg
TBX2_HUMAN.H11MO.0.D		human	6110	6134	+	11.5045	1.59e-05	0.159	cccacttataagtgagaacatacag
MSX1_HUMAN.H11MO.0.D		human	5211	5228	+	12.7903	1.6e-05	0.045	TCTTTGCTGTATAATTGG
ZN502_HUMAN.H11MO.0.C		human	1960	1979	+	6	1.61e-05	0.08	gattggtattacattgaatc
GLIS1_HUMAN.H11MO.0.D		human	9684	9696	+	12.7518	1.61e-05	0.161	TTTTGGGGGGTAA
NKX28_HUMAN.H11MO.0.C		human	2599	2607	+	13.1626	1.62e-05	0.162	ttcaagtgc
SOX2_HUMAN.H11MO.1.A		human	849	864	+	12.8955	1.65e-05	0.0619	tcttttcatatgctta
RFX1_HUMAN.H11MO.1.B		human	6317	6327	+	13.3182	1.66e-05	0.0792	CGTTGCTAGGA
ZN232_HUMAN.H11MO.0.D		human	4300	4318	+	7.76667	1.66e-05	0.156	TGTGAAATGTTGACTTAGT
SOX9_HUMAN.H11MO.0.B		human	3355	3370	+	13.1061	1.67e-05	0.152	CATTCCCTCTTTGTTC
HNF4G_HUMAN.H11MO.0.B		human	3447	3460	+	13.0606	1.68e-05	0.168	gagcgcaaagttct
SOX17_HUMAN.H11MO.0.C		human	5428	5438	+	12.5	1.68e-05	0.142	TCCATTGTTTG
EGR1_HUMAN.H11MO.0.A		human	3685	3701	+	12.9	1.69e-05	0.168	gtctatgtgggagggag
NKX61_HUMAN.H11MO.0.B		human	3569	3587	+	12.6866	1.69e-05	0.0808	AAGAAATGGGTGTTCAATG
CPEB1_HUMAN.H11MO.0.D		human	1195	1211	+	12.4746	1.71e-05	0.0134	gttttatagttttaaat
ZFP28_HUMAN.H11MO.0.C		human	7644	7663	+	10.7273	1.72e-05	0.019	ttttttttttttttttgaga
NFAC1_HUMAN.H11MO.0.B		human	4692	4706	+	12.5273	1.74e-05	0.0868	ATGGAAATAAAAAAA
PO6F1_HUMAN.H11MO.0.D		human	7804	7816	+	10.5102	1.75e-05	0.147	gctaatttttgta
MEF2B_HUMAN.H11MO.0.A		human	1725	1738	+	12.7313	1.75e-05	0.0353	ttttgtatttttag
MEF2B_HUMAN.H11MO.0.A		human	7810	7823	+	12.7313	1.75e-05	0.0353	ttttgtatttttag
THB_HUMAN.H11MO.0.C		human	7865	7881	+	12.9556	1.76e-05	0.176	ctcctgacctcaggtga
MAZ_HUMAN.H11MO.1.A		human	3691	3701	+	13.0455	1.79e-05	0.144	gtgggagggag
SOX10_HUMAN.H11MO.1.A		human	6533	6545	+	12.55	1.83e-05	0.0662	ctcctttctcttt
HXC6_HUMAN.H11MO.0.D		human	1278	1292	+	8.61468	1.84e-05	0.0208	tagatttattttttg
MXI1_HUMAN.H11MO.1.A		human	730	740	+	12.5714	1.85e-05	0.185	cccacgtcctc
BATF_HUMAN.H11MO.0.A		human	7913	7930	+	12.8507	1.85e-05	0.164	attacaggtatgagtcac
HNF1B_HUMAN.H11MO.0.A		human	5114	5128	+	12.6418	1.86e-05	0.18	TGTTAATGTTTTTCC
HXA10_HUMAN.H11MO.0.C		human	8299	8310	+	13	1.87e-05	0.155	GTTGGTTTATGA
HNF1A_HUMAN.H11MO.0.C		human	3807	3821	+	12.6567	1.87e-05	0.08	GGTTAAGGATTAAAA
FOXO1_HUMAN.H11MO.0.A		human	122	133	+	12.1171	1.87e-05	0.0837	ttgttgttttct
FOXF2_HUMAN.H11MO.0.D		human	251	261	+	13.0761	1.87e-05	0.082	tgtttatctat
GFI1B_HUMAN.H11MO.0.A		human	72	81	+	12.6515	1.88e-05	0.174	tctgtgattt
PO2F3_HUMAN.H11MO.0.D		human	3846	3859	+	12.5455	1.88e-05	0.0551	catatgcaaaatag
SHOX2_HUMAN.H11MO.0.D		human	8452	8468	+	13.2766	1.89e-05	0.167	TTAATTAAGCCTAAAAG
NKX21_HUMAN.H11MO.0.A		human	9437	9446	+	12.6364	1.91e-05	0.152	CTTGAGTGCG
TBX20_HUMAN.H11MO.0.D		human	5478	5491	+	12.798	1.91e-05	0.0637	ATCTGCTGAAAGCT
PTF1A_HUMAN.H11MO.0.B		human	7883	7900	+	12.7798	1.92e-05	0.183	ccacctgcctcggccttc
STAT3_HUMAN.H11MO.0.A		human	3623	3634	+	12.9697	1.92e-05	0.105	GCTTTCCAGTAA
PITX3_HUMAN.H11MO.0.D		human	6209	6226	+	12.8788	1.93e-05	0.175	ggctgttgtggggattaa
PO3F2_HUMAN.H11MO.0.A		human	3092	3108	+	12.6829	1.93e-05	0.14	tccataaatattcatag
ZN350_HUMAN.H11MO.0.C		human	1888	1905	+	12.4455	1.93e-05	0.0888	gggtctttttcttttcca
HXD3_HUMAN.H11MO.0.D		human	9020	9030	+	12.1194	1.93e-05	0.192	GGCTAATTATG
FOXF2_HUMAN.H11MO.0.D		human	9283	9293	+	13.0326	1.95e-05	0.082	TGTTAACTTTT
LYL1_HUMAN.H11MO.0.A		human	662	675	+	11.6716	1.96e-05	0.125	ccaactgtgttctg
P5F1B_HUMAN.H11MO.0.D		human	3726	3741	+	12.4337	1.99e-05	0.178	tcatttgcatagaaat
ASCL2_HUMAN.H11MO.0.D		human	7883	7891	+	13.7692	1.99e-05	0.194	ccacctgcc
UNC4_HUMAN.H11MO.0.D		human	7008	7018	+	12.7606	2e-05	0.057	TATTTTAATTA
ALX3_HUMAN.H11MO.0.D		human	8225	8235	+	12.9808	2.01e-05	0.119	AAATTAAATTA
CPEB1_HUMAN.H11MO.0.D		human	1548	1564	+	12.1186	2.03e-05	0.0134	atttttttttttttttt
FOXP1_HUMAN.H11MO.0.A		human	249	257	+	12.4722	2.03e-05	0.176	tttgtttat
CPEB1_HUMAN.H11MO.0.D		human	2397	2413	+	12.1017	2.04e-05	0.0134	cttttatttgcttaaca
ZN136_HUMAN.H11MO.0.C		human	5222	5245	+	6.99091	2.06e-05	0.0533	TAATTGGTAAAGAACTTTGTGATG
ZN136_HUMAN.H11MO.0.C		human	8192	8215	+	6.99091	2.06e-05	0.0533	TACTGGGAACAATTTTCTAGTCTT
ZIC4_HUMAN.H11MO.0.D		human	5454	5468	+	11.8182	2.06e-05	0.206	GAGCAGCAGGGGAGA
EGR2_HUMAN.H11MO.0.A		human	6364	6381	+	12.4355	2.07e-05	0.122	TAGGATGAGGTGGTGGAG
FOSB_HUMAN.H11MO.0.A		human	6682	6690	+	13.3636	2.07e-05	0.104	ATGAGTCAG
TEAD2_HUMAN.H11MO.0.D		human	8426	8437	+	12.8429	2.09e-05	0.1	TCACATTCTAGG
NOBOX_HUMAN.H11MO.0.C		human	5221	5229	+	12.2619	2.1e-05	0.114	ATAATTGGT
ZN394_HUMAN.H11MO.1.D		human	6907	6915	+	11.9714	2.1e-05	0.197	GACTGGAAT
FOSL2_HUMAN.H11MO.0.A		human	4931	4942	+	13.6	2.11e-05	0.0864	GACTGAGTCAGC
PBX2_HUMAN.H11MO.0.C		human	8393	8407	+	12.6139	2.12e-05	0.113	GAAGTTGATTGAATA
SCRT1_HUMAN.H11MO.0.D		human	6275	6287	+	12.2895	2.12e-05	0.212	ttaacaggtgTCT
ANDR_HUMAN.H11MO.0.A		human	4335	4352	+	12.4844	2.13e-05	0.165	TTTTGTTTTTTGTTTTCT
STAT3_HUMAN.H11MO.0.A		human	2799	2810	+	12.8485	2.13e-05	0.105	CCCTTCTAGGAa
NR1D1_HUMAN.H11MO.0.B		human	3903	3921	+	12.2793	2.14e-05	0.0723	ggatcactgggatagtgtg
LHX9_HUMAN.H11MO.0.D		human	8452	8469	+	12.9701	2.15e-05	0.19	TTAATTAAGCCTAAAAGA
NR1D1_HUMAN.H11MO.0.B		human	5746	5764	+	12.2613	2.17e-05	0.0723	gagacactgggaaaagaga
PO4F1_HUMAN.H11MO.0.D		human	2633	2646	+	12.25	2.18e-05	0.0914	CATGAAATATGTAT
NFAC3_HUMAN.H11MO.0.B		human	596	604	+	13.0102	2.18e-05	0.217	tggaaaaac
EGR2_HUMAN.H11MO.1.A		human	3686	3701	+	12.5545	2.18e-05	0.218	tctatgtgggagggag
ZN350_HUMAN.H11MO.0.C		human	3189	3206	+	12.297	2.19e-05	0.0888	cgtgttttttatttccct
FOXJ3_HUMAN.H11MO.0.A		human	3190	3202	+	12.197	2.2e-05	0.0282	gtgttttttattt
RHXF1_HUMAN.H11MO.0.D		human	6217	6227	+	11.6531	2.21e-05	0.221	tggggattaag
IRF9_HUMAN.H11MO.0.C		human	4949	4960	+	11.2812	2.21e-05	0.221	GAAAATGAAACT
SRY_HUMAN.H11MO.0.B		human	3743	3751	+	11.6842	2.22e-05	0.0381	ctttgtttt
LEF1_HUMAN.H11MO.0.A		human	3369	3382	+	11.7965	2.23e-05	0.0411	TCTTTTCTTGTGTT
SOX2_HUMAN.H11MO.1.A		human	3741	3756	+	12.5224	2.23e-05	0.0619	tcctttgttttgactA
ONEC2_HUMAN.H11MO.0.D		human	7953	7973	+	10.6607	2.23e-05	0.149	attttcttatgattttttttt
HNF4A_HUMAN.H11MO.0.A		human	3447	3460	+	12.4091	2.24e-05	0.224	gagcgcaaagttct
GBX1_HUMAN.H11MO.0.D		human	8452	8468	+	12.9787	2.25e-05	0.205	TTAATTAAGCCTAAAAG
FOS_HUMAN.H11MO.0.A		human	6682	6690	+	13.5909	2.25e-05	0.103	ATGAGTCAG
PO4F1_HUMAN.H11MO.0.D		human	8126	8139	+	12.1731	2.26e-05	0.0914	AAAAAATAATTCAT
IRF3_HUMAN.H11MO.0.B		human	8153	8172	+	12.2812	2.27e-05	0.226	GAaaaacaaaataaaacaaa
GSX1_HUMAN.H11MO.0.D		human	8340	8354	+	11.7402	2.28e-05	0.201	TAATTAGATGACAAT
ZNF85_HUMAN.H11MO.0.C		human	5472	5491	+	12.1455	2.29e-05	0.228	CAAAAAATCTGCTGAAAGCT
RFX2_HUMAN.H11MO.0.A		human	311	328	+	10.5	2.31e-05	0.231	atgttgctatgaacacga
HXB6_HUMAN.H11MO.0.D		human	5770	5782	+	12.3929	2.33e-05	0.207	aataatttgtgcc
STAT1_HUMAN.H11MO.0.A		human	3621	3639	+	12.2143	2.33e-05	0.0988	AGGCTTTCCAGTAAGACca
P73_HUMAN.H11MO.1.A		human	8063	8074	+	12.6308	2.34e-05	0.233	ggacacgcctgG
ZN768_HUMAN.H11MO.0.C		human	5753	5772	+	9.60606	2.35e-05	0.117	tgggaaaagagaggtaaaat
ZN260_HUMAN.H11MO.0.C		human	533	556	+	4.65152	2.35e-05	0.0475	attgctggatcacatggtattcca
FUBP1_HUMAN.H11MO.0.D		human	3365	3376	+	12.2561	2.36e-05	0.0744	TTGTTCTTTTCT
ZN136_HUMAN.H11MO.0.C		human	4978	5001	+	6.63636	2.37e-05	0.0533	TGCCGCTTTCAAGGTTCTTGTTTG
LEF1_HUMAN.H11MO.0.A		human	4732	4745	+	11.7434	2.37e-05	0.0411	TGCTTTCAAATGCC
VAX1_HUMAN.H11MO.0.D		human	3554	3571	+	12	2.37e-05	0.198	AATAATTATGCTAAAAAG
SMAD2_HUMAN.H11MO.0.A		human	6105	6116	+	12.3485	2.38e-05	0.148	tggctcccactt
LHX3_HUMAN.H11MO.0.C		human	1916	1928	+	12.7619	2.38e-05	0.106	agaattaatttgt
ISX_HUMAN.H11MO.0.D		human	8339	8354	+	12.94	2.38e-05	0.215	TTAATTAGATGACAAT
ZFP82_HUMAN.H11MO.0.C		human	3248	3271	+	11.6138	2.38e-05	0.0256	GTACATTTTTCTCCTTTTTCCTTC
BHE23_HUMAN.H11MO.0.D		human	2014	2025	+	11	2.4e-05	0.238	acgatatggtgc
ALX3_HUMAN.H11MO.0.D		human	8340	8350	+	12.7115	2.42e-05	0.119	TAATTAGATGA
SOX10_HUMAN.H11MO.1.A		human	6539	6551	+	12.24	2.43e-05	0.0662	tctctttctttct
ZN582_HUMAN.H11MO.0.C		human	9560	9583	+	9.84507	2.43e-05	0.242	CTTATGGATTAGAATGGATATAAT
LHX4_HUMAN.H11MO.0.D		human	8336	8346	+	11.4032	2.43e-05	0.238	TGATTAATTAG
RAX2_HUMAN.H11MO.0.D		human	8224	8235	+	12.4776	2.44e-05	0.117	CAAATTAAATTA
SOX11_HUMAN.H11MO.0.D		human	9526	9541	+	10.9577	2.45e-05	0.174	AACAATAGAATTCATT
E2F6_HUMAN.H11MO.0.A		human	3692	3704	+	12.4326	2.45e-05	0.195	tgggagggagaac
EGR2_HUMAN.H11MO.0.A		human	3665	3682	+	12.1774	2.45e-05	0.122	ggatgggtttaggagggg
NKX32_HUMAN.H11MO.0.C		human	2296	2305	+	12.8636	2.45e-05	0.112	ataagtgttt
ONEC3_HUMAN.H11MO.0.D		human	7959	7970	+	12.8269	2.46e-05	0.101	ttatgatttttt
ZN467_HUMAN.H11MO.0.C		human	6918	6939	+	10.7576	2.46e-05	0.246	GTGGAGTGAAAGAAATGAGGGG
VDR_HUMAN.H11MO.0.A		human	2531	2546	+	12.3415	2.47e-05	0.247	aggttgagagagttcc
LHX8_HUMAN.H11MO.0.D		human	1956	1973	+	12.7692	2.48e-05	0.241	tattgattggtattacat
SOX5_HUMAN.H11MO.0.C		human	3968	3975	+	11.7349	2.48e-05	0.207	tattgtta
NOBOX_HUMAN.H11MO.0.C		human	3463	3471	+	12.2381	2.49e-05	0.114	ctaattggc
PO3F3_HUMAN.H11MO.0.D		human	5295	5311	+	11.876	2.49e-05	0.0652	TATATAAATGCAAAAAT
ZN136_HUMAN.H11MO.0.C		human	3976	3999	+	6.49091	2.51e-05	0.0533	ttattACTATGATATTTTAAGTTG
IRF8_HUMAN.H11MO.0.B		human	4943	4962	+	11.7121	2.53e-05	0.252	TACATAGAAAATGAAACTTC
FOXG1_HUMAN.H11MO.0.D		human	2642	2658	+	12.3662	2.53e-05	0.0405	TGTATGTATATGTATTT
FOXD2_HUMAN.H11MO.0.D		human	997	1015	+	10.8387	2.53e-05	0.073	tttgcaaatattttctctt
ZN708_HUMAN.H11MO.0.C		human	2894	2913	+	11.5571	2.54e-05	0.167	tcctgataagcagctataga
ZN350_HUMAN.H11MO.1.D		human	5760	5783	+	11.03	2.55e-05	0.254	agagaggtaaaataatttgtgccc
NFE2_HUMAN.H11MO.0.A		human	486	498	+	12.1313	2.55e-05	0.255	aagtgactctgct
TWST1_HUMAN.H11MO.0.A		human	5486	5502	+	12.197	2.56e-05	0.236	AAAGCTGGTTCTGTTTA
ZNF41_HUMAN.H11MO.1.C		human	8137	8148	+	12.5	2.57e-05	0.257	CATAAGGGAGCT
NFIA_HUMAN.H11MO.0.C		human	7138	7152	+	12.16	2.58e-05	0.257	TTGGCCTGAGGGCAG
HINFP_HUMAN.H11MO.0.C		human	4064	4079	+	12.236	2.58e-05	0.258	gagtccacggacctaa
NFAC1_HUMAN.H11MO.1.B		human	8121	8130	+	12.6061	2.6e-05	0.0863	ATTGGAAAAA
FOSL1_HUMAN.H11MO.0.A		human	6680	6691	+	13.3333	2.6e-05	0.0865	GTATGAGTCAGG
MEF2A_HUMAN.H11MO.0.A		human	7812	7824	+	12.4478	2.6e-05	0.0681	ttgtatttttagt
GLI1_HUMAN.H11MO.0.D		human	8034	8045	+	12.2576	2.61e-05	0.19	ccagtgtggccc
SMAD3_HUMAN.H11MO.0.B		human	6040	6051	+	11.5887	2.61e-05	0.0836	ccctccctgctc
HSF1_HUMAN.H11MO.0.A		human	4546	4560	+	12.1515	2.61e-05	0.261	TAGAAGCTGATGGAA
ZFP82_HUMAN.H11MO.0.C		human	9735	9758	+	11.4483	2.62e-05	0.0256	TTCCGTTGGAGCATATCTTttttt
ZN335_HUMAN.H11MO.0.A		human	9463	9484	+	11.5395	2.62e-05	0.236	ACCTGTCCTCATCTCTTCCCCT
FOSL2_HUMAN.H11MO.0.A		human	6680	6691	+	13.0769	2.63e-05	0.0864	GTATGAGTCAGG
ZFP82_HUMAN.H11MO.0.C		human	1544	1567	+	11.4414	2.63e-05	0.0256	tttaattttttttttttttttttt
JUND_HUMAN.H11MO.0.A		human	4932	4942	+	12.9697	2.64e-05	0.108	ACTGAGTCAGC
CTCFL_HUMAN.H11MO.0.A		human	9391	9407	+	11.2576	2.64e-05	0.264	TTCTCTAGAGGGCACAA
NKX31_HUMAN.H11MO.0.C		human	9830	9841	+	11.9083	2.65e-05	0.13	attaagtgcatt
ZKSC1_HUMAN.H11MO.0.B		human	6122	6140	+	11.6212	2.66e-05	0.144	tgagaacatacagtgttCC
NFIC_HUMAN.H11MO.1.A		human	8560	8568	+	11.9545	2.66e-05	0.259	tcttggctc
PBX2_HUMAN.H11MO.0.C		human	8754	8768	+	12.3366	2.66e-05	0.113	GTCAGTGATTTATTG
ARI5B_HUMAN.H11MO.0.C		human	1864	1876	+	11.7723	2.67e-05	0.244	ttttaatattgtg
LYL1_HUMAN.H11MO.0.A		human	5729	5742	+	11.3881	2.68e-05	0.125	gctgctgccctctg
PO2F2_HUMAN.H11MO.0.A		human	9147	9157	+	12.2195	2.69e-05	0.266	GCATGCACATG
MAZ_HUMAN.H11MO.0.A		human	6366	6387	+	11.7203	2.69e-05	0.152	GGATGAGGTGGTGGAGAAGGAC
ZN394_HUMAN.H11MO.0.C		human	6883	6902	+	11.7808	2.71e-05	0.0801	GGAATTCCAGAATATGGAAT
FUBP1_HUMAN.H11MO.0.D		human	3376	3387	+	12.0732	2.72e-05	0.0744	TTGTGTTTTGTG
PRGR_HUMAN.H11MO.1.A		human	1059	1067	+	12.2879	2.74e-05	0.274	aggacagaa
FIGLA_HUMAN.H11MO.0.D		human	6276	6286	+	12.4868	2.75e-05	0.239	taacaggtgTC
FOXG1_HUMAN.H11MO.0.D		human	5891	5907	+	12.2394	2.76e-05	0.0405	TTTGTTTAATACTtttt
ZFP82_HUMAN.H11MO.0.C		human	5362	5385	+	11.3517	2.77e-05	0.0256	CTTCCTTTTTGGCTTTTTTTCTTC
ETV2_HUMAN.H11MO.0.B		human	5440	5455	+	12.2714	2.78e-05	0.277	GGACACAGGATATAGA
FOXC2_HUMAN.H11MO.0.D		human	8506	8520	+	11.1984	2.79e-05	0.107	tttttttgagccaga
DUX4_HUMAN.H11MO.0.A		human	4210	4220	+	11.3485	2.8e-05	0.13	tgattgagttg
FOXC1_HUMAN.H11MO.0.C		human	1480	1494	+	11.6404	2.82e-05	0.0901	tcttgattactttac
ZIC2_HUMAN.H11MO.0.D		human	6040	6054	+	12.1061	2.83e-05	0.275	ccctccctgctctga
ZN418_HUMAN.H11MO.0.C		human	6483	6499	+	12.13	2.83e-05	0.208	TCTTTTTGGCCTCAGCC
MAFA_HUMAN.H11MO.0.D		human	5049	5069	+	12.0674	2.84e-05	0.15	CTGCTGTTGCTGCAGAATGGG
NFAT5_HUMAN.H11MO.0.D		human	7077	7087	+	11.3939	2.84e-05	0.284	AAGGGAAAGGG
HNF6_HUMAN.H11MO.0.B		human	6939	6949	+	12.9697	2.84e-05	0.168	GTTATTGATTC
ZFP82_HUMAN.H11MO.0.C		human	39	62	+	11.3034	2.84e-05	0.0256	ttccagtccctggaaactaccatt
ZFP82_HUMAN.H11MO.0.C		human	1536	1559	+	11.2897	2.87e-05	0.0256	ttctactctttaattttttttttt
HMX1_HUMAN.H11MO.0.D		human	2599	2615	+	11.6044	2.88e-05	0.0803	ttcaagtgctttttctt
ZKSC1_HUMAN.H11MO.0.B		human	7723	7741	+	11.4697	2.89e-05	0.144	cctccgcctactgggttca
MAZ_HUMAN.H11MO.1.A		human	5252	5262	+	12.0758	2.89e-05	0.144	ATGGGAGGGAG
GSX2_HUMAN.H11MO.0.D		human	2215	2230	+	11.9646	2.92e-05	0.183	tttattgtattttaat
JUN_HUMAN.H11MO.0.A		human	4932	4942	+	12.5152	2.92e-05	0.104	ACTGAGTCAGC
ZN136_HUMAN.H11MO.0.C		human	4441	4464	+	6.1	2.92e-05	0.0533	TACTGTGCTTAGAAGCTTTGGCTA
SMAD4_HUMAN.H11MO.0.B		human	7672	7684	+	12.2755	2.94e-05	0.249	cattctgtcacct
GCR_HUMAN.H11MO.0.A		human	3065	3079	+	12.197	2.94e-05	0.22	tgaactcactgtgca
BC11A_HUMAN.H11MO.0.A		human	8469	8485	+	11.9055	2.94e-05	0.293	AAATCAGGATATGAAAA
DUXA_HUMAN.H11MO.0.D		human	4210	4220	+	12.3286	2.94e-05	0.162	tgattgagttg
FOXO1_HUMAN.H11MO.0.A		human	4341	4352	+	11.7748	2.97e-05	0.0837	TTTTTGTTTTCT
ZN214_HUMAN.H11MO.0.C		human	5234	5255	+	11.9	2.97e-05	0.273	AACTTTGTGATGATTCTGATGG
FOXG1_HUMAN.H11MO.0.D		human	8489	8505	+	12.1268	2.98e-05	0.0405	tttgttttgattttttt
E2F7_HUMAN.H11MO.0.B		human	9719	9731	+	12.2364	2.98e-05	0.298	CGGGCAGGAATGG
SRF_HUMAN.H11MO.0.A		human	6479	6496	+	11.9342	2.99e-05	0.244	TTTCTCTTTTTGGCCTCA
DLX4_HUMAN.H11MO.0.D		human	3556	3571	+	12.661	2.99e-05	0.22	TAATTATGCTAAAAAG
CPEB1_HUMAN.H11MO.0.D		human	1554	1570	+	11.2712	2.99e-05	0.0166	ttttttttttttttttg
CPEB1_HUMAN.H11MO.0.D		human	7644	7660	+	11.2712	2.99e-05	0.0166	ttttttttttttttttg
NKX61_HUMAN.H11MO.0.B		human	1956	1974	+	11.9851	2.99e-05	0.0952	tattgattggtattacatt
PAX1_HUMAN.H11MO.0.D		human	8062	8078	+	10.764	3e-05	0.252	tggacacgcctgGTTTA
Z354A_HUMAN.H11MO.0.C		human	2077	2100	+	11.5137	3e-05	0.105	atttctttcattagcattttgtaa
HLTF_HUMAN.H11MO.0.D		human	8045	8056	+	12.2432	3e-05	0.3	cagggatgccaa
ZBT18_HUMAN.H11MO.0.C		human	9262	9272	+	12.3673	3.01e-05	0.3	GGCAGCTGTGC
SHOX_HUMAN.H11MO.0.D		human	8452	8468	+	12.44	3.04e-05	0.269	TTAATTAAGCCTAAAAG
PDX1_HUMAN.H11MO.1.A		human	8338	8346	+	11.5686	3.05e-05	0.247	ATTAATTAG
DMBX1_HUMAN.H11MO.0.D		human	8442	8461	+	12.2527	3.05e-05	0.129	AGAAATAAATTTAATTAAGC
AP2D_HUMAN.H11MO.0.D		human	7140	7153	+	10.3525	3.06e-05	0.305	GGCCTGAGGGCAGT
CEBPG_HUMAN.H11MO.0.B		human	7751	7762	+	12.3077	3.06e-05	0.291	cttgcctcagcc
MAFA_HUMAN.H11MO.0.D		human	3456	3476	+	11.9438	3.07e-05	0.15	gttctgtctaattggccttcc
NGN2_HUMAN.H11MO.0.D		human	3798	3809	+	12.6143	3.07e-05	0.307	GCTACAGATGGT
PO5F1_HUMAN.H11MO.1.A		human	9147	9156	+	11.6098	3.07e-05	0.261	GCATGCACAT
NFAC4_HUMAN.H11MO.0.C		human	5392	5401	+	12.0306	3.08e-05	0.18	AGGAAAATAT
PAX2_HUMAN.H11MO.0.D		human	476	493	+	11.8261	3.08e-05	0.307	ATTCCttgacaagtgact
FOS_HUMAN.H11MO.0.A		human	4933	4941	+	13.2424	3.08e-05	0.103	CTGAGTCAG
STAT1_HUMAN.H11MO.0.A		human	4097	4115	+	11.7143	3.08e-05	0.0988	accctttcctagcagggtg
NKX23_HUMAN.H11MO.0.D		human	673	683	+	12.1193	3.09e-05	0.171	ctgaagtggct
ZFP82_HUMAN.H11MO.0.C		human	6517	6540	+	11.1517	3.1e-05	0.0256	tttccttcctccctccctcctttc
CRX_HUMAN.H11MO.0.B		human	6215	6227	+	12.0909	3.11e-05	0.298	tgtggggattaag
SOX3_HUMAN.H11MO.0.B		human	5428	5438	+	12.4394	3.12e-05	0.121	TCCATTGTTTG
TFCP2_HUMAN.H11MO.0.D		human	9712	9727	+	12.1633	3.16e-05	0.315	CTCTGTACGGGCAGGA
STAT1_HUMAN.H11MO.1.A		human	8151	8169	+	11.9464	3.17e-05	0.105	GAGAaaaacaaaataaaac
STAT1_HUMAN.H11MO.1.A		human	8730	8748	+	11.9464	3.17e-05	0.105	gtgaAATGGAAAATAAAAA
STA5B_HUMAN.H11MO.0.A		human	6946	6957	+	12.5758	3.18e-05	0.289	ATTCTTGGAAGA
SALL4_HUMAN.H11MO.0.B		human	3690	3699	+	12.3878	3.18e-05	0.205	tgtgggaggg
ERR1_HUMAN.H11MO.0.A		human	6617	6631	+	12.1571	3.2e-05	0.32	TTCAAGGTGATAGAA
MEF2C_HUMAN.H11MO.0.A		human	7812	7824	+	12.1791	3.21e-05	0.0791	ttgtatttttagt
JUNB_HUMAN.H11MO.0.A		human	6681	6691	+	12.8485	3.21e-05	0.0974	TATGAGTCAGG
DLX2_HUMAN.H11MO.0.D		human	3555	3562	+	12.3333	3.22e-05	0.287	ATAATTAT
PO3F2_HUMAN.H11MO.0.A		human	2079	2095	+	11.9593	3.22e-05	0.14	ttctttcattagcattt
GSC_HUMAN.H11MO.0.D		human	6217	6227	+	12.5806	3.23e-05	0.31	tggggattaag
JUND_HUMAN.H11MO.0.A		human	6681	6691	+	12.303	3.25e-05	0.108	TATGAGTCAGG
ZN394_HUMAN.H11MO.0.C		human	8978	8997	+	11.5753	3.26e-05	0.0801	GAATTGGACACAACTGAAAG
TBX15_HUMAN.H11MO.0.D		human	3665	3683	+	11.2018	3.27e-05	0.326	ggatgggtttaggaggggc
COT2_HUMAN.H11MO.1.A		human	7138	7154	+	11.964	3.27e-05	0.326	TTGGCCTGAGGGCAGTG
JUN_HUMAN.H11MO.0.A		human	6681	6691	+	12.1061	3.27e-05	0.104	TATGAGTCAGG
IRF1_HUMAN.H11MO.0.A		human	8732	8751	+	11.0303	3.28e-05	0.118	gaAATGGAAAATAAAAATCT
PO2F3_HUMAN.H11MO.0.D		human	3558	3571	+	11.9455	3.29e-05	0.0721	ATTATGCTAAAAAG
FOXI1_HUMAN.H11MO.0.B		human	5650	5661	+	10.6711	3.29e-05	0.296	ATCTGATTTGCC
CPEB1_HUMAN.H11MO.0.D		human	7956	7972	+	11.0508	3.3e-05	0.017	ttcttatgatttttttt
FOXL1_HUMAN.H11MO.0.D		human	2646	2664	+	0.806452	3.3e-05	0.0404	TGTATATGTATTTATTAAT
PAX4_HUMAN.H11MO.0.D		human	8336	8347	+	11.4194	3.3e-05	0.283	TGATTAATTAGA
THAP1_HUMAN.H11MO.0.C		human	1612	1633	+	11.4823	3.33e-05	0.2	tggcgcgatctcggctcactgc
HXC6_HUMAN.H11MO.0.D		human	8335	8349	+	6.91743	3.34e-05	0.0304	CTGATTAATTAGATG
FOXK1_HUMAN.H11MO.0.A		human	1338	1347	+	11.58	3.36e-05	0.212	tgtttactcc
ETV6_HUMAN.H11MO.0.D		human	8925	8933	+	12.0303	3.37e-05	0.336	GCAGGAAAG
ZFP82_HUMAN.H11MO.0.C		human	1535	1558	+	11	3.37e-05	0.0256	gttctactctttaatttttttttt
PO6F1_HUMAN.H11MO.0.D		human	5770	5782	+	9.07143	3.38e-05	0.147	aataatttgtgcc
SMAD3_HUMAN.H11MO.0.B		human	6527	6538	+	11.379	3.41e-05	0.0836	ccctccctcctt
IRF5_HUMAN.H11MO.0.D		human	5636	5655	+	4.61475	3.42e-05	0.341	AGATTTGAAACAGAATCTGA
NKX23_HUMAN.H11MO.0.D		human	5930	5940	+	12.0275	3.43e-05	0.171	tacaagtggtt
FOXD2_HUMAN.H11MO.0.D		human	2650	2668	+	10.0484	3.44e-05	0.073	TATGTATTTATTAATATAA
P63_HUMAN.H11MO.0.A		human	173	191	+	11.4308	3.44e-05	0.343	ttcatgttgtagcatgtat
DUXA_HUMAN.H11MO.0.D		human	1483	1493	+	12.0143	3.44e-05	0.162	tgattacttta
GATA3_HUMAN.H11MO.0.A		human	2428	2438	+	11.8939	3.44e-05	0.171	aatgataagaa
ONEC3_HUMAN.H11MO.0.D		human	2589	2600	+	12.2308	3.45e-05	0.101	attggatttttt
SOX1_HUMAN.H11MO.0.D		human	6814	6829	+	9.17582	3.45e-05	0.135	CATAAATCTTATTCAA
VSX2_HUMAN.H11MO.0.D		human	3463	3474	+	10.2462	3.45e-05	0.333	ctaattggcctt
SOX2_HUMAN.H11MO.0.A		human	4339	4351	+	12.2239	3.46e-05	0.0905	GTTTTTTGTTTTC
SPZ1_HUMAN.H11MO.0.D		human	9729	9744	+	12.0541	3.46e-05	0.346	TGGGGGTTCCGTTGGA
HXC6_HUMAN.H11MO.0.D		human	4209	4223	+	6.76147	3.47e-05	0.0304	ctgattgagttgttt
FOSB_HUMAN.H11MO.0.A		human	4933	4941	+	12.697	3.47e-05	0.115	CTGAGTCAG
MSX1_HUMAN.H11MO.0.D		human	3453	3470	+	11.4032	3.47e-05	0.0732	aaagttctgtctaattgg
PO4F1_HUMAN.H11MO.0.D		human	1094	1107	+	11.3269	3.51e-05	0.0944	catttattatttct
ATF2_HUMAN.H11MO.1.B		human	5195	5214	+	5.8871	3.52e-05	0.171	ATATAATGATATAATTTCTT
HXD9_HUMAN.H11MO.0.D		human	8449	8458	+	12.0714	3.54e-05	0.309	AATTTAATTA
OSR2_HUMAN.H11MO.0.C		human	5039	5054	+	12.102	3.55e-05	0.128	ATGTTTGCTGCTGCTG
IRF1_HUMAN.H11MO.0.A		human	8153	8172	+	10.8636	3.55e-05	0.118	GAaaaacaaaataaaacaaa
FOXJ3_HUMAN.H11MO.1.B		human	2064	2076	+	11.597	3.57e-05	0.0357	tagttgttgtttg
PO4F3_HUMAN.H11MO.0.D		human	2632	2646	+	10.0952	3.57e-05	0.14	GCATGAAATATGTAT
NFAC2_HUMAN.H11MO.0.B		human	596	604	+	12.2927	3.58e-05	0.141	tggaaaaac
DLX1_HUMAN.H11MO.0.D		human	5605	5620	+	11.8413	3.59e-05	0.337	AGAATTTTTGTAATTA
TEAD1_HUMAN.H11MO.0.A		human	2442	2453	+	12.1636	3.6e-05	0.262	acattcttgcct
NFAC4_HUMAN.H11MO.0.C		human	8927	8936	+	11.9796	3.6e-05	0.18	AGGAAAGTTT
FOXJ3_HUMAN.H11MO.1.B		human	5853	5865	+	11.5522	3.63e-05	0.0357	TGTTTTCTATTTG
PO3F1_HUMAN.H11MO.0.C		human	3538	3551	+	11.8812	3.64e-05	0.315	aattgaaatgaaAT
ZN320_HUMAN.H11MO.0.C		human	4111	4130	+	10.0303	3.65e-05	0.244	gggtgaccctgggtacactg
NKX62_HUMAN.H11MO.0.D		human	5940	5950	+	11.5806	3.65e-05	0.323	ttttaattaca
ZFX_HUMAN.H11MO.0.A		human	9951	9960	+	12.5077	3.65e-05	0.365	ccaggccctg
RFX4_HUMAN.H11MO.0.D		human	312	326	+	10.9138	3.66e-05	0.195	tgttgctatgaacac
TEAD4_HUMAN.H11MO.0.A		human	8428	8440	+	12	3.68e-05	0.206	ACATTCTAGGGAC
ATF2_HUMAN.H11MO.1.B		human	2337	2356	+	5.69355	3.68e-05	0.171	agataatcatgtcatctgtg
SNAI2_HUMAN.H11MO.0.A		human	6277	6286	+	13.2	3.68e-05	0.368	aacaggtgTC
FOXL1_HUMAN.H11MO.0.D		human	2067	2085	+	0.306452	3.68e-05	0.0404	ttgttgtttgatttctttc
MAFF_HUMAN.H11MO.0.B		human	8603	8620	+	11.56	3.69e-05	0.213	ttctgcctcagccttccg
FOXD2_HUMAN.H11MO.0.D		human	5112	5130	+	9.85484	3.7e-05	0.073	TTTGTTAATGTTTTTCCTT
LBX2_HUMAN.H11MO.0.D		human	8338	8348	+	12.5161	3.7e-05	0.254	ATTAATTAGAT
ZBT17_HUMAN.H11MO.0.A		human	6366	6384	+	11.6216	3.71e-05	0.37	GGATGAGGTGGTGGAGAAG
FOXC1_HUMAN.H11MO.0.C		human	4304	4318	+	10.9438	3.71e-05	0.0901	AAATGTTGACTTAGT
IRX3_HUMAN.H11MO.0.D		human	9273	9283	+	11.0286	3.71e-05	0.159	TATCATGTTGT
SOX2_HUMAN.H11MO.1.A		human	6534	6549	+	11.8657	3.72e-05	0.0773	tcctttctctttcttt
PTF1A_HUMAN.H11MO.1.B		human	5455	5463	+	12.4545	3.73e-05	0.186	AGCAGCAGG
FOXO4_HUMAN.H11MO.0.C		human	4337	4345	+	12.573	3.74e-05	0.079	TTGTTTTTT
SOX11_HUMAN.H11MO.0.D		human	51	66	+	9.97183	3.75e-05	0.174	gaaactaccattcttt
SOX10_HUMAN.H11MO.0.B		human	6827	6842	+	11.8182	3.76e-05	0.374	CAAGGGAGGTTTTGAT
HNF6_HUMAN.H11MO.0.B		human	3273	3283	+	12.6212	3.77e-05	0.168	TCCATTGATCT
HXC10_HUMAN.H11MO.0.D		human	5897	5915	+	11.5833	3.77e-05	0.12	TAATACTtttttttatttc
OTX1_HUMAN.H11MO.0.D		human	2748	2755	+	11.6789	3.78e-05	0.29	aggattac
SOX10_HUMAN.H11MO.1.A		human	3740	3752	+	11.74	3.78e-05	0.0774	atcctttgttttg
SOX4_HUMAN.H11MO.0.B		human	4340	4351	+	11.9802	3.78e-05	0.104	TTTTTTGTTTTC
CPEB1_HUMAN.H11MO.0.D		human	4334	4350	+	10.7288	3.79e-05	0.0182	TTTTTGTTTTTTGTTTT
RFX3_HUMAN.H11MO.0.B		human	6317	6330	+	9.83333	3.8e-05	0.361	CGTTGCTAGGAAAA
ZN708_HUMAN.H11MO.0.C		human	5546	5565	+	10.7714	3.81e-05	0.167	ATGTTTTATTCAGGCACAGC
OZF_HUMAN.H11MO.0.C		human	2301	2324	+	-13.7846	3.81e-05	0.0634	tgtttattatttaaaattatttca
FOXO1_HUMAN.H11MO.0.A		human	5079	5090	+	11.5586	3.81e-05	0.0837	GCCCTGCTTCCT
IRF2_HUMAN.H11MO.0.A		human	8153	8172	+	10	3.82e-05	0.158	GAaaaacaaaataaaacaaa
BARX2_HUMAN.H11MO.0.D		human	4850	4859	+	11.7525	3.84e-05	0.341	TCTTTAATGG
FOXO1_HUMAN.H11MO.0.A		human	4728	4739	+	11.5495	3.84e-05	0.0837	TCCCTGCTTTCA
VEZF1_HUMAN.H11MO.1.C		human	5251	5262	+	11.5413	3.84e-05	0.277	GATGGGAGGGAG
RX_HUMAN.H11MO.0.D		human	5221	5231	+	12.4366	3.86e-05	0.322	ATAATTGGTAA
BCL6B_HUMAN.H11MO.0.D		human	8426	8436	+	10.1707	3.87e-05	0.339	TCACATTCTAG
ONEC2_HUMAN.H11MO.0.D		human	1536	1556	+	9.36607	3.88e-05	0.149	ttctactctttaatttttttt
ZN554_HUMAN.H11MO.0.C		human	536	555	+	11.6364	3.89e-05	0.388	gctggatcacatggtattcc
E2F6_HUMAN.H11MO.0.A		human	5253	5265	+	11.7943	3.9e-05	0.195	TGGGAGGGAGATA
FOXM1_HUMAN.H11MO.0.A		human	7177	7188	+	11.6418	3.9e-05	0.196	TGTTGGCTTTTG
NR2F6_HUMAN.H11MO.0.D		human	9361	9378	+	11.9541	3.92e-05	0.3	TGGACAGAGGTAAATGTG
ZFP82_HUMAN.H11MO.0.C		human	375	398	+	10.7241	3.93e-05	0.026	ttcctcctcctcctccttctcttc
SMCA5_HUMAN.H11MO.0.C		human	8539	8553	+	11.5664	3.96e-05	0.157	ggatggagtgcagtg
MEF2C_HUMAN.H11MO.0.A		human	6480	6492	+	11.806	3.96e-05	0.0791	TTCTCTTTTTGGC
FOXJ2_HUMAN.H11MO.0.C		human	1436	1445	+	12.3956	3.97e-05	0.15	tatttgtcta
IRF7_HUMAN.H11MO.0.C		human	4949	4958	+	11.9022	3.98e-05	0.241	GAAAATGAAA
THAP1_HUMAN.H11MO.0.C		human	1637	1658	+	11.1773	4.01e-05	0.2	ctccgcctcctgggttcacgcc
GFI1B_HUMAN.H11MO.0.A		human	8755	8764	+	11.8485	4.02e-05	0.186	TCAGTGATTT
BHE22_HUMAN.H11MO.0.D		human	853	865	+	10.5172	4.05e-05	0.381	ttcatatgcttat
RFX5_HUMAN.H11MO.1.A		human	311	321	+	11.8816	4.07e-05	0.194	atgttgctatg
SALL4_HUMAN.H11MO.0.B		human	5251	5260	+	12.0918	4.11e-05	0.205	GATGGGAGGG
FEZF1_HUMAN.H11MO.0.C		human	907	918	+	11.6532	4.11e-05	0.172	tttgtccatttt
TBX19_HUMAN.H11MO.0.D		human	3049	3070	+	9.21101	4.11e-05	0.41	atatgatacatatatgtgaact
ZFP82_HUMAN.H11MO.0.C		human	420	443	+	10.6414	4.11e-05	0.026	ttccccttccccttctccttctcc
SMAD3_HUMAN.H11MO.0.B		human	2844	2855	+	11.1694	4.11e-05	0.0836	tcctgccagcag
E2F3_HUMAN.H11MO.0.A		human	2863	2873	+	11.7	4.13e-05	0.2	tgggcaggaga
RFX2_HUMAN.H11MO.1.A		human	311	322	+	11.1818	4.13e-05	0.196	atgttgctatga
FOXJ3_HUMAN.H11MO.1.B		human	119	131	+	11.1343	4.14e-05	0.0362	tatttgttgtttt
MAF_HUMAN.H11MO.0.A		human	1813	1831	+	11.6585	4.14e-05	0.137	caaagtgctgggattacag
MAF_HUMAN.H11MO.0.A		human	7901	7919	+	11.6585	4.14e-05	0.137	caaagtgctgggattacag
PRDM6_HUMAN.H11MO.0.C		human	6951	6963	+	11.7424	4.15e-05	0.413	TGGAAGAAAAATA
GSC2_HUMAN.H11MO.0.D		human	6363	6373	+	11.4394	4.15e-05	0.415	GTAGGATGAGG
PO3F3_HUMAN.H11MO.0.D		human	2302	2318	+	11.2946	4.2e-05	0.0765	gtttattatttaaaatt
PRDM1_HUMAN.H11MO.0.A		human	5965	5978	+	11.5758	4.2e-05	0.21	agtagtgaaagtct
GATA6_HUMAN.H11MO.0.A		human	2428	2440	+	12.197	4.21e-05	0.249	aatgataagaaga
SOX1_HUMAN.H11MO.0.D		human	6551	6566	+	8.61538	4.21e-05	0.135	tATCATTTTCATTCTG
SMAD2_HUMAN.H11MO.0.A		human	7153	7164	+	11.6515	4.22e-05	0.148	TGTCTCTCACAG
HXD8_HUMAN.H11MO.0.D		human	3127	3137	+	10.7571	4.22e-05	0.125	aaatatgcatg
LHX2_HUMAN.H11MO.0.A		human	3461	3472	+	11.4478	4.23e-05	0.217	gtctaattggcc
FOXO4_HUMAN.H11MO.0.C		human	125	133	+	12.5281	4.23e-05	0.079	ttgttttct
FOXO4_HUMAN.H11MO.0.C		human	928	936	+	12.5281	4.23e-05	0.079	ttgttttct
FOXO4_HUMAN.H11MO.0.C		human	4344	4352	+	12.5281	4.23e-05	0.079	TTGTTTTCT
VEZF1_HUMAN.H11MO.0.C		human	6369	6390	+	11.2153	4.23e-05	0.267	TGAGGTGGTGGAGAAGGACAAA
GSX2_HUMAN.H11MO.0.D		human	8339	8354	+	11.5044	4.24e-05	0.183	TTAATTAGATGACAAT
FOXJ3_HUMAN.H11MO.0.A		human	2067	2079	+	10.5909	4.24e-05	0.0282	ttgttgtttgatt
NFAC2_HUMAN.H11MO.0.B		human	4394	4402	+	12.1341	4.24e-05	0.141	TGGAAAATA
NFAC2_HUMAN.H11MO.0.B		human	8736	8744	+	12.1341	4.24e-05	0.141	TGGAAAATA
RARA_HUMAN.H11MO.2.A		human	4111	4127	+	11.5921	4.25e-05	0.424	gggtgaccctgggtaca
ETV3_HUMAN.H11MO.0.D		human	2232	2245	+	11.6518	4.27e-05	0.406	tcaatttccacttt
PO3F4_HUMAN.H11MO.0.D		human	2084	2100	+	11.3636	4.28e-05	0.344	tcattagcattttgtaa
TBX4_HUMAN.H11MO.0.D		human	7917	7936	+	11.156	4.29e-05	0.428	caggtatgagtcaccacgcc
NR2E1_HUMAN.H11MO.0.D		human	7344	7360	+	10.1463	4.3e-05	0.371	AACATAAAAAGTCAAAG
FOXC1_HUMAN.H11MO.0.C		human	248	262	+	10.5506	4.3e-05	0.0901	ttttgtttatctatt
Z324A_HUMAN.H11MO.0.C		human	4092	4114	+	11.2289	4.31e-05	0.101	tctccaccctttcctagcagggt
EGR3_HUMAN.H11MO.0.D		human	3914	3924	+	11.9817	4.34e-05	0.433	atagtgtgtgt
ZN490_HUMAN.H11MO.0.C		human	6942	6965	+	-6.4	4.35e-05	0.409	ATTGATTCTTGGAAGAAAAATACA
TEAD4_HUMAN.H11MO.0.A		human	2442	2454	+	11.798	4.35e-05	0.206	acattcttgcctt
MYC_HUMAN.H11MO.0.A		human	4504	4514	+	11.9848	4.35e-05	0.435	ACCATGTGCAG
FOXM1_HUMAN.H11MO.0.A		human	2401	2412	+	11.5075	4.35e-05	0.196	tatttgcttaac
SOX1_HUMAN.H11MO.0.D		human	4264	4279	+	8.51648	4.36e-05	0.135	ggtgatttggattcat
PLAL1_HUMAN.H11MO.0.D		human	8009	8018	+	11.844	4.36e-05	0.218	tgtggggccc
PLAL1_HUMAN.H11MO.0.D		human	9637	9646	+	11.844	4.36e-05	0.218	TGTGGGGCCC
HXC8_HUMAN.H11MO.0.D		human	8396	8409	+	11.8673	4.37e-05	0.399	GTTGATTGAATAGC
BPTF_HUMAN.H11MO.0.D		human	3372	3383	+	11.4059	4.37e-05	0.0433	TTTCTTGTGTTT
FOXL1_HUMAN.H11MO.0.D		human	2650	2668	+	-0.5	4.39e-05	0.0404	TATGTATTTATTAATATAA
SPDEF_HUMAN.H11MO.0.D		human	8534	8547	+	11.8448	4.4e-05	0.439	gcccaggatggagt
CTCF_HUMAN.H11MO.0.A		human	9389	9407	+	9.32308	4.42e-05	0.441	CTTTCTCTAGAGGGCACAA
KLF5_HUMAN.H11MO.0.A		human	3674	3687	+	11.4545	4.42e-05	0.442	taggaggggctgtc
MAFK_HUMAN.H11MO.1.A		human	4931	4943	+	11.2254	4.44e-05	0.431	GACTGAGTCAGCT
ZN740_HUMAN.H11MO.0.D		human	9684	9697	+	11.1207	4.45e-05	0.269	TTTTGGGGGGTAAT
TEF_HUMAN.H11MO.0.D		human	7251	7264	+	11.6535	4.48e-05	0.198	TTTTGATGTAAAGT
PROX1_HUMAN.H11MO.0.D		human	3313	3329	+	11.4545	4.51e-05	0.451	TGGCTAGGCGTGTGAGC
BATF3_HUMAN.H11MO.0.B		human	7666	7682	+	11.5606	4.52e-05	0.256	gagtctcattctgtcac
FOXC1_HUMAN.H11MO.0.C		human	926	940	+	10.4045	4.54e-05	0.0901	gattgttttcttatt
MAZ_HUMAN.H11MO.0.A		human	6369	6390	+	10.8252	4.54e-05	0.152	TGAGGTGGTGGAGAAGGACAAA
NKX21_HUMAN.H11MO.0.A		human	1601	1610	+	11.803	4.57e-05	0.152	ctggagtgca
NKX21_HUMAN.H11MO.0.A		human	7688	7697	+	11.803	4.57e-05	0.152	ctggagtgca
PTF1A_HUMAN.H11MO.0.B		human	5729	5746	+	11.4312	4.57e-05	0.217	gctgctgccctctgtgcg
CLOCK_HUMAN.H11MO.0.C		human	4502	4515	+	10.7917	4.57e-05	0.457	CAACCATGTGCAGC
RUNX1_HUMAN.H11MO.0.A		human	758	768	+	11.8636	4.58e-05	0.419	tcagtggtttt
STAT2_HUMAN.H11MO.0.A		human	5634	5652	+	10.6364	4.59e-05	0.152	AAAGATTTGAAACAGAATC
RREB1_HUMAN.H11MO.0.D		human	1553	1574	+	8.88889	4.59e-05	0.164	tttttttttttttttttggggg
ERR2_HUMAN.H11MO.0.A		human	6618	6626	+	11.9551	4.59e-05	0.459	TCAAGGTGA
ZIC3_HUMAN.H11MO.0.B		human	7207	7221	+	11.2	4.59e-05	0.229	AGCCTCATGCAGTGC
CDX1_HUMAN.H11MO.0.C		human	1217	1224	+	10.6848	4.61e-05	0.433	atttatgt
HXB7_HUMAN.H11MO.0.C		human	1470	1479	+	11.8556	4.61e-05	0.239	ttgattactg
VAX1_HUMAN.H11MO.0.D		human	8451	8468	+	10.4615	4.61e-05	0.198	TTTAATTAAGCCTAAAAG
MAFA_HUMAN.H11MO.0.D		human	7746	7766	+	11.2921	4.62e-05	0.151	attctcttgcctcagcctccc
KLF16_HUMAN.H11MO.0.D		human	9718	9736	+	10.6371	4.66e-05	0.466	ACGGGCAGGAATGGGGGTT
ZBT7B_HUMAN.H11MO.0.D		human	309	329	+	9.69697	4.67e-05	0.337	gaatgttgctatgaacacgag
BSH_HUMAN.H11MO.0.D		human	1235	1248	+	11.3462	4.69e-05	0.189	ttttgagttaatca
PAX6_HUMAN.H11MO.0.C		human	2030	2041	+	11.331	4.69e-05	0.223	ttatgcatcaat
MEIS1_HUMAN.H11MO.1.B		human	3295	3303	+	11.6667	4.69e-05	0.468	GTTGACAGG
TF7L2_HUMAN.H11MO.0.A		human	3361	3373	+	11.6364	4.7e-05	0.409	CTCTTTGTTCTTT
FOXH1_HUMAN.H11MO.0.A		human	6917	6925	+	11.5704	4.7e-05	0.431	TGTGGAGTG
DPRX_HUMAN.H11MO.0.D		human	6218	6228	+	12.2727	4.76e-05	0.456	ggggattaagg
OLIG1_HUMAN.H11MO.0.D		human	9744	9757	+	5.29231	4.77e-05	0.239	AGCATATCTTtttt
GLI3_HUMAN.H11MO.0.B		human	3574	3584	+	11.2551	4.78e-05	0.454	ATGGGTGTTCA
SMAD2_HUMAN.H11MO.0.A		human	1586	1597	+	11.4697	4.8e-05	0.148	actctgtcaccc
FIGLA_HUMAN.H11MO.0.D		human	4259	4269	+	11.8947	4.8e-05	0.239	ttccaggtgat
XBP1_HUMAN.H11MO.0.D		human	672	682	+	11.2958	4.8e-05	0.479	tctgaagtggc
GATA2_HUMAN.H11MO.0.A		human	2419	2437	+	11.7121	4.81e-05	0.427	ttgaaaaggaatgataaga
CPEB1_HUMAN.H11MO.0.D		human	1097	1113	+	10.1525	4.82e-05	0.0217	ttattatttctttcata
CDX2_HUMAN.H11MO.0.A		human	2214	2225	+	11.4872	4.82e-05	0.465	ttttattgtatt
NANOG_HUMAN.H11MO.0.A		human	7247	7263	+	11.3082	4.83e-05	0.203	CCATTTTTGATGTAAAG
GBX2_HUMAN.H11MO.0.D		human	8452	8468	+	11.7115	4.84e-05	0.446	TTAATTAAGCCTAAAAG
FOXK1_HUMAN.H11MO.0.A		human	3169	3178	+	11.25	4.85e-05	0.212	tgttttcttc
NF2L2_HUMAN.H11MO.0.A		human	532	545	+	9.75385	4.85e-05	0.479	aattgctggatcac
FOXP3_HUMAN.H11MO.0.D		human	5649	5657	+	11.8018	4.86e-05	0.166	AATCTGATT
Z324A_HUMAN.H11MO.0.C		human	9850	9872	+	11.0422	4.86e-05	0.101	tgtgccaccatcaccaccatcca
FOXO6_HUMAN.H11MO.0.D		human	1334	1346	+	11.8364	4.86e-05	0.432	actatgtttactc
RELB_HUMAN.H11MO.0.C		human	7830	7841	+	11.5275	4.86e-05	0.486	tggggttttgcc
TFAP4_HUMAN.H11MO.0.A		human	9263	9272	+	12.3385	4.88e-05	0.483	GCAGCTGTGC
LHX2_HUMAN.H11MO.0.A		human	5940	5951	+	11.3134	4.88e-05	0.217	ttttaattacat
MAZ_HUMAN.H11MO.0.A		human	6363	6384	+	10.6993	4.88e-05	0.152	GTAGGATGAGGTGGTGGAGAAG
DLX4_HUMAN.H11MO.0.D		human	8453	8468	+	11.9831	4.89e-05	0.22	TAATTAAGCCTAAAAG
ZN320_HUMAN.H11MO.0.C		human	6686	6705	+	9.40909	4.89e-05	0.244	GTCAGGGCAGTGGGCCAGGC
IRF1_HUMAN.H11MO.0.A		human	5636	5655	+	10.1818	4.9e-05	0.118	AGATTTGAAACAGAATCTGA
FOXG1_HUMAN.H11MO.0.D		human	2306	2322	+	11.3662	4.93e-05	0.0405	attatttaaaattattt
ZFP82_HUMAN.H11MO.0.C		human	387	410	+	10.2966	4.96e-05	0.0289	ctccttctcttccccttccccttc
ZN143_HUMAN.H11MO.0.A		human	1402	1423	+	8.32222	4.98e-05	0.497	ataattctgggatctctattct
SMAD3_HUMAN.H11MO.0.B		human	8639	8650	+	10.9758	4.99e-05	0.0836	cactgccaccac
GCR_HUMAN.H11MO.0.A		human	6124	6138	+	11.3788	4.99e-05	0.22	agaacatacagtgtt
PO3F3_HUMAN.H11MO.0.D		human	2638	2654	+	11.093	4.99e-05	0.0765	AATATGTATGTATATGT
ZN250_HUMAN.H11MO.0.C		human	9273	9292	+	0.614286	5.01e-05	0.143	TATCATGTTGTGTTAACTTT
ZN708_HUMAN.H11MO.0.C		human	8087	8106	+	10.2143	5.03e-05	0.167	CTGTAATAAGTGGGTTCAGC
TEAD3_HUMAN.H11MO.0.D		human	292	306	+	11.7411	5.03e-05	0.225	cacattttagctatt
PAX1_HUMAN.H11MO.0.D		human	8372	8388	+	9.60674	5.04e-05	0.252	AAATTATGCATGAGTGA
ZN333_HUMAN.H11MO.0.D		human	7525	7533	+	11.7228	5.04e-05	0.444	CTATTATGA
TBX2_HUMAN.H11MO.0.D		human	1821	1845	+	8.74775	5.05e-05	0.252	tgggattacaggcgtgagccactgc
TF2LX_HUMAN.H11MO.0.D		human	779	793	+	10.97	5.06e-05	0.454	attttaacagttgtg
MAFB_HUMAN.H11MO.0.B		human	6866	6876	+	11.2424	5.07e-05	0.469	TGCTGATTCTT
SMAD3_HUMAN.H11MO.0.B		human	4087	4098	+	10.9597	5.07e-05	0.0836	tcctgtctccac
RFX1_HUMAN.H11MO.0.B		human	307	328	+	9.92424	5.07e-05	0.506	gggaatgttgctatgaacacga
ZSCA4_HUMAN.H11MO.0.D		human	3916	3927	+	1.95082	5.08e-05	0.505	agtgtgtgttaa
ZFP28_HUMAN.H11MO.0.C		human	438	457	+	8.27273	5.1e-05	0.0378	ttctccttcttcttcttctt
GATA6_HUMAN.H11MO.0.A		human	7338	7350	+	11.8939	5.1e-05	0.249	AATGATAACATAA
IRF3_HUMAN.H11MO.0.B		human	8732	8751	+	10.9766	5.11e-05	0.243	gaAATGGAAAATAAAAATCT
FOXC2_HUMAN.H11MO.0.D		human	7653	7667	+	9.87302	5.11e-05	0.107	tttttttgagacaga
MEIS2_HUMAN.H11MO.0.B		human	2345	2357	+	10.6	5.12e-05	0.469	atgtcatctgtga
GATA2_HUMAN.H11MO.1.A		human	5259	5269	+	11.4848	5.13e-05	0.512	GGAGATAAAAA
IKZF1_HUMAN.H11MO.0.C		human	9492	9499	+	11.5976	5.17e-05	0.312	CTGGGAGA
FOXC2_HUMAN.H11MO.0.D		human	5434	5448	+	9.84921	5.17e-05	0.107	GTTTGTGGACACAGG
MAFF_HUMAN.H11MO.1.B		human	6866	6874	+	11.4727	5.17e-05	0.497	TGCTGATTC
SRF_HUMAN.H11MO.0.A		human	4683	4700	+	10.9605	5.2e-05	0.244	CAGCCATGTATGGAAATA
FOXG1_HUMAN.H11MO.0.D		human	1270	1286	+	11.2817	5.21e-05	0.0405	tgtgtgtctagatttat
COT1_HUMAN.H11MO.1.C		human	7142	7154	+	11.5909	5.21e-05	0.52	CCTGAGGGCAGTG
OZF_HUMAN.H11MO.0.C		human	533	556	+	-15.3692	5.22e-05	0.0724	attgctggatcacatggtattcca
IRX2_HUMAN.H11MO.0.D		human	3289	3307	+	11.0562	5.24e-05	0.201	TCATTTGTTGACAGGTAGA
ESR2_HUMAN.H11MO.0.A		human	7924	7938	+	11.1667	5.25e-05	0.524	gagtcaccacgccca
MEF2B_HUMAN.H11MO.0.A		human	1558	1571	+	11.2985	5.27e-05	0.0787	ttttttttttttgg
SOX3_HUMAN.H11MO.0.B		human	3361	3371	+	11.8788	5.28e-05	0.121	CTCTTTGTTCT
HXD10_HUMAN.H11MO.0.D		human	2222	2231	+	11.4464	5.28e-05	0.137	tattttaatt
HXD10_HUMAN.H11MO.0.D		human	7008	7017	+	11.4464	5.28e-05	0.137	TATTTTAATT
SOX2_HUMAN.H11MO.0.A		human	6533	6545	+	11.7015	5.29e-05	0.0905	ctcctttctcttt
ZN554_HUMAN.H11MO.1.D		human	4932	4940	+	11.578	5.3e-05	0.529	ACTGAGTCA
NKX31_HUMAN.H11MO.0.C		human	673	684	+	11.2385	5.32e-05	0.174	ctgaagtggctg
HXD12_HUMAN.H11MO.0.D		human	946	956	+	9.9434	5.33e-05	0.266	aattttaagag
TBR1_HUMAN.H11MO.0.D		human	3583	3595	+	11.0132	5.36e-05	0.535	CAATGTGTGAAGC
LBX2_HUMAN.H11MO.0.D		human	3462	3472	+	12.0645	5.38e-05	0.254	tctaattggcc
ZN740_HUMAN.H11MO.0.D		human	1566	1579	+	10.7414	5.38e-05	0.269	ttttggggggacgg
SOX8_HUMAN.H11MO.0.D		human	9527	9542	+	10.8214	5.42e-05	0.24	ACAATAGAATTCATTG
HNF4G_HUMAN.H11MO.0.B		human	9426	9439	+	11.197	5.42e-05	0.271	GAGTCCAGAGTCTT
HXC10_HUMAN.H11MO.0.D		human	4211	4229	+	11.1944	5.42e-05	0.12	gattgagttgttttatggt
SOX7_HUMAN.H11MO.0.D		human	9526	9541	+	6.07576	5.43e-05	0.3	AACAATAGAATTCATT
HXA5_HUMAN.H11MO.0.D		human	1470	1479	+	11.5952	5.44e-05	0.253	ttgattactg
FOXG1_HUMAN.H11MO.0.D		human	927	943	+	11.2113	5.45e-05	0.0405	attgttttcttattgtc
OSR2_HUMAN.H11MO.0.C		human	5045	5060	+	11.5	5.45e-05	0.128	GCTGCTGCTGTTGCTG
ZNF41_HUMAN.H11MO.1.C		human	7074	7085	+	11.5303	5.48e-05	0.265	AAAAAGGGAAAG
Z324A_HUMAN.H11MO.0.C		human	6504	6526	+	10.8494	5.49e-05	0.101	TGTGActcccctctttccttcct
RFX2_HUMAN.H11MO.0.A		human	6316	6333	+	8.37879	5.51e-05	0.275	CCGTTGCTAGGAAAAGAT
NR1I2_HUMAN.H11MO.0.C		human	1073	1091	+	11.1011	5.51e-05	0.55	taattttaatgaagtccag
Z354A_HUMAN.H11MO.0.C		human	1548	1571	+	10.4863	5.51e-05	0.105	atttttttttttttttttttttgg
IRF2_HUMAN.H11MO.0.A		human	5636	5655	+	9.12121	5.53e-05	0.158	AGATTTGAAACAGAATCTGA
SOX13_HUMAN.H11MO.0.D		human	5430	5437	+	11.0397	5.53e-05	0.463	CATTGTTT
VEZF1_HUMAN.H11MO.1.C		human	3690	3701	+	11.156	5.55e-05	0.277	tgtgggagggag
HXD3_HUMAN.H11MO.0.D		human	8337	8347	+	11.209	5.56e-05	0.277	GATTAATTAGA
RFX4_HUMAN.H11MO.0.D		human	6317	6331	+	10.0862	5.56e-05	0.195	CGTTGCTAGGAAAAG
BPTF_HUMAN.H11MO.0.D		human	4333	4344	+	11.1881	5.57e-05	0.0433	TTTTTTGTTTTT
HNF1B_HUMAN.H11MO.1.A		human	6938	6948	+	11.3182	5.57e-05	0.164	GGTTATTGATT
TWST1_HUMAN.H11MO.1.A		human	868	877	+	11.7273	5.58e-05	0.552	gccatctgta
ZFP42_HUMAN.H11MO.0.A		human	1227	1238	+	11.2273	5.59e-05	0.481	gtgatccatttt
FOXJ3_HUMAN.H11MO.0.A		human	118	130	+	9.87879	5.6e-05	0.0282	gtatttgttgttt
SMCA5_HUMAN.H11MO.0.C		human	6738	6752	+	11.035	5.61e-05	0.157	GACAAGAATGGTGTC
PO2F2_HUMAN.H11MO.0.A		human	3847	3857	+	11.3577	5.62e-05	0.278	atatgcaaaat
NFE2_HUMAN.H11MO.0.A		human	4931	4943	+	10.8283	5.63e-05	0.281	GACTGAGTCAGCT
CEBPA_HUMAN.H11MO.0.A		human	6586	6597	+	11.8485	5.64e-05	0.55	ACTTGGGCAATA
TAF1_HUMAN.H11MO.0.A		human	6370	6385	+	11.1301	5.64e-05	0.563	GAGGTGGTGGAGAAGG
ZBTB6_HUMAN.H11MO.0.C		human	5447	5459	+	11.1667	5.66e-05	0.312	GGATATAGAGCAG
FOXJ3_HUMAN.H11MO.0.A		human	928	940	+	9.86364	5.66e-05	0.0282	ttgttttcttatt
ETV4_HUMAN.H11MO.0.B		human	8924	8934	+	11.4697	5.68e-05	0.287	AGCAGGAAAGT
SOX3_HUMAN.H11MO.0.B		human	9158	9168	+	11.7879	5.68e-05	0.121	GCTATTGTCTC
OSR2_HUMAN.H11MO.0.C		human	2449	2464	+	11.4388	5.69e-05	0.128	tgccttgcttctgatt
FOXO4_HUMAN.H11MO.0.C		human	250	258	+	11.9663	5.69e-05	0.079	ttgtttatc
FOXO4_HUMAN.H11MO.0.C		human	7090	7098	+	11.9663	5.69e-05	0.079	TTGTTTATC
ZFP82_HUMAN.H11MO.0.C		human	345	368	+	10.0414	5.69e-05	0.0299	ttcctcttcctcttcctcctcttc
GLI1_HUMAN.H11MO.0.D		human	2687	2698	+	10.9394	5.7e-05	0.19	ccaggctggtct
GLI1_HUMAN.H11MO.0.D		human	8701	8712	+	10.9394	5.7e-05	0.19	ccaggctggtct
HXA5_HUMAN.H11MO.0.D		human	8335	8344	+	11.5476	5.7e-05	0.253	CTGATTAATT
HXC10_HUMAN.H11MO.0.D		human	9668	9686	+	11.1389	5.7e-05	0.12	TTTTTAGATTTTTAACTTT
FOXF2_HUMAN.H11MO.0.D		human	4307	4317	+	11.4022	5.71e-05	0.137	TGTTGACTTAG
BCL6_HUMAN.H11MO.0.A		human	2240	2252	+	11.1642	5.72e-05	0.189	cactttgtaggaa
ITF2_HUMAN.H11MO.0.C		human	5455	5464	+	11.3455	5.73e-05	0.286	AGCAGCAGGG
TBX20_HUMAN.H11MO.0.D		human	2414	2427	+	11.1515	5.73e-05	0.143	tggtgttgaaaagg
FOXO1_HUMAN.H11MO.0.A		human	7087	7098	+	11.1982	5.73e-05	0.1	GCCTTGTTTATC
VENTX_HUMAN.H11MO.0.D		human	1716	1734	+	11.3478	5.75e-05	0.397	ggctaatttttttgtattt
ETV4_HUMAN.H11MO.0.B		human	9721	9731	+	11.4545	5.76e-05	0.287	GGCAGGAATGG
ZN219_HUMAN.H11MO.0.D		human	1569	1580	+	11.0222	5.76e-05	0.575	tggggggacgga
FUBP1_HUMAN.H11MO.0.D		human	908	919	+	11.1829	5.76e-05	0.0894	ttgtccattttt
UBIP1_HUMAN.H11MO.0.D		human	4235	4241	+	10.746	5.78e-05	0.577	ccagaga
ALX1_HUMAN.H11MO.0.B		human	8224	8235	+	11.3478	5.78e-05	0.519	CAAATTAAATTA
MYOD1_HUMAN.H11MO.0.A		human	9263	9277	+	10.9846	5.78e-05	0.188	GCAGCTGTGCTATCA
MEF2A_HUMAN.H11MO.0.A		human	7964	7976	+	11.2537	5.8e-05	0.0997	atttttttttagc
SOX4_HUMAN.H11MO.0.B		human	4333	4344	+	11.3465	5.82e-05	0.105	TTTTTTGTTTTT
SOX9_HUMAN.H11MO.1.B		human	3742	3750	+	11.303	5.83e-05	0.181	cctttgttt
ZFP28_HUMAN.H11MO.0.C		human	1556	1575	+	7.95455	5.84e-05	0.0378	ttttttttttttttgggggg
PO3F3_HUMAN.H11MO.0.D		human	851	867	+	10.907	5.85e-05	0.0765	ttttcatatgcttattt
MYOD1_HUMAN.H11MO.0.A		human	5048	5062	+	10.9538	5.85e-05	0.188	GCTGCTGTTGCTGCA
BARH2_HUMAN.H11MO.0.D		human	2514	2531	+	11.6098	5.86e-05	0.52	tgtaaatgcccttaatca
BHA15_HUMAN.H11MO.0.B		human	9260	9270	+	11.1717	5.86e-05	0.431	AAGGCAGCTGT
SP4_HUMAN.H11MO.1.A		human	3670	3685	+	10.303	5.87e-05	0.586	ggtttaggaggggctg
MEF2B_HUMAN.H11MO.0.A		human	1877	1890	+	11.1493	5.87e-05	0.0787	ttggctattctggg
FUBP1_HUMAN.H11MO.0.D		human	122	133	+	11.1585	5.87e-05	0.0894	ttgttgttttct
ZN394_HUMAN.H11MO.0.C		human	2249	2268	+	10.8904	5.87e-05	0.107	ggaaagcaattgacttgtat
Z324A_HUMAN.H11MO.0.C		human	7879	7901	+	10.741	5.89e-05	0.101	tgatccacctgcctcggccttcc
FOXG1_HUMAN.H11MO.0.D		human	4336	4352	+	11.0845	5.9e-05	0.0405	TTTGTTTTTTGTTTTCT
NR4A3_HUMAN.H11MO.0.D		human	1372	1381	+	10.1951	5.9e-05	0.59	caaagatcag
ZN121_HUMAN.H11MO.0.C		human	2774	2793	+	6.98182	5.91e-05	0.59	ctggccCCTACAGTTAGGCA
NFIA_HUMAN.H11MO.0.C		human	8562	8576	+	11.03	5.92e-05	0.295	ttggctcactgcaac
IRF1_HUMAN.H11MO.0.A		human	7344	7363	+	9.77273	5.92e-05	0.118	AACATAAAAAGTCAAAGAAA
MNX1_HUMAN.H11MO.0.D		human	9870	9888	+	10.7033	5.92e-05	0.13	ccatttccagaacttttca
SOX2_HUMAN.H11MO.1.A		human	3379	3394	+	11.2239	5.93e-05	0.0876	TGTTTTGTGATCTTGA
PBX1_HUMAN.H11MO.1.C		human	8394	8408	+	11.1053	5.94e-05	0.365	AAGTTGATTGAATAG
GATA4_HUMAN.H11MO.0.A		human	2428	2437	+	11.8333	5.95e-05	0.595	aatgataaga
PDX1_HUMAN.H11MO.0.A		human	4210	4218	+	10.9603	5.96e-05	0.477	tgattgagt
FOXD3_HUMAN.H11MO.0.D		human	249	263	+	10.697	5.96e-05	0.334	tttgtttatctatta
MAF_HUMAN.H11MO.1.B		human	6866	6873	+	11.7374	5.96e-05	0.563	TGCTGATT
ZEB1_HUMAN.H11MO.0.A		human	7915	7924	+	11.5273	5.97e-05	0.596	tacaggtatg
FOXL1_HUMAN.H11MO.0.D		human	921	939	+	-1.95161	5.98e-05	0.0404	aattagattgttttcttat
HXD12_HUMAN.H11MO.0.D		human	9219	9229	+	9.90566	6e-05	0.266	ATTTTTAATGC
HXA10_HUMAN.H11MO.0.C		human	8000	8011	+	11.6071	6e-05	0.249	tgtattttatgt
FOXP3_HUMAN.H11MO.0.D		human	5860	5868	+	11.5405	6.01e-05	0.166	TATTTGATT
E2F3_HUMAN.H11MO.0.A		human	3692	3702	+	11.2	6.01e-05	0.2	tgggagggaga
E2F3_HUMAN.H11MO.0.A		human	5253	5263	+	11.2	6.01e-05	0.2	TGGGAGGGAGA
IRX2_HUMAN.H11MO.0.D		human	3310	3328	+	10.8989	6.06e-05	0.201	TAGTGGCTAGGCGTGTGAG
ZFP28_HUMAN.H11MO.0.C		human	453	472	+	7.86364	6.06e-05	0.0378	ttcttcttctcctAGCATGA
FOXC2_HUMAN.H11MO.0.D		human	926	940	+	9.50794	6.07e-05	0.107	gattgttttcttatt
ZSC22_HUMAN.H11MO.0.C		human	7140	7155	+	10.1545	6.07e-05	0.359	GGCCTGAGGGCAGTGT
ATOH1_HUMAN.H11MO.0.B		human	9262	9270	+	11.7692	6.08e-05	0.607	GGCAGCTGT
HNF1B_HUMAN.H11MO.0.A		human	3807	3821	+	10.6418	6.11e-05	0.229	GGTTAAGGATTAAAA
MAZ_HUMAN.H11MO.0.A		human	5453	5474	+	10.3007	6.11e-05	0.152	AGAGCAGCAGGGGAGAAGACAA
RFX4_HUMAN.H11MO.0.D		human	9011	9025	+	9.89655	6.11e-05	0.195	ATTTGCTATGGCTAA
IRF9_HUMAN.H11MO.0.C		human	5642	5653	+	9.35156	6.12e-05	0.306	GAAACAGAATCT
OTX1_HUMAN.H11MO.0.D		human	3812	3819	+	11.3303	6.14e-05	0.29	AGGATTAA
SOX9_HUMAN.H11MO.1.B		human	6670	6678	+	11.2879	6.14e-05	0.181	TCATTGGCC
TEAD1_HUMAN.H11MO.0.A		human	8428	8439	+	11.3636	6.14e-05	0.262	ACATTCTAGGGA
ZFP82_HUMAN.H11MO.0.C		human	1425	1448	+	9.89655	6.15e-05	0.0299	ttcaattaatatatttgtctattc
BPTF_HUMAN.H11MO.0.D		human	1559	1570	+	11.0792	6.15e-05	0.0433	tttttttttttg
BPTF_HUMAN.H11MO.0.D		human	7649	7660	+	11.0792	6.15e-05	0.0433	tttttttttttg
BPTF_HUMAN.H11MO.0.D		human	8502	8513	+	11.0792	6.15e-05	0.0433	tttttttttttg
PO4F2_HUMAN.H11MO.0.D		human	5114	5126	+	11.3956	6.16e-05	0.248	TGTTAATGTTTTT
SOX1_HUMAN.H11MO.0.D		human	6328	6343	+	7.50549	6.16e-05	0.143	AAAGATTGCTAGTGAC
HXC13_HUMAN.H11MO.0.D		human	4246	4256	+	11.4194	6.16e-05	0.555	cattttacaag
FOXG1_HUMAN.H11MO.0.D		human	1548	1564	+	11.0141	6.17e-05	0.0405	atttttttttttttttt
Z324A_HUMAN.H11MO.0.C		human	4088	4110	+	10.6627	6.18e-05	0.101	cctgtctccaccctttcctagca
CPEB1_HUMAN.H11MO.0.D		human	6033	6049	+	9.52542	6.19e-05	0.0263	tttttatccctccctgc
SOX2_HUMAN.H11MO.0.A		human	6539	6551	+	11.4925	6.2e-05	0.0905	tctctttctttct
BSH_HUMAN.H11MO.0.D		human	5198	5211	+	11.0577	6.21e-05	0.189	TAATGATATAATTT
STAT1_HUMAN.H11MO.0.A		human	40	58	+	10.3878	6.21e-05	0.149	tccagtccctggaaactac
NFAC4_HUMAN.H11MO.0.C		human	2806	2815	+	11.602	6.23e-05	0.207	AGGAaaacat
SOX10_HUMAN.H11MO.1.A		human	4339	4351	+	11.13	6.23e-05	0.102	GTTTTTTGTTTTC
FOXA1_HUMAN.H11MO.0.A		human	7177	7188	+	11.5821	6.24e-05	0.202	TGTTGGCTTTTG
IKZF1_HUMAN.H11MO.0.C		human	3691	3698	+	11.4024	6.25e-05	0.312	gtgggagg
FOXQ1_HUMAN.H11MO.0.C		human	3191	3202	+	8.44898	6.25e-05	0.514	tgttttttattt
GRHL1_HUMAN.H11MO.0.D		human	3329	3340	+	11.1193	6.26e-05	0.339	CTCCTGTTCTCC
SOX9_HUMAN.H11MO.0.B		human	5486	5501	+	11.0303	6.27e-05	0.216	AAAGCTGGTTCTGTTT
ZN394_HUMAN.H11MO.1.D		human	4854	4862	+	11.2857	6.28e-05	0.197	TAATGGAAT
HEN1_HUMAN.H11MO.0.C		human	8285	8304	+	7.17073	6.29e-05	0.628	GTGAACTCAGCAGCGTTGGT
MYBB_HUMAN.H11MO.0.D		human	6714	6723	+	10.4234	6.3e-05	0.274	TACAGGTTGG
RARG_HUMAN.H11MO.0.B		human	7924	7941	+	10.992	6.3e-05	0.629	gagtcaccacgcccagcc
SMCA5_HUMAN.H11MO.0.C		human	1599	1613	+	10.8531	6.3e-05	0.157	ggctggagtgcagtg
SMCA5_HUMAN.H11MO.0.C		human	7686	7700	+	10.8531	6.3e-05	0.157	ggctggagtgcagtg
SMAD3_HUMAN.H11MO.0.B		human	354	365	+	10.75	6.3e-05	0.0836	ctcttcctcctc
SMAD3_HUMAN.H11MO.0.B		human	372	383	+	10.75	6.3e-05	0.0836	ctcttcctcctc
FOXC2_HUMAN.H11MO.0.D		human	4342	4356	+	9.42063	6.3e-05	0.107	TTTTGTTTTCTCCCA
ZFP82_HUMAN.H11MO.0.C		human	381	404	+	9.84828	6.31e-05	0.0299	ctcctcctccttctcttccccttc
FOXJ2_HUMAN.H11MO.0.C		human	2401	2410	+	11.9341	6.31e-05	0.15	tatttgctta
SOX2_HUMAN.H11MO.1.A		human	1656	1671	+	11.1343	6.32e-05	0.0876	gccattctcctgcctc
RREB1_HUMAN.H11MO.0.D		human	1554	1575	+	8.07778	6.32e-05	0.164	ttttttttttttttttgggggg
FOXL1_HUMAN.H11MO.0.D		human	4337	4355	+	-2.22581	6.33e-05	0.0404	TTGTTTTTTGTTTTCTCCC
IRF2_HUMAN.H11MO.0.A		human	7344	7363	+	8.78788	6.34e-05	0.158	AACATAAAAAGTCAAAGAAA
ZN563_HUMAN.H11MO.0.C		human	1648	1668	+	10.871	6.34e-05	0.231	gggttcacgccattctcctgc
LHX6_HUMAN.H11MO.0.D		human	1468	1477	+	11.6866	6.35e-05	0.203	tcttgattac
LHX6_HUMAN.H11MO.0.D		human	1480	1489	+	11.6866	6.35e-05	0.203	tcttgattac
LHX6_HUMAN.H11MO.0.D		human	3389	3398	+	11.6866	6.35e-05	0.203	TCTTGATTAC
HXC9_HUMAN.H11MO.0.C		human	6297	6306	+	11.2946	6.35e-05	0.558	CTTCATGGCC
NR2F6_HUMAN.H11MO.0.D		human	7352	7369	+	11.0459	6.35e-05	0.3	AAGTCAAAGAAAACATAG
HXB13_HUMAN.H11MO.0.A		human	2398	2407	+	11.3134	6.35e-05	0.448	ttttatttgc
P73_HUMAN.H11MO.1.A		human	3494	3505	+	11.4	6.36e-05	0.317	gcacatgcctat
NR1H2_HUMAN.H11MO.0.D		human	9358	9376	+	-7.5	6.36e-05	0.331	TCATGGACAGAGGTAAATG
PDX1_HUMAN.H11MO.1.A		human	7011	7019	+	10.951	6.39e-05	0.247	TTTAATTAT
GFI1_HUMAN.H11MO.0.C		human	72	81	+	11.4211	6.39e-05	0.345	tctgtgattt
PRRX1_HUMAN.H11MO.0.D		human	6075	6081	+	11.627	6.4e-05	0.579	taacctg
HXC6_HUMAN.H11MO.0.D		human	2369	2383	+	5.22936	6.4e-05	0.0505	tttatttcttccttt
FOXA2_HUMAN.H11MO.0.A		human	2401	2412	+	11.4091	6.41e-05	0.275	tatttgcttaac
TCF7_HUMAN.H11MO.0.A		human	3696	3711	+	11.0526	6.42e-05	0.641	agggagaacaaaggca
SOX7_HUMAN.H11MO.0.D		human	51	66	+	5.54545	6.43e-05	0.3	gaaactaccattcttt
RARG_HUMAN.H11MO.2.D		human	4109	4128	+	10.9286	6.45e-05	0.644	cagggtgaccctgggtacac
SOX18_HUMAN.H11MO.0.D		human	1918	1936	+	10.7982	6.45e-05	0.215	aattaatttgtcaatatcc
FOXL1_HUMAN.H11MO.0.D		human	2300	2318	+	-2.32258	6.46e-05	0.0404	gtgtttattatttaaaatt
LHX3_HUMAN.H11MO.0.C		human	8335	8347	+	10.631	6.47e-05	0.192	CTGATTAATTAGA
DLX6_HUMAN.H11MO.0.D		human	5606	5620	+	11.3366	6.48e-05	0.284	GAATTTTTGTAATTA
FOXA3_HUMAN.H11MO.0.B		human	7175	7187	+	11.2424	6.5e-05	0.276	CATGTTGGCTTTT
HXA11_HUMAN.H11MO.0.D		human	1206	1218	+	11.0339	6.5e-05	0.174	ttaaattttacat
ZN394_HUMAN.H11MO.0.C		human	2421	2440	+	10.7671	6.51e-05	0.107	gaaaaggaatgataagaaga
MYOD1_HUMAN.H11MO.1.A		human	5046	5056	+	11.0909	6.53e-05	0.319	CTGCTGCTGTT
MNX1_HUMAN.H11MO.0.D		human	3168	3186	+	10.6044	6.53e-05	0.13	ctgttttcttctctttgga
PO5F1_HUMAN.H11MO.1.A		human	3847	3856	+	11.1626	6.55e-05	0.261	atatgcaaaa
SMAD4_HUMAN.H11MO.0.B		human	7152	7164	+	11.1429	6.56e-05	0.249	GTGTCTCTCACAG
OSR2_HUMAN.H11MO.0.C		human	5048	5063	+	11.2245	6.57e-05	0.128	GCTGCTGTTGCTGCAG
MEF2C_HUMAN.H11MO.0.A		human	910	922	+	11.0896	6.58e-05	0.105	gtccatttttaaa
FOXF2_HUMAN.H11MO.0.D		human	6080	6090	+	11.1522	6.58e-05	0.137	tgtatgccttt
HNF6_HUMAN.H11MO.0.B		human	1954	1964	+	11.8788	6.59e-05	0.195	gatattgattg
SOX4_HUMAN.H11MO.0.B		human	6534	6545	+	11.1485	6.62e-05	0.105	tcctttctcttt
GCR_HUMAN.H11MO.0.A		human	6565	6579	+	10.9242	6.62e-05	0.22	TGCACACACTGTGAT
MYOD1_HUMAN.H11MO.1.A		human	9261	9271	+	11.0606	6.63e-05	0.319	AGGCAGCTGTG
SOX2_HUMAN.H11MO.0.A		human	4332	4344	+	11.403	6.63e-05	0.0905	GTTTTTTGTTTTT
RREB1_HUMAN.H11MO.0.D		human	1871	1892	+	7.94444	6.65e-05	0.164	attgtgttggctattctgggtc
Z354A_HUMAN.H11MO.0.C		human	1086	1109	+	10.1575	6.66e-05	0.105	gtccagatcatttattatttcttt
USF1_HUMAN.H11MO.0.A		human	540	551	+	9.83077	6.67e-05	0.666	gatcacatggta
ZN563_HUMAN.H11MO.1.C		human	7575	7586	+	10.992	6.68e-05	0.179	catgcagcccag
ZBT7A_HUMAN.H11MO.0.A		human	2952	2960	+	11.7385	6.68e-05	0.668	aagggtctc
KLF6_HUMAN.H11MO.0.A		human	3665	3683	+	10.7273	6.68e-05	0.305	ggatgggtttaggaggggc
EPAS1_HUMAN.H11MO.0.B		human	4150	4158	+	11.3182	6.69e-05	0.667	gtacgtgag
HXD10_HUMAN.H11MO.0.D		human	8491	8500	+	11.3125	6.69e-05	0.137	tgttttgatt
FOXI1_HUMAN.H11MO.0.B		human	6667	6678	+	7.89474	6.71e-05	0.302	AAATCATTGGCC
MEIS3_HUMAN.H11MO.0.D		human	7486	7496	+	11.5143	6.74e-05	0.332	ATTGACAGGGT
HXD11_HUMAN.H11MO.0.D		human	3194	3204	+	10.1026	6.74e-05	0.359	tttttatttcc
FOXL1_HUMAN.H11MO.0.D		human	1549	1567	+	-2.53226	6.74e-05	0.0404	ttttttttttttttttttt
FOXL1_HUMAN.H11MO.0.D		human	1550	1568	+	-2.53226	6.74e-05	0.0404	ttttttttttttttttttt
FOXL1_HUMAN.H11MO.0.D		human	1551	1569	+	-2.53226	6.74e-05	0.0404	ttttttttttttttttttt
ETV5_HUMAN.H11MO.0.C		human	9720	9733	+	11.0091	6.75e-05	0.466	GGGCAGGAATGGGG
KLF8_HUMAN.H11MO.0.C		human	3915	3923	+	11.439	6.76e-05	0.675	tagtgtgtg
ZBT7B_HUMAN.H11MO.0.D		human	1678	1698	+	8.84848	6.76e-05	0.337	ccgcgtagctgggactacagg
ZF64A_HUMAN.H11MO.0.D		human	8039	8054	+	10.4472	6.78e-05	0.373	gtggcccagggatgcc
DMBX1_HUMAN.H11MO.0.D		human	1416	1435	+	11.0549	6.79e-05	0.192	tctattcttttcaattaata
MYNN_HUMAN.H11MO.0.D		human	4899	4915	+	10.5857	6.8e-05	0.458	GGACTTTTGAGGGGAAA
ATF4_HUMAN.H11MO.0.A		human	4550	4561	+	9.5	6.82e-05	0.682	AGCTGATGGAAT
ELF3_HUMAN.H11MO.0.A		human	7031	7044	+	11.0455	6.83e-05	0.682	AATGAAGGAAATGA
CPEB1_HUMAN.H11MO.0.D		human	9668	9684	+	9.27119	6.83e-05	0.0274	TTTTTAGATTTTTAACT
ZN667_HUMAN.H11MO.0.C		human	8396	8414	+	10.6736	6.83e-05	0.34	GTTGATTGAATAGCTCACC
ZSC31_HUMAN.H11MO.0.C		human	1599	1616	+	10.305	6.85e-05	0.31	ggctggagtgcagtggcg
FOXG1_HUMAN.H11MO.0.D		human	1549	1565	+	10.8451	6.86e-05	0.0405	ttttttttttttttttt
FOXG1_HUMAN.H11MO.0.D		human	1550	1566	+	10.8451	6.86e-05	0.0405	ttttttttttttttttt
FOXG1_HUMAN.H11MO.0.D		human	1551	1567	+	10.8451	6.86e-05	0.0405	ttttttttttttttttt
FOXG1_HUMAN.H11MO.0.D		human	1552	1568	+	10.8451	6.86e-05	0.0405	ttttttttttttttttt
FOXG1_HUMAN.H11MO.0.D		human	1553	1569	+	10.8451	6.86e-05	0.0405	ttttttttttttttttt
GSX1_HUMAN.H11MO.0.D		human	2084	2098	+	10.6142	6.86e-05	0.302	tcattagcattttgt
ZFP28_HUMAN.H11MO.0.C		human	1437	1456	+	7.56061	6.88e-05	0.0378	atttgtctattcttttgcca
LMX1A_HUMAN.H11MO.0.D		human	5893	5911	+	10.0594	6.89e-05	0.134	TGTTTAATACTttttttta
TBX1_HUMAN.H11MO.0.D		human	6204	6223	+	8.55046	6.89e-05	0.687	cgtagggctgttgtggggat
GSX2_HUMAN.H11MO.0.D		human	7407	7422	+	10.8761	6.89e-05	0.199	CAAATGGGATTTTAAA
ZN586_HUMAN.H11MO.0.C		human	3145	3164	+	-6.62121	6.89e-05	0.343	gaccctggaaggcttaaatg
OZF_HUMAN.H11MO.0.C		human	4166	4189	+	-16.8154	6.91e-05	0.0822	tggacttgctaaaatcatattcca
P5F1B_HUMAN.H11MO.0.D		human	6085	6100	+	10.0964	6.92e-05	0.245	gcctttgcatacccag
HXB8_HUMAN.H11MO.0.C		human	8397	8407	+	10.4	6.93e-05	0.209	TTGATTGAATA
PO3F1_HUMAN.H11MO.0.C		human	9219	9232	+	11.0495	6.94e-05	0.315	ATTTTTAATGCAAC
NR2E3_HUMAN.H11MO.0.C		human	7351	7364	+	10.6566	6.94e-05	0.693	AAAGTCAAAGAAAA
MLXPL_HUMAN.H11MO.0.D		human	4505	4523	+	8.26606	6.95e-05	0.693	CCATGTGCAGCCAGTGTCA
HXD8_HUMAN.H11MO.0.D		human	4628	4638	+	10.4286	6.95e-05	0.154	TATTTTGCAGA
ANDR_HUMAN.H11MO.0.A		human	797	814	+	10.6797	6.96e-05	0.27	tgtatcttgttgttttaa
ZFHX3_HUMAN.H11MO.0.D		human	8335	8345	+	11.2589	6.98e-05	0.573	CTGATTAATTA
FOXA1_HUMAN.H11MO.0.A		human	2401	2412	+	11.3881	6.99e-05	0.202	tatttgcttaac
MEF2A_HUMAN.H11MO.0.A		human	6480	6492	+	11	6.99e-05	0.0997	TTCTCTTTTTGGC
STAT6_HUMAN.H11MO.0.B		human	44	54	+	11.0364	6.99e-05	0.348	gtccctggaaa
BATF_HUMAN.H11MO.0.A		human	4818	4835	+	10.9104	7e-05	0.31	TCTACAAATTTGACTCCT
NKX23_HUMAN.H11MO.0.D		human	2599	2609	+	11.3211	7.01e-05	0.193	ttcaagtgctt
CR3L2_HUMAN.H11MO.0.D		human	3183	3195	+	10.6885	7.01e-05	0.701	tggagacgtgttt
HXD9_HUMAN.H11MO.0.D		human	2366	2375	+	11.6905	7.02e-05	0.309	agttttattt
NR0B1_HUMAN.H11MO.0.D		human	9440	9449	+	11.2936	7.03e-05	0.46	GAGTGCGACA
ZN563_HUMAN.H11MO.0.C		human	2839	2859	+	10.7177	7.04e-05	0.231	aggggtcctgccagcagcacc
MESP1_HUMAN.H11MO.0.D		human	7267	7277	+	11.2927	7.05e-05	0.358	TCAGGTGTGTA
HNF1B_HUMAN.H11MO.0.A		human	6590	6604	+	10.3731	7.08e-05	0.229	GGGCAATATTTTACT
HXB7_HUMAN.H11MO.0.C		human	1482	1491	+	10.8444	7.09e-05	0.239	ttgattactt
ZN410_HUMAN.H11MO.0.D		human	1404	1416	+	4.44944	7.1e-05	0.267	aattctgggatct
PBX3_HUMAN.H11MO.1.A		human	1959	1967	+	11.3333	7.11e-05	0.284	tgattggta
HXC10_HUMAN.H11MO.0.D		human	1067	1085	+	10.8889	7.12e-05	0.12	agattttaattttaatgaa
RFX5_HUMAN.H11MO.1.A		human	9980	9990	+	11.0658	7.12e-05	0.227	ctgtctctatg
SOX9_HUMAN.H11MO.0.B		human	4327	4342	+	10.803	7.15e-05	0.216	CAGAGGTTTTTTGTTT
TWST1_HUMAN.H11MO.0.A		human	3402	3418	+	10.4697	7.15e-05	0.26	ACTTATGGTCtctattt
GATA1_HUMAN.H11MO.0.A		human	2419	2437	+	11.197	7.15e-05	0.714	ttgaaaaggaatgataaga
MESP1_HUMAN.H11MO.0.D		human	6278	6288	+	11.2805	7.16e-05	0.358	acaggtgTCTG
WT1_HUMAN.H11MO.1.B		human	5252	5262	+	11.25	7.17e-05	0.358	ATGGGAGGGAG
ZN563_HUMAN.H11MO.1.C		human	3591	3602	+	10.888	7.18e-05	0.179	GAAGCAGGACTG
ZSC22_HUMAN.H11MO.0.C		human	6370	6385	+	9.82114	7.19e-05	0.359	GAGGTGGTGGAGAAGG
OLIG1_HUMAN.H11MO.0.D		human	5887	5900	+	3.33846	7.19e-05	0.239	AACATTTGTTTAAT
RORA_HUMAN.H11MO.0.C		human	6693	6705	+	11.0404	7.2e-05	0.719	CAGTGGGCCAGGC
RX_HUMAN.H11MO.0.D		human	3463	3473	+	11.8169	7.2e-05	0.322	ctaattggcct
HBP1_HUMAN.H11MO.0.D		human	5706	5714	+	11.5556	7.2e-05	0.296	actcattca
IRF7_HUMAN.H11MO.0.C		human	7075	7084	+	11.0761	7.24e-05	0.241	AAAAGGGAAA
IRF7_HUMAN.H11MO.0.C		human	8732	8741	+	11.0761	7.24e-05	0.241	gaAATGGAAA
TBP_HUMAN.H11MO.0.A		human	5296	5305	+	10.5897	7.25e-05	0.72	ATATAAATGC
THAP1_HUMAN.H11MO.0.C		human	1697	1718	+	10.1773	7.25e-05	0.241	ggcgcccgccaccacgcccggc
HXC6_HUMAN.H11MO.0.D		human	984	998	+	4.76147	7.25e-05	0.052	atcatatatgccttt
FOXJ2_HUMAN.H11MO.0.C		human	119	128	+	11.8681	7.26e-05	0.15	tatttgttgt
PPARG_HUMAN.H11MO.1.A		human	9365	9373	+	11.3939	7.26e-05	0.725	CAGAGGTAA
LHX9_HUMAN.H11MO.0.D		human	6998	7015	+	10.9254	7.27e-05	0.32	CTCATTAGGATATTTTAA
HIC2_HUMAN.H11MO.0.D		human	7216	7226	+	11.8667	7.28e-05	0.423	CAGTGCCCGGT
HSF2_HUMAN.H11MO.0.A		human	2738	2751	+	10.5137	7.28e-05	0.727	cgaaagtgctagga
MEOX1_HUMAN.H11MO.0.D		human	3554	3569	+	10.7738	7.29e-05	0.341	AATAATTATGCTAAAA
EGR2_HUMAN.H11MO.1.A		human	6367	6382	+	10.5818	7.3e-05	0.364	GATGAGGTGGTGGAGA
SOX15_HUMAN.H11MO.0.D		human	5430	5436	+	12.1468	7.31e-05	0.624	CATTGTT
GRHL1_HUMAN.H11MO.0.D		human	1850	1861	+	10.9266	7.32e-05	0.339	ggcctgttctac
ZN140_HUMAN.H11MO.0.C		human	8587	8610	+	7.13761	7.33e-05	0.676	cgggttcaagcaattcttctgcct
FOXG1_HUMAN.H11MO.0.D		human	2638	2654	+	10.7324	7.35e-05	0.0405	AATATGTATGTATATGT
FOXL1_HUMAN.H11MO.0.D		human	1432	1450	+	-2.95161	7.35e-05	0.0404	aatatatttgtctattctt
PO4F2_HUMAN.H11MO.0.D		human	259	271	+	11.044	7.36e-05	0.248	tattaatttgtgg
GFI1_HUMAN.H11MO.0.C		human	8755	8764	+	11.3026	7.36e-05	0.345	TCAGTGATTT
RREB1_HUMAN.H11MO.0.D		human	4329	4350	+	7.67778	7.37e-05	0.164	GAGGTTTTTTGTTTTTTGTTTT
FOXJ3_HUMAN.H11MO.1.B		human	8660	8672	+	9.38806	7.4e-05	0.0583	atttttctatttt
ZN549_HUMAN.H11MO.0.C		human	2853	2872	+	9.27273	7.4e-05	0.738	cagcaccgattgggcaggag
BHE41_HUMAN.H11MO.0.D		human	7877	7896	+	9.52294	7.41e-05	0.74	ggtgatccacctgcctcggc
LMX1A_HUMAN.H11MO.0.D		human	3976	3994	+	9.90099	7.42e-05	0.134	ttattACTATGATATTTTA
ZN394_HUMAN.H11MO.1.D		human	2422	2430	+	11.0429	7.43e-05	0.197	aaaaggaat
ZKSC3_HUMAN.H11MO.0.D		human	9325	9335	+	10.8816	7.44e-05	0.743	TTTGGGGCTAG
NR2E1_HUMAN.H11MO.0.D		human	1498	1514	+	8.91463	7.44e-05	0.371	aagtactaaagtcaggt
RXRG_HUMAN.H11MO.0.B		human	1369	1381	+	8.06061	7.46e-05	0.745	tgtcaaagatcag
LEF1_HUMAN.H11MO.0.A		human	7182	7195	+	10.6903	7.46e-05	0.108	GCTTTTGCTCTCCA
KLF15_HUMAN.H11MO.0.A		human	6370	6388	+	9.06061	7.47e-05	0.746	GAGGTGGTGGAGAAGGACA
HME1_HUMAN.H11MO.0.D		human	8451	8467	+	10.7463	7.47e-05	0.714	TTTAATTAAGCCTAAAA
ZF64A_HUMAN.H11MO.0.D		human	7217	7232	+	10.2683	7.48e-05	0.373	AGTGCCCGGTGCCCAG
NDF1_HUMAN.H11MO.0.A		human	3800	3809	+	11.197	7.49e-05	0.744	TACAGATGGT
SOX10_HUMAN.H11MO.1.A		human	3258	3270	+	10.89	7.5e-05	0.102	CTCCTTTTTCCTT
FOXL1_HUMAN.H11MO.0.D		human	8492	8510	+	-3.06452	7.52e-05	0.0404	gttttgatttttttttttt
TLX1_HUMAN.H11MO.0.D		human	8641	8657	+	10.5806	7.53e-05	0.379	ctgccaccacgcccagc
CUX1_HUMAN.H11MO.0.C		human	6936	6949	+	10.9524	7.54e-05	0.741	GGGGTTATTGATTC
TYY1_HUMAN.H11MO.0.A		human	7584	7595	+	9.09091	7.54e-05	0.753	caggatggcttc
SOX18_HUMAN.H11MO.0.D		human	115	133	+	10.4771	7.55e-05	0.215	atagtatttgttgttttct
ZNF85_HUMAN.H11MO.0.C		human	4544	4563	+	10.0091	7.56e-05	0.377	GTTAGAAGCTGATGGAATTC
ZFP82_HUMAN.H11MO.0.C		human	5857	5880	+	9.50345	7.57e-05	0.0337	TTCTATTTGATTGAAACTACTTAT
ZN418_HUMAN.H11MO.1.D		human	2457	2468	+	11.1061	7.6e-05	0.684	ttctgattttag
HSF1_HUMAN.H11MO.1.A		human	1406	1414	+	10.9868	7.61e-05	0.758	ttctgggat
VSX1_HUMAN.H11MO.0.D		human	8453	8466	+	11.1102	7.61e-05	0.445	TAATTAAGCCTAAA
MEOX1_HUMAN.H11MO.0.D		human	6997	7012	+	10.6905	7.61e-05	0.341	ACTCATTAGGATATTT
PO3F3_HUMAN.H11MO.0.D		human	8370	8386	+	10.5891	7.62e-05	0.0818	TCAAATTATGCATGAGT
IRF3_HUMAN.H11MO.0.B		human	8112	8131	+	10.2969	7.62e-05	0.243	GACTGGGAAATTGGAAAAAA
NFAC1_HUMAN.H11MO.0.B		human	6896	6910	+	10.8455	7.62e-05	0.215	ATGGAATGAGAGACT
MEF2A_HUMAN.H11MO.0.A		human	910	922	+	10.8657	7.63e-05	0.0997	gtccatttttaaa
CPEB1_HUMAN.H11MO.0.D		human	6547	6563	+	8.98305	7.63e-05	0.0288	tttctATCATTTTCATT
SMAD4_HUMAN.H11MO.0.B		human	6104	6116	+	10.9082	7.65e-05	0.249	ttggctcccactt
HMX1_HUMAN.H11MO.0.D		human	2214	2230	+	9.43956	7.68e-05	0.145	ttttattgtattttaat
SOX2_HUMAN.H11MO.1.A		human	1892	1907	+	10.8507	7.68e-05	0.0913	ctttttcttttccaca
FOXD3_HUMAN.H11MO.0.D		human	1481	1495	+	10.4242	7.69e-05	0.334	cttgattactttaca
MAFA_HUMAN.H11MO.0.D		human	1659	1679	+	10.4382	7.7e-05	0.17	attctcctgcctcagcttccc
NKX23_HUMAN.H11MO.0.D		human	4075	4085	+	11.2202	7.72e-05	0.193	cctaagtggga
MEIS1_HUMAN.H11MO.0.A		human	8335	8346	+	10.964	7.74e-05	0.35	CTGATTAATTAG
ZN350_HUMAN.H11MO.0.C		human	7639	7656	+	10.6931	7.76e-05	0.21	gagtcttttttttttttt
OLIG1_HUMAN.H11MO.0.D		human	7122	7135	+	3	7.77e-05	0.239	AGCATATCTTTTCC
PDX1_HUMAN.H11MO.1.A		human	5941	5949	+	10.8039	7.77e-05	0.247	tttaattac
FOXC2_HUMAN.H11MO.0.D		human	721	735	+	8.96032	7.77e-05	0.11	tgttgttgtcccacg
Z354A_HUMAN.H11MO.0.C		human	1413	1436	+	9.88356	7.78e-05	0.105	atctctattcttttcaattaatat
FOXO3_HUMAN.H11MO.0.B		human	7089	7098	+	11.303	7.79e-05	0.254	CTTGTTTATC
ZN436_HUMAN.H11MO.0.C		human	4892	4915	+	-4.15385	7.81e-05	0.78	CCTCAGAGGACTTTTGAGGGGAAA
NRF1_HUMAN.H11MO.0.A		human	5000	5016	+	8.06154	7.83e-05	0.782	TGCTACGCGTGTGCTCG
VEZF1_HUMAN.H11MO.0.C		human	5447	5468	+	10.2292	7.83e-05	0.267	GGATATAGAGCAGCAGGGGAGA
ZN502_HUMAN.H11MO.0.C		human	8539	8558	+	1.25	7.84e-05	0.229	ggatggagtgcagtggcacg
ZFP28_HUMAN.H11MO.0.C		human	3364	3383	+	7.24242	7.84e-05	0.0378	TTTGTTCTTTTCTTGTGTTT
MAFF_HUMAN.H11MO.0.B		human	6866	6883	+	10.448	7.84e-05	0.213	TGCTGATTCTTCTGATAG
PO5F1_HUMAN.H11MO.1.A		human	5300	5309	+	11	7.85e-05	0.261	AAATGCAAAA
NKX61_HUMAN.H11MO.0.B		human	8337	8355	+	10.7015	7.85e-05	0.158	GATTAATTAGATGACAATC
PO2F1_HUMAN.H11MO.0.C		human	4686	4701	+	10.8289	7.85e-05	0.398	CCATGTATGGAAATAA
BATF3_HUMAN.H11MO.0.B		human	1579	1595	+	10.7273	7.86e-05	0.256	gagtctcactctgtcac
ZN410_HUMAN.H11MO.0.D		human	7944	7956	+	4.11236	7.86e-05	0.267	cattatgagattt
TLX1_HUMAN.H11MO.0.D		human	7571	7587	+	10.5269	7.89e-05	0.379	gttgcatgcagcccagg
ZN394_HUMAN.H11MO.1.D		human	5787	5795	+	10.8857	7.89e-05	0.197	gaaaggagT
HXB6_HUMAN.H11MO.0.D		human	8299	8311	+	9.29464	7.92e-05	0.256	GTTGGTTTATGAA
AIRE_HUMAN.H11MO.0.C		human	5925	5942	+	10.8556	7.93e-05	0.686	aggggtacaagtggtttt
ZN384_HUMAN.H11MO.0.C		human	5471	5482	+	11.5543	7.93e-05	0.792	ACAAAAAATCTG
ESX1_HUMAN.H11MO.0.D		human	8451	8467	+	10.8462	7.95e-05	0.765	TTTAATTAAGCCTAAAA
FOXJ3_HUMAN.H11MO.0.A		human	1549	1561	+	8.86364	7.96e-05	0.0282	ttttttttttttt
FOXJ3_HUMAN.H11MO.0.A		human	1550	1562	+	8.86364	7.96e-05	0.0282	ttttttttttttt
FOXJ3_HUMAN.H11MO.0.A		human	1551	1563	+	8.86364	7.96e-05	0.0282	ttttttttttttt
FOXJ3_HUMAN.H11MO.0.A		human	1552	1564	+	8.86364	7.96e-05	0.0282	ttttttttttttt
FOXJ3_HUMAN.H11MO.0.A		human	1553	1565	+	8.86364	7.96e-05	0.0282	ttttttttttttt
FOXJ3_HUMAN.H11MO.0.A		human	1554	1566	+	8.86364	7.96e-05	0.0282	ttttttttttttt
FOXJ3_HUMAN.H11MO.0.A		human	1555	1567	+	8.86364	7.96e-05	0.0282	ttttttttttttt
FOXJ3_HUMAN.H11MO.0.A		human	1556	1568	+	8.86364	7.96e-05	0.0282	ttttttttttttt
FOXJ3_HUMAN.H11MO.0.A		human	1557	1569	+	8.86364	7.96e-05	0.0282	ttttttttttttt
FOXJ3_HUMAN.H11MO.0.A		human	7644	7656	+	8.86364	7.96e-05	0.0282	ttttttttttttt
FOXJ3_HUMAN.H11MO.0.A		human	7645	7657	+	8.86364	7.96e-05	0.0282	ttttttttttttt
FOXJ3_HUMAN.H11MO.0.A		human	7646	7658	+	8.86364	7.96e-05	0.0282	ttttttttttttt
FOXJ3_HUMAN.H11MO.0.A		human	7647	7659	+	8.86364	7.96e-05	0.0282	ttttttttttttt
FOXJ3_HUMAN.H11MO.0.A		human	8499	8511	+	8.86364	7.96e-05	0.0282	ttttttttttttt
FOXJ3_HUMAN.H11MO.0.A		human	8500	8512	+	8.86364	7.96e-05	0.0282	ttttttttttttt
ZNF41_HUMAN.H11MO.1.C		human	523	534	+	11.0303	7.97e-05	0.265	cacaagtgaaat
ZIC2_HUMAN.H11MO.0.D		human	5731	5745	+	10.6818	7.98e-05	0.294	tgctgccctctgtgc
MZF1_HUMAN.H11MO.0.B		human	6215	6227	+	11.1515	7.98e-05	0.796	tgtggggattaag
CPEB1_HUMAN.H11MO.0.D		human	7645	7661	+	8.86441	7.98e-05	0.0288	tttttttttttttttga
PTF1A_HUMAN.H11MO.0.B		human	5045	5062	+	10.4954	7.98e-05	0.253	GCTGCTGCTGTTGCTGCA
RORG_HUMAN.H11MO.0.C		human	6691	6702	+	10.9083	7.98e-05	0.496	GGCAGTGGGCCA
ZFP28_HUMAN.H11MO.0.C		human	444	463	+	7.19697	7.99e-05	0.0378	ttcttcttcttcttcttctc
ZN582_HUMAN.H11MO.0.C		human	4380	4403	+	7.05634	7.99e-05	0.398	TTCATGGTTTTGGATGGAAAATAT
PO2F1_HUMAN.H11MO.0.C		human	5296	5311	+	10.8026	8e-05	0.398	ATATAAATGCAAAAAT
ZN282_HUMAN.H11MO.0.D		human	1987	2000	+	10.7912	8.01e-05	0.8	caagttggggaaaa
PBX1_HUMAN.H11MO.1.C		human	1955	1969	+	10.6974	8.02e-05	0.365	atattgattggtatt
VEZF1_HUMAN.H11MO.0.C		human	6363	6384	+	10.1875	8.04e-05	0.267	GTAGGATGAGGTGGTGGAGAAG
GATA5_HUMAN.H11MO.0.D		human	8755	8771	+	11.0918	8.04e-05	0.45	TCAGTGATTTATTGGAT
BARX1_HUMAN.H11MO.0.D		human	2296	2307	+	10.7434	8.05e-05	0.386	ataagtgtttat
BCL6_HUMAN.H11MO.0.A		human	8427	8439	+	10.6567	8.07e-05	0.2	CACATTCTAGGGA
TEAD1_HUMAN.H11MO.0.A		human	6884	6895	+	10.9455	8.09e-05	0.262	GAATTCCAGAAT
ZBTB6_HUMAN.H11MO.0.C		human	6372	6384	+	10.5606	8.09e-05	0.312	GGTGGTGGAGAAG
ATF2_HUMAN.H11MO.2.C		human	4887	4897	+	4.45714	8.1e-05	0.809	GATGACCTCAG
PATZ1_HUMAN.H11MO.1.C		human	7078	7086	+	10.9394	8.1e-05	0.457	AGGGAAAGG
LMX1B_HUMAN.H11MO.0.D		human	1917	1934	+	10.4022	8.13e-05	0.677	gaattaatttgtcaatat
ZFP28_HUMAN.H11MO.0.C		human	1552	1571	+	7.15152	8.14e-05	0.0378	ttttttttttttttttttgg
FOXO3_HUMAN.H11MO.0.B		human	124	133	+	11.2879	8.14e-05	0.254	gttgttttct
FOXF2_HUMAN.H11MO.0.D		human	2401	2411	+	10.8804	8.14e-05	0.137	tatttgcttaa
PO3F4_HUMAN.H11MO.0.D		human	147	163	+	10.1273	8.16e-05	0.344	cccttagcataatgtcc
SOX21_HUMAN.H11MO.0.D		human	9292	9307	+	9.82418	8.18e-05	0.758	TTAAAATTTTAGTGTC
ONEC3_HUMAN.H11MO.0.D		human	9670	9681	+	10.7115	8.18e-05	0.163	TTTAGATTTTTA
GMEB2_HUMAN.H11MO.0.D		human	4148	4158	+	10.7714	8.21e-05	0.792	TGgtacgtgag
P5F1B_HUMAN.H11MO.0.D		human	1286	1301	+	9.74699	8.22e-05	0.245	ttttttgcatgtggat
FOXD2_HUMAN.H11MO.0.D		human	2174	2192	+	7.58065	8.23e-05	0.13	aatgtaaatggtattgcac
PBX3_HUMAN.H11MO.1.A		human	133	141	+	11.1212	8.23e-05	0.284	tgactggct
ZN490_HUMAN.H11MO.0.C		human	9126	9149	+	-9.13846	8.23e-05	0.409	TGTATCTGTTGAAGCATGCATGCA
HNF4A_HUMAN.H11MO.0.A		human	9426	9439	+	10.1212	8.24e-05	0.411	GAGTCCAGAGTCTT
MYBB_HUMAN.H11MO.0.D		human	2502	2511	+	10.2703	8.24e-05	0.274	tgcaggtttt
STAT2_HUMAN.H11MO.0.A		human	8151	8169	+	9.37879	8.24e-05	0.205	GAGAaaaacaaaataaaac
FUBP1_HUMAN.H11MO.0.D		human	5541	5552	+	10.7683	8.25e-05	0.0894	TTGTGATGTTTT
NKX61_HUMAN.H11MO.0.B		human	5562	5580	+	10.6269	8.28e-05	0.158	CAGCAATGGCAATATAATC
ID4_HUMAN.H11MO.0.D		human	6277	6287	+	10.9859	8.28e-05	0.827	aacaggtgTCT
ZN418_HUMAN.H11MO.0.C		human	4338	4354	+	10.38	8.29e-05	0.208	TGTTTTTTGTTTTCTCC
EGR2_HUMAN.H11MO.0.A		human	3683	3700	+	10.1935	8.3e-05	0.276	ctgtctatgtgggaggga
HNF1B_HUMAN.H11MO.1.A		human	3807	3817	+	10.5455	8.31e-05	0.184	GGTTAAGGATT
PPARG_HUMAN.H11MO.0.A		human	5457	5473	+	10.4242	8.32e-05	0.831	CAGCAGGGGAGAAGACA
PO3F3_HUMAN.H11MO.0.D		human	3124	3140	+	10.4806	8.33e-05	0.0818	gataaatatgcatgtaa
PRDM1_HUMAN.H11MO.0.A		human	4949	4962	+	10.3636	8.34e-05	0.278	GAAAATGAAACTTC
HXB7_HUMAN.H11MO.0.C		human	8758	8767	+	10.5111	8.35e-05	0.239	GTGATTTATT
NFIC_HUMAN.H11MO.0.A		human	8765	8781	+	10.5	8.35e-05	0.301	ATTGGATTCCATCCATA
PAX7_HUMAN.H11MO.0.D		human	5860	5870	+	8.74444	8.39e-05	0.736	TATTTGATTGA
MAFF_HUMAN.H11MO.0.B		human	1663	1680	+	10.344	8.39e-05	0.213	tcctgcctcagcttcccg
PLAG1_HUMAN.H11MO.0.D		human	9398	9414	+	9.93878	8.4e-05	0.473	GAGGGCACAACTCTGGA
CEBPD_HUMAN.H11MO.0.C		human	2814	2824	+	10.789	8.41e-05	0.82	attgcctaact
SOX1_HUMAN.H11MO.0.D		human	8743	8758	+	6.57143	8.41e-05	0.156	TAAAAATCTCAGTCAG
NR1H2_HUMAN.H11MO.0.D		human	1496	1514	+	-8.73469	8.41e-05	0.331	gaaagtactaaagtcaggt
ATF2_HUMAN.H11MO.0.B		human	5102	5112	+	10.7273	8.42e-05	0.841	GATGAGCTCAT
FOXJ3_HUMAN.H11MO.0.A		human	5852	5864	+	8.69697	8.42e-05	0.0286	ATGTTTTCTATTT
ZKSC1_HUMAN.H11MO.0.B		human	656	674	+	9.43939	8.44e-05	0.28	aactgcccaactgtgttct
STA5B_HUMAN.H11MO.0.A		human	1107	1118	+	10.6667	8.44e-05	0.384	tttcatagaaca
Z354A_HUMAN.H11MO.0.C		human	1543	1566	+	9.73973	8.44e-05	0.105	ctttaatttttttttttttttttt
CPEB1_HUMAN.H11MO.0.D		human	3253	3269	+	8.71186	8.45e-05	0.029	TTTTTCTCCTTTTTCCT
HXA11_HUMAN.H11MO.0.D		human	8446	8458	+	10.7627	8.47e-05	0.174	ATAAATTTAATTA
IRF4_HUMAN.H11MO.0.A		human	8469	8486	+	9.55556	8.47e-05	0.845	AAATCAGGATATGAAAAA
TWST1_HUMAN.H11MO.0.A		human	869	885	+	10.1667	8.47e-05	0.26	ccatctgtacagcttta
HXB8_HUMAN.H11MO.0.C		human	8335	8345	+	9.81111	8.48e-05	0.209	CTGATTAATTA
HIC2_HUMAN.H11MO.0.D		human	4739	4749	+	11.6533	8.48e-05	0.423	AAATGCCAGAA
THB_HUMAN.H11MO.0.C		human	8717	8733	+	10.2889	8.49e-05	0.424	ctcctgacttcaggtga
HXD11_HUMAN.H11MO.0.D		human	5906	5916	+	9.94872	8.49e-05	0.359	tttttatttca
SOX9_HUMAN.H11MO.1.B		human	3362	3370	+	11.0303	8.5e-05	0.188	TCTTTGTTC
MYF6_HUMAN.H11MO.0.C		human	7884	7890	+	12.8532	8.51e-05	0.847	cacctgc
NANOG_HUMAN.H11MO.1.B		human	7420	7430	+	10.8636	8.51e-05	0.42	AAACCATTAAC
HIF1A_HUMAN.H11MO.0.C		human	4150	4157	+	10.8485	8.51e-05	0.85	gtacgtga
ZN418_HUMAN.H11MO.0.C		human	6391	6407	+	10.33	8.53e-05	0.208	AGCTTCCAGCATCTTCT
PBX3_HUMAN.H11MO.1.A		human	6670	6678	+	10.9394	8.54e-05	0.284	TCATTGGCC
EGR1_HUMAN.H11MO.0.A		human	6366	6382	+	10.4364	8.55e-05	0.427	GGATGAGGTGGTGGAGA
SOX4_HUMAN.H11MO.0.B		human	3259	3270	+	10.7525	8.55e-05	0.105	TCCTTTTTCCTT
TAL1_HUMAN.H11MO.1.A		human	9257	9271	+	10.7248	8.57e-05	0.856	TGTAAGGCAGCTGTG
PITX2_HUMAN.H11MO.0.D		human	2747	2756	+	11.0306	8.58e-05	0.163	taggattaca
BACH2_HUMAN.H11MO.0.A		human	535	545	+	10.4364	8.61e-05	0.855	tgctggatcac
NFAC1_HUMAN.H11MO.0.B		human	4946	4960	+	10.6909	8.62e-05	0.215	ATAGAAAATGAAACT
GATA2_HUMAN.H11MO.0.A		human	8668	8686	+	10.8333	8.62e-05	0.427	atttttagtagagataggg
BHA15_HUMAN.H11MO.0.B		human	5453	5463	+	10.4141	8.62e-05	0.431	AGAGCAGCAGG
HXB6_HUMAN.H11MO.0.D		human	8334	8346	+	9.09821	8.64e-05	0.256	TCTGATTAATTAG
FOS_HUMAN.H11MO.0.A		human	1758	1766	+	10.4545	8.64e-05	0.216	gttagtcag
BPTF_HUMAN.H11MO.0.D		human	1560	1571	+	10.7129	8.65e-05	0.0512	ttttttttttgg
SMCA5_HUMAN.H11MO.0.C		human	7569	7583	+	10.3497	8.65e-05	0.172	gagttgcatgcagcc
HMX1_HUMAN.H11MO.0.D		human	614	630	+	9.15385	8.65e-05	0.145	cacaattgcttgatcat
ZN257_HUMAN.H11MO.0.C		human	1661	1672	+	10.2615	8.65e-05	0.267	tctcctgcctca
NFAC4_HUMAN.H11MO.0.C		human	4394	4403	+	11.2959	8.66e-05	0.216	TGGAAAATAT
NR1H3_HUMAN.H11MO.1.B		human	9397	9406	+	11.0303	8.66e-05	0.865	AGAGGGCACA
LMX1A_HUMAN.H11MO.0.D		human	2657	2675	+	9.56436	8.66e-05	0.134	TTATTAATATAACAATATT
ZN281_HUMAN.H11MO.0.A		human	3687	3701	+	8.40909	8.67e-05	0.865	ctatgtgggagggag
FOXO4_HUMAN.H11MO.0.C		human	2300	2308	+	11.4382	8.68e-05	0.103	gtgtttatt
BPTF_HUMAN.H11MO.0.D		human	564	575	+	10.703	8.69e-05	0.0512	gtttttgtgcgg
ZN410_HUMAN.H11MO.0.D		human	7529	7541	+	3.77528	8.69e-05	0.267	TATGATGGTCTAG
ZN320_HUMAN.H11MO.0.C		human	3900	3919	+	8.15152	8.69e-05	0.289	agaggatcactgggatagtg
ZN708_HUMAN.H11MO.1.D		human	3487	3495	+	11.197	8.7e-05	0.434	aggctcagc
MAFA_HUMAN.H11MO.0.D		human	5043	5063	+	10.2247	8.71e-05	0.17	TTGCTGCTGCTGTTGCTGCAG
FUBP1_HUMAN.H11MO.0.D		human	1727	1738	+	10.7073	8.71e-05	0.0894	ttgtatttttag
FUBP1_HUMAN.H11MO.0.D		human	7812	7823	+	10.7073	8.71e-05	0.0894	ttgtatttttag
MYOG_HUMAN.H11MO.0.B		human	7881	7893	+	10	8.71e-05	0.473	atccacctgcctc
DUX4_HUMAN.H11MO.0.A		human	5505	5515	+	8.28788	8.72e-05	0.269	AGATTAGGTTC
NFAC3_HUMAN.H11MO.0.B		human	8123	8131	+	11.2347	8.73e-05	0.436	TGGAAAAAA
FOXO3_HUMAN.H11MO.0.B		human	3292	3301	+	11.1212	8.76e-05	0.254	TTTGTTGACA
KLF6_HUMAN.H11MO.0.A		human	7690	7708	+	10.2879	8.76e-05	0.305	ggagtgcagtggcatggtc
PAX4_HUMAN.H11MO.0.D		human	8128	8139	+	10.5323	8.77e-05	0.377	AAAATAATTCAT
ARNT_HUMAN.H11MO.0.B		human	4150	4158	+	11.1364	8.77e-05	0.865	gtacgtgag
MAZ_HUMAN.H11MO.0.A		human	3691	3712	+	9.64336	8.77e-05	0.175	gtgggagggagaacaaaggcat
MYB_HUMAN.H11MO.0.A		human	6311	6322	+	10.8485	8.79e-05	0.869	GGAAACCGTTGC
PO4F2_HUMAN.H11MO.0.D		human	8337	8349	+	10.6923	8.79e-05	0.248	GATTAATTAGATG
FOXG1_HUMAN.H11MO.0.D		human	1391	1407	+	10.4366	8.8e-05	0.0455	tttgtgtaggtataatt
NFAC2_HUMAN.H11MO.0.B		human	8123	8131	+	11.3902	8.8e-05	0.22	TGGAAAAAA
HMGA1_HUMAN.H11MO.0.D		human	1729	1735	+	9.40476	8.81e-05	0.14	gtatttt
HMGA1_HUMAN.H11MO.0.D		human	2221	2227	+	9.40476	8.81e-05	0.14	gtatttt
HMGA1_HUMAN.H11MO.0.D		human	4627	4633	+	9.40476	8.81e-05	0.14	GTATTTT
HMGA1_HUMAN.H11MO.0.D		human	7814	7820	+	9.40476	8.81e-05	0.14	gtatttt
HMGA1_HUMAN.H11MO.0.D		human	8001	8007	+	9.40476	8.81e-05	0.14	gtatttt
HXD10_HUMAN.H11MO.0.D		human	5683	5692	+	10.9464	8.81e-05	0.145	AGTTTTAATT
BARX1_HUMAN.H11MO.0.D		human	4380	4391	+	10.6372	8.82e-05	0.386	TTCATGGTTTTG
RREB1_HUMAN.H11MO.0.D		human	8803	8824	+	7.2	8.82e-05	0.164	TGCATTTTGTCTGACTTGGGTT
FLI1_HUMAN.H11MO.0.A		human	9718	9735	+	10.0455	8.82e-05	0.881	ACGGGCAGGAATGGGGGT
ZN768_HUMAN.H11MO.0.C		human	8039	8058	+	6.36364	8.84e-05	0.294	gtggcccagggatgccaaaa
SOX5_HUMAN.H11MO.0.C		human	5430	5437	+	11.5663	8.85e-05	0.369	CATTGTTT
MAFK_HUMAN.H11MO.1.A		human	6866	6878	+	10.0563	8.85e-05	0.431	TGCTGATTCTTCT
FEZF1_HUMAN.H11MO.0.C		human	5732	5743	+	10.6532	8.87e-05	0.248	gctgccctctgt
EGR3_HUMAN.H11MO.0.D		human	8093	8103	+	10.578	8.87e-05	0.443	TAAGTGGGTTC
SOX10_HUMAN.H11MO.0.B		human	6743	6758	+	10.5152	8.88e-05	0.441	GAATGGTGTCTTTATT
CEBPB_HUMAN.H11MO.0.A		human	6586	6597	+	11.3636	8.88e-05	0.877	ACTTGGGCAATA
LEF1_HUMAN.H11MO.0.A		human	410	423	+	10.4956	8.9e-05	0.11	ccctttccccttcc
ATF6A_HUMAN.H11MO.0.B		human	670	681	+	7.97959	8.91e-05	0.89	gttctgaagtgg
ARX_HUMAN.H11MO.0.D		human	7007	7019	+	9.05952	8.91e-05	0.254	ATATTTTAATTAT
ZFP28_HUMAN.H11MO.0.C		human	1549	1568	+	6.92424	8.93e-05	0.0378	tttttttttttttttttttt
ZFP28_HUMAN.H11MO.0.C		human	1550	1569	+	6.92424	8.93e-05	0.0378	tttttttttttttttttttt
SOX4_HUMAN.H11MO.0.B		human	6540	6551	+	10.6832	8.93e-05	0.105	ctctttctttct
ZN257_HUMAN.H11MO.0.C		human	9316	9327	+	10.1846	8.93e-05	0.267	GTGCTTTCCTTT
MXI1_HUMAN.H11MO.1.A		human	6786	6796	+	10.6224	8.93e-05	0.446	CACACATGCCT
CPEB1_HUMAN.H11MO.0.D		human	8493	8509	+	8.55932	8.94e-05	0.0293	ttttgattttttttttt
TF7L1_HUMAN.H11MO.0.B		human	6442	6454	+	10.7313	8.99e-05	0.776	ACTTTTTGAACTT
DDIT3_HUMAN.H11MO.0.D		human	9339	9348	+	10.3939	9e-05	0.898	CTGTTGAAAT
MEF2B_HUMAN.H11MO.0.A		human	908	921	+	10.5373	9.01e-05	0.104	ttgtccatttttaa
FOXP2_HUMAN.H11MO.0.C		human	250	258	+	10.9242	9.01e-05	0.293	ttgtttatc
FOXP2_HUMAN.H11MO.0.C		human	7090	7098	+	10.9242	9.01e-05	0.293	TTGTTTATC
HINFP_HUMAN.H11MO.0.C		human	4891	4906	+	9.68539	9.01e-05	0.45	ACCTCAGAGGACTTTT
NR2F6_HUMAN.H11MO.0.D		human	4571	4588	+	10.3119	9.02e-05	0.3	GAATCAAAGACCACCAAA
ZIC2_HUMAN.H11MO.0.D		human	7207	7221	+	10.5	9.05e-05	0.294	AGCCTCATGCAGTGC
PO2F3_HUMAN.H11MO.0.D		human	3128	3141	+	10.7091	9.09e-05	0.159	aatatgcatgtaag
BPTF_HUMAN.H11MO.0.D		human	802	813	+	10.6535	9.1e-05	0.0512	cttgttgtttta
STAT1_HUMAN.H11MO.0.A		human	6315	6333	+	9.62245	9.1e-05	0.175	ACCGTTGCTAGGAAAAGAT
PAX1_HUMAN.H11MO.0.D		human	7704	7720	+	8.21348	9.1e-05	0.303	tggtctcggctcactgc
SMAD2_HUMAN.H11MO.0.A		human	7673	7684	+	10.5758	9.1e-05	0.211	attctgtcacct
ZN136_HUMAN.H11MO.0.C		human	4471	4494	+	3.06364	9.11e-05	0.139	TTCTAGATATGGTCTCTTTAACTA
ZFP82_HUMAN.H11MO.0.C		human	434	457	+	9.14483	9.12e-05	0.0384	ctccttctccttcttcttcttctt
SPIB_HUMAN.H11MO.0.A		human	7030	7046	+	8.31818	9.13e-05	0.911	GAATGAAGGAAATGATA
PATZ1_HUMAN.H11MO.1.C		human	5462	5470	+	10.6667	9.14e-05	0.457	GGGGAGAAG
FOXF1_HUMAN.H11MO.0.D		human	2653	2663	+	10.8393	9.14e-05	0.246	GTATTTATTAA
KLF6_HUMAN.H11MO.0.A		human	6370	6388	+	10.2121	9.18e-05	0.305	GAGGTGGTGGAGAAGGACA
IRF5_HUMAN.H11MO.0.D		human	4943	4962	+	1.54098	9.18e-05	0.457	TACATAGAAAATGAAACTTC
FOXC2_HUMAN.H11MO.0.D		human	512	526	+	8.57937	9.19e-05	0.111	gtgtatttacccaca
ZN502_HUMAN.H11MO.0.C		human	7686	7705	+	0.736842	9.2e-05	0.229	ggctggagtgcagtggcatg
NR0B1_HUMAN.H11MO.0.D		human	5459	5468	+	11.0459	9.21e-05	0.46	GCAGGGGAGA
HXA5_HUMAN.H11MO.0.D		human	1426	1435	+	10.9524	9.21e-05	0.272	tcaattaata
NFAT5_HUMAN.H11MO.0.D		human	8925	8935	+	10.697	9.22e-05	0.46	GCAGGAAAGTT
ONEC2_HUMAN.H11MO.0.D		human	8486	8506	+	7.15179	9.23e-05	0.237	AGttttgttttgatttttttt
HXD12_HUMAN.H11MO.0.D		human	2366	2376	+	9.67925	9.23e-05	0.273	agttttatttc
PO4F1_HUMAN.H11MO.0.D		human	3093	3106	+	9.30769	9.23e-05	0.151	ccataaatattcat
NOTO_HUMAN.H11MO.0.D		human	1919	1929	+	10.9643	9.25e-05	0.413	attaatttgtc
HXC10_HUMAN.H11MO.0.D		human	7001	7019	+	10.5833	9.25e-05	0.13	ATTAGGATATTTTAATTAT
FOXL1_HUMAN.H11MO.0.D		human	1548	1566	+	-4.09677	9.26e-05	0.0464	atttttttttttttttttt
BATF3_HUMAN.H11MO.0.B		human	5853	5869	+	10.4697	9.26e-05	0.256	TGTTTTCTATTTGATTG
ISX_HUMAN.H11MO.0.D		human	8452	8467	+	10.94	9.26e-05	0.417	TTAATTAAGCCTAAAA
CREB3_HUMAN.H11MO.0.D		human	3183	3195	+	7.13415	9.28e-05	0.927	tggagacgtgttt
MSX2_HUMAN.H11MO.0.D		human	7465	7471	+	10.0625	9.28e-05	0.862	TAATTGT
NKX32_HUMAN.H11MO.0.C		human	8092	8101	+	11.0152	9.29e-05	0.283	ATAAGTGGGT
SNAI1_HUMAN.H11MO.0.C		human	6278	6285	+	11.6475	9.3e-05	0.928	acaggtgT
ZSC31_HUMAN.H11MO.0.C		human	7686	7703	+	9.76596	9.3e-05	0.31	ggctggagtgcagtggca
PO4F1_HUMAN.H11MO.0.D		human	3869	3882	+	9.28846	9.32e-05	0.151	cagtaataattctg
NFIC_HUMAN.H11MO.0.A		human	8640	8656	+	10.3182	9.33e-05	0.301	actgccaccacgcccag
ETV5_HUMAN.H11MO.0.C		human	7032	7045	+	10.6091	9.33e-05	0.466	ATGAAGGAAATGAT
PAX3_HUMAN.H11MO.0.D		human	2480	2492	+	0.581818	9.33e-05	0.823	cataattgagtat
ZIC3_HUMAN.H11MO.0.B		human	1637	1651	+	9.82667	9.33e-05	0.31	ctccgcctcctgggt
ONEC3_HUMAN.H11MO.0.D		human	765	776	+	10.4615	9.33e-05	0.163	ttttgattttca
E2F1_HUMAN.H11MO.0.A		human	3690	3703	+	10.439	9.34e-05	0.932	tgtgggagggagaa
HSFY1_HUMAN.H11MO.0.D		human	9567	9578	+	10.7308	9.35e-05	0.486	ATTAGAATGGAT
ZBTB6_HUMAN.H11MO.0.C		human	9692	9704	+	10.303	9.37e-05	0.312	GGTAATAGAGCTA
LYL1_HUMAN.H11MO.0.A		human	436	449	+	10.1343	9.38e-05	0.291	ccttctccttcttc
HXA13_HUMAN.H11MO.0.C		human	808	818	+	10.8119	9.38e-05	0.819	gttttaatttg
REST_HUMAN.H11MO.0.A		human	7788	7809	+	5.14141	9.4e-05	0.938	cacaccaccacgcccagctaat
HXD8_HUMAN.H11MO.0.D		human	2084	2094	+	10.1857	9.41e-05	0.167	tcattagcatt
ZFP28_HUMAN.H11MO.0.C		human	2608	2627	+	6.78788	9.43e-05	0.0378	tttttcttcatctattgata
TBX5_HUMAN.H11MO.0.D		human	1267	1274	+	10.8764	9.44e-05	0.471	aggtgtgt
TBX5_HUMAN.H11MO.0.D		human	7269	7276	+	10.8764	9.44e-05	0.471	AGGTGTGT
WT1_HUMAN.H11MO.0.C		human	6362	6381	+	8.51515	9.44e-05	0.942	AGTAGGATGAGGTGGTGGAG
PLAG1_HUMAN.H11MO.0.D		human	3679	3695	+	9.66327	9.48e-05	0.473	ggggctgtctatgtggg
MYOG_HUMAN.H11MO.0.B		human	9261	9273	+	9.76923	9.49e-05	0.473	AGGCAGCTGTGCT
ZN331_HUMAN.H11MO.0.C		human	8283	8302	+	4.33333	9.49e-05	0.946	AGGTGAACTCAGCAGCGTTG
ZFP28_HUMAN.H11MO.0.C		human	1554	1573	+	6.77273	9.49e-05	0.0378	ttttttttttttttttgggg
CEBPG_HUMAN.H11MO.0.B		human	9883	9894	+	10.0154	9.5e-05	0.452	ttttcatcattc
MAFF_HUMAN.H11MO.0.B		human	6471	6488	+	10.152	9.51e-05	0.213	TGCTTAGGTTTCTCTTTT
BC11A_HUMAN.H11MO.0.A		human	4943	4959	+	10.378	9.52e-05	0.474	TACATAGAAAATGAAAC
BHE23_HUMAN.H11MO.0.D		human	744	755	+	9.91429	9.53e-05	0.473	agcatttgttgt
PHX2A_HUMAN.H11MO.0.D		human	7008	7018	+	9.55769	9.53e-05	0.27	TATTTTAATTA
EVI1_HUMAN.H11MO.0.B		human	7339	7354	+	9.27632	9.55e-05	0.885	ATGATAACATAAAAAG
ZFP28_HUMAN.H11MO.0.C		human	4335	4354	+	6.75758	9.55e-05	0.0378	TTTTGTTTTTTGTTTTCTCC
MYNN_HUMAN.H11MO.0.D		human	7519	7535	+	10	9.55e-05	0.458	TGGCTGCTATTATGATG
SRBP2_HUMAN.H11MO.0.B		human	1609	1621	+	10.4364	9.55e-05	0.954	cagtggcgcgatc
HXB8_HUMAN.H11MO.0.C		human	5863	5873	+	9.4	9.57e-05	0.209	TTGATTGAAAC
MYOD1_HUMAN.H11MO.0.A		human	5045	5059	+	9.67692	9.6e-05	0.232	GCTGCTGCTGTTGCT
Z354A_HUMAN.H11MO.0.C		human	6542	6565	+	9.50685	9.62e-05	0.105	ctttctttctATCATTTTCATTCT
ZN329_HUMAN.H11MO.0.C		human	8365	8384	+	0.728571	9.63e-05	0.96	TCAGATCAAATTATGCATGA
NFYC_HUMAN.H11MO.0.A		human	4132	4145	+	10.6239	9.64e-05	0.963	tcatccAATAAGAC
GATA5_HUMAN.H11MO.0.D		human	7336	7352	+	10.8673	9.65e-05	0.45	CAAATGATAACATAAAA
ZFP42_HUMAN.H11MO.0.A		human	2001	2012	+	10.3333	9.65e-05	0.481	tactgccatctt
NFKB2_HUMAN.H11MO.0.B		human	49	59	+	10.2879	9.65e-05	0.964	tggaaactacc
FOXC1_HUMAN.H11MO.0.C		human	3389	3403	+	8.25843	9.66e-05	0.153	TCTTGATTACACTAC
VENTX_HUMAN.H11MO.0.D		human	1543	1561	+	10.587	9.66e-05	0.397	ctttaattttttttttttt
PO3F3_HUMAN.H11MO.0.D		human	8127	8143	+	10.2946	9.68e-05	0.0845	AAAAATAATTCATAAGG
NKX23_HUMAN.H11MO.0.D		human	8091	8101	+	10.9541	9.71e-05	0.194	AATAAGTGGGT
NFAC1_HUMAN.H11MO.1.B		human	5390	5399	+	11.1818	9.72e-05	0.242	CAAGGAAAAT
ZSC16_HUMAN.H11MO.0.D		human	9274	9293	+	7.06061	9.73e-05	0.971	ATCATGTTGTGTTAACTTTT
HSFY1_HUMAN.H11MO.0.D		human	4016	4027	+	10.6538	9.73e-05	0.486	GTTAGAATGTTA
RXRA_HUMAN.H11MO.1.A		human	7143	7152	+	10.7959	9.74e-05	0.973	CTGAGGGCAG
IRF3_HUMAN.H11MO.0.B		human	5254	5273	+	9.86719	9.75e-05	0.243	GGGAGGGAGATAAAAACTAT
PBX2_HUMAN.H11MO.0.C		human	5859	5873	+	10.5941	9.75e-05	0.276	CTATTTGATTGAAAC
HBP1_HUMAN.H11MO.0.D		human	5710	5718	+	11.2857	9.76e-05	0.296	attcattca
TGIF2_HUMAN.H11MO.0.D		human	3296	3306	+	10.5138	9.77e-05	0.976	TTGACAGGTAG
ZFP28_HUMAN.H11MO.0.C		human	1544	1563	+	6.69697	9.78e-05	0.0378	tttaattttttttttttttt
ZN250_HUMAN.H11MO.0.C		human	1470	1489	+	-1.64286	9.8e-05	0.209	ttgattactgtcttgattac
OTX2_HUMAN.H11MO.0.A		human	3810	3820	+	10.8182	9.82e-05	0.489	TAAGGATTAAA
FOXP2_HUMAN.H11MO.0.C		human	3293	3301	+	10.8788	9.84e-05	0.293	TTGTTGACA
LHX4_HUMAN.H11MO.0.D		human	9019	9029	+	10.629	9.85e-05	0.481	TGGCTAATTAT
HXB8_HUMAN.H11MO.0.C		human	5687	5697	+	9.33333	9.86e-05	0.209	TTAATTTATCC
NR6A1_HUMAN.H11MO.0.B		human	2228	2240	+	8.22472	9.88e-05	0.948	aatttcaatttcc
NFYB_HUMAN.H11MO.0.A		human	4133	4145	+	10.2131	9.88e-05	0.987	catccAATAAGAC
SMAD1_HUMAN.H11MO.0.D		human	6039	6050	+	10.4414	9.89e-05	0.963	tccctccctgct
HXB13_HUMAN.H11MO.0.A		human	3195	3204	+	10.7463	9.9e-05	0.448	ttttatttcc
VSX1_HUMAN.H11MO.0.D		human	8340	8353	+	10.7087	9.92e-05	0.445	TAATTAGATGACAA
ZBT48_HUMAN.H11MO.0.C		human	2837	2848	+	10.8636	9.92e-05	0.496	ttaggggtcctg
RORG_HUMAN.H11MO.0.C		human	4929	4940	+	10.5596	9.93e-05	0.496	TGGACTGAGTCA
FOXM1_HUMAN.H11MO.0.A		human	2071	2082	+	10.4776	9.94e-05	0.299	tgtttgatttct
NR1H2_HUMAN.H11MO.0.D		human	1365	1383	+	-9.4898	9.95e-05	0.331	cctttgtcaaagatcagtt
Z324A_HUMAN.H11MO.0.C		human	6392	6414	+	9.89157	9.96e-05	0.139	GCTTCCAGCATCTTCTGGCGGCA
ZFP82_HUMAN.H11MO.0.C		human	440	463	+	8.97241	9.97e-05	0.0398	ctccttcttcttcttcttcttctc
ZN418_HUMAN.H11MO.0.C		human	8181	8197	+	10.06	9.97e-05	0.208	TGACTTCAGCTTACTGG
MEIS3_HUMAN.H11MO.0.D		human	480	490	+	11	9.98e-05	0.332	Cttgacaagtg
NR2C2_HUMAN.H11MO.0.B		human	9376	9387	+	10.4848	9.99e-05	0.998	GTGTCCAGGGCA
PDX1_HUMAN.H11MO.0.A		human	8336	8344	+	10.4365	0.0001	0.477	TGATTAATT
# FIMO (Find Individual Motif Occurrences): Version 5.4.1 compiled on Aug 1 2022 at 16:57:53
# The format of this file is described at https://meme-suite.org/meme/doc/fimo-output-format.html.
# fimo -o ./out/ --norc /corral4/main/objects/e/d/b/dataset_edb23df3-0f85-48e2-a5d4-4d805b4dc66f.dat /corral4/main/objects/9/2/8/dataset_9281e0f8-6855-4160-96f8-d3665ff485e4.dat
